# Supplementary material for: Design of new anti-Alzheimer drugs: ring-expansion synthesis and synchrotron X-ray diffraction study of dimethyl 4-ethyl-11-fluoro-1,4,5,6,7,8-hexa­hydro­azonino[5,6-b]indole-2,3-di­carboxyl­ate
Source: Acta Crystallogr E Crystallogr Commun. 2018 Feb 7;74(Pt 3):298–301. doi: 10.1107/S2056989018001329 (PMC5947790; doi:10.1107/S2056989018001329)
Supplement: Supplementary file 1 [file e-74-00298-sup1.cif]

##############################################################################
#                                                                            #
# This CIF contains the data in a paper accepted for publication in          #
# Acta Crystallographica Section E. It conforms to the requirements of       #
# Notes for Authors for Acta Crystallographica Section E, and has been       #
# peer reviewed under the auspices of the IUCr Commission on Journals.       #
#                                                                            #
# Full details of the Crystallographic Information File format               #
# are given in the paper "The Crystallographic Information File (CIF):       #
# a New Standard Archive File for Crystallography" by S. R. Hall, F. H.      #
# Allen and I. D. Brown [Acta Cryst. (1991), A47, 655-685].                  #
#                                                                            #
# The current version of the core CIF dictionary is obtainable from          #
# ftp://ftp.iucr.org/pub/cif_core.dic.                                       #
#                                                                            #
# Software is freely available for graphical display of the structure(s)     #
# in this CIF. For information consult the CIF software page                 #
# http://www.iucr.org/resources/cif/software.                                #
#                                                                            #
# This file may be used for bona fide research purposes within the           #
# scientific community so long as proper attribution is given to the journal # 
# article from which it was obtained.                                        #
#                                                                            #
##############################################################################
data_global
_audit_creation_method     'from SHELXL97 CIF and IUCr SHELXL97-template'
_journal_date_recd_electronic     2018-01-21
_journal_date_accepted     2018-01-21
_journal_name_full     'Acta Crystallographica, Section E'
_journal_year     2018
_journal_volume     74
_journal_issue      3
_journal_page_first     298
_journal_page_last     301
_journal_paper_category     GO
_journal_paper_doi     10.1107/S2056989018001329
_journal_coeditor_code     KQ2018
_publ_contact_author_name     'Flavien A. A. Toze'
_publ_contact_author_address
;
Department of Chemistry, Faculty of Sciences, University of Douala,
PO Box 24157, Douala, Republic of Cameroon
;
_publ_contact_author_email     'toflavien@yahoo.fr'
_publ_contact_author_fax     '+237-698-061142'
_publ_contact_author_phone     '+237-698-061142'
_publ_section_title
;\
Design of new Alzheimer drugs: ring-expansion synthesis and synchrotron X-ray
diffraction study of dimethyl
4-ethyl-11-fluoro-1,4,5,6,7,8-hexahydroazonino[5,6-<i>b</i>]indole-2,3-\
dicarboxylate
;
_publ_section_title_footnote     .
loop_
    _publ_author_name
    _publ_author_footnote
    _publ_author_address
    'Flavien A. A. Toze' .
;
Department of Chemistry, Faculty of Sciences, University of Douala,
PO Box 24157, Douala, Republic of Cameroon
;
    'Anna V. Listratova' .
;
Organic Chemistry Department, Peoples' Friendship University of Russia,
6 Miklukho-Maklaya St., Moscow 117198, Russian Federation
;
    'Leonid G. Voskressensky' .
;
Organic Chemistry Department, Peoples' Friendship University of Russia,
6 Miklukho-Maklaya St., Moscow 117198, Russian Federation
;
    'Natalia Yu. Chernikova' .
;
Chemistry and Biology Department, Peoples' Friendship University of Russia,
6 Miklukho-Maklay St., Moscow 117198, Russian Federation
;
    'Nikolai N. Lobanov' .
;
Inorganic Chemistry Department, Peoples' Friendship University of Russia,
6 Miklukho-Maklay St., Moscow 117198, Russian Federation
;
    'Alexey N. Bilyachenko' .
;
Inorganic Chemistry Department, Peoples' Friendship University of Russia,
6 Miklukho-Maklay St., Moscow 117198, Russian Federation
;
    'Pavel V. Dorovatovskii' .
;
National Research Centre "Kurchatov Institute",
1 Acad. Kurchatov Sq., Moscow 123182, Russian Federation
;
_publ_section_synopsis
;\
The nine-membered azoninoindole dimethyl
4-ethyl-11-fluoro-1,4,5,6,7,8-hexahydroazonino[5,6-<i>b</i>]indole-2,3-\
dicarboxylate, representing a candidate for the design of new Alzheimer
drugs, has been studied by synchrotron X-ray diffraction.
;
data_I
_database_code_depnum_ccdc_archive 'CCDC 1818381'
_audit_creation_method     '<i>SHELXTL</i> (Sheldrick, 2015)'
_chemical_name_systematic
;\
Dimethyl 4-ethyl-11-fluoro-1,4,5,6,7,8-hexahydroazonino[5,6-<i>b</i>]\
indole-2,3-dicarboxylate
;
_chemical_name_common     ?
_chemical_formula_moiety     'C20 H23 F N2 O4'
_chemical_formula_sum     'C20 H23 F N2 O4'
_chemical_formula_iupac     'C20 H23 F N2 O4'
_chemical_formula_weight     374.40
_chemical_melting_point     ?
_shelx_space_group_comment
;
The symmetry employed for this shelxl refinement is uniquely defined
by the following loop, which should always be used as a source of
symmetry information in preference to the above space-group names.
They are only intended as comments.
;
_space_group_crystal_system     monoclinic
_space_group_name_H-M_alt     'P 21/c'
_space_group_name_Hall     '-P 2ybc'
loop_
    _space_group_symop_operation_xyz
    'x, y, z'
    '-x, y+1/2, -z+1/2'
    '-x, -y, -z'
    'x, -y-1/2, z-1/2'
_cell_length_a     8.4632(17)
_cell_length_b     10.993(2)
_cell_length_c     20.520(4)
_cell_angle_alpha     90
_cell_angle_beta     99.60(3)
_cell_angle_gamma     90
_cell_volume     1882.4(7)
_cell_formula_units_Z     4
_cell_measurement_reflns_used     600
_cell_measurement_theta_min     3.3
_cell_measurement_theta_max     33.0
_cell_measurement_temperature     100(2)
_exptl_crystal_description     needle
_exptl_crystal_colour     yellow
_exptl_crystal_size_max     0.22
_exptl_crystal_size_mid     0.02
_exptl_crystal_size_min     0.02
_exptl_crystal_density_diffrn     1.321
_exptl_crystal_density_meas     ?
_exptl_crystal_density_method     ?
_exptl_crystal_F_000     792
_exptl_absorpt_coefficient_mu     0.210
_exptl_absorpt_correction_type     multi-scan
_exptl_absorpt_process_details
;
(<i>SCALA</i>; Evans, 2006)
;
_shelx_estimated_absorpt_T_min     0.951
_shelx_estimated_absorpt_T_max     0.995
_exptl_absorpt_correction_T_min     0.940
_exptl_absorpt_correction_T_max     0.980
_diffrn_ambient_temperature     100(2)
_diffrn_radiation_type     synchrotron
_diffrn_radiation_wavelength     0.96990
_diffrn_measurement_device_type     'Rayonix SX165 CCD'
_diffrn_measurement_method     '/f scan'
_diffrn_detector_area_resol_mean     ?
_diffrn_reflns_number     21117
_diffrn_reflns_av_R_equivalents     0.0862
_diffrn_reflns_theta_min     3.332
_diffrn_reflns_theta_max     38.366
_diffrn_reflns_theta_full     35.587
_diffrn_measured_fraction_theta_max     0.933
_diffrn_measured_fraction_theta_full     0.979
_diffrn_reflns_limit_h_min     -10
_diffrn_reflns_limit_h_max     10
_diffrn_reflns_limit_k_min     -12
_diffrn_reflns_limit_k_max     10
_diffrn_reflns_limit_l_min     -26
_diffrn_reflns_limit_l_max     25
_refine_special_details     ?
_reflns_number_total     3850
_reflns_number_gt     2463
_reflns_threshold_expression     'I > 2\s(I)'
_refine_ls_structure_factor_coef     Fsqd
_refine_ls_matrix_type     full
_refine_ls_R_factor_all     0.1046
_refine_ls_R_factor_gt     0.0716
_refine_ls_wR_factor_gt     0.1625
_refine_ls_wR_factor_ref     0.1841
_refine_ls_goodness_of_fit_ref     1.009
_refine_ls_restrained_S_all     1.009
_refine_ls_number_reflns     3850
_refine_ls_number_parameters     251
_refine_ls_number_restraints     0
_refine_ls_hydrogen_treatment     mixed
_refine_ls_weighting_scheme     calc
_refine_ls_weighting_details
                      'w=1/[\s^2^(Fo^2^)+(0.0900P)^2^] where P=(Fo^2^+2Fc^2^)/3'
_atom_sites_solution_hydrogens     mixed
_atom_sites_solution_primary     difmap
_atom_sites_solution_secondary     difmap
_refine_ls_shift/su_max     0.000
_refine_ls_shift/su_mean     0.000
_refine_diff_density_max     0.335
_refine_diff_density_min     -0.433
_refine_ls_extinction_method     SHELXL
_refine_ls_extinction_coef     0.016(2)
_refine_ls_extinction_expression
                                  'Fc^*^=kFc[1+0.001xFc^2^\l^3^/sin(2\q)]^-1/4^'
loop_
    _atom_type_symbol
    _atom_type_description
    _atom_type_scat_dispersion_real
    _atom_type_scat_dispersion_imag
    _atom_type_scat_source
    'C' 'C' 0.0070 0.0030
                         'International Tables Vol C Tables 4.2.6.8 and 6.1.1.4'
    'H' 'H' 0.0000 0.0000
                         'International Tables Vol C Tables 4.2.6.8 and 6.1.1.4'
    'N' 'N' 0.0130 0.0070
                         'International Tables Vol C Tables 4.2.6.8 and 6.1.1.4'
    'O' 'O' 0.0210 0.0120
                         'International Tables Vol C Tables 4.2.6.8 and 6.1.1.4'
    'F' 'F' 0.0330 0.0200
                         'International Tables Vol C Tables 4.2.6.8 and 6.1.1.4'
_computing_data_collection
;
<i>MarCCD</i> (Doyle, 2011)
;
_computing_cell_refinement
;
<i>i</i>MOSFLM (Battye <i>et al.</i>, 2011)
;
_computing_data_reduction
;
<i>i</i>MOSFLM (Battye <i>et al.</i>, 2011)
;
_computing_structure_solution
;
<i>SHELXT</i> (Sheldrick, 2015a)
;
_computing_structure_refinement
;
<i>SHELXL2014</i> (Sheldrick, 2015b)
;
_computing_molecular_graphics
;
<i>SHELXTL</i> (Sheldrick, 2008)
;
_computing_publication_material
;
<i>SHELXTL</i> (Sheldrick, 2008)
;
loop_
    _atom_site_type_symbol
    _atom_site_label
    _atom_site_fract_x
    _atom_site_fract_y
    _atom_site_fract_z
    _atom_site_U_iso_or_equiv
    _atom_site_adp_type
    _atom_site_calc_flag
    _atom_site_occupancy
    _atom_site_disorder_assembly
    _atom_site_disorder_group
    F F1 -0.11330(17) 0.18565(15) 0.14176(8) 0.0428(5) Uani d 1 . .
    O O1 0.35878(18) 0.12235(17) 0.40043(8) 0.0254(5) Uani d 1 . .
    O O2 0.13856(17) 0.24026(16) 0.37589(8) 0.0256(5) Uani d 1 . .
    O O3 0.72767(18) 0.17340(16) 0.45020(8) 0.0265(5) Uani d 1 . .
    O O4 0.54751(18) 0.24913(16) 0.50997(7) 0.0245(5) Uani d 1 . .
    C C1 0.3100(3) 0.4423(2) 0.33722(11) 0.0220(6) Uani d 1 . .
    H H1A 0.1961 0.4424 0.3430 0.026 Uiso calc 1 . .
    H H1B 0.3592 0.5174 0.3581 0.026 Uiso calc 1 . .
    C C2 0.3917(3) 0.3338(2) 0.37585(11) 0.0197(6) Uani d 1 . .
    C C3 0.5500(3) 0.3353(2) 0.40360(11) 0.0197(6) Uani d 1 . .
    N N4 0.6592(2) 0.41914(19) 0.38442(9) 0.0215(5) Uani d 1 . .
    C C5 0.7014(3) 0.3978(2) 0.31780(11) 0.0225(6) Uani d 1 . .
    H H5A 0.6179 0.3459 0.2920 0.027 Uiso calc 1 . .
    H H5B 0.8041 0.3528 0.3229 0.027 Uiso calc 1 . .
    C C6 0.7174(3) 0.5148(2) 0.27897(12) 0.0265(6) Uani d 1 . .
    H H6A 0.7461 0.4933 0.2356 0.032 Uiso calc 1 . .
    H H6B 0.8060 0.5642 0.3032 0.032 Uiso calc 1 . .
    C C7 0.5632(3) 0.5921(3) 0.26769(12) 0.0249(6) Uani d 1 . .
    H H7A 0.5426 0.6237 0.3107 0.030 Uiso calc 1 . .
    H H7B 0.5783 0.6625 0.2393 0.030 Uiso calc 1 . .
    C C7A 0.4212(3) 0.5196(2) 0.23562(11) 0.0214(6) Uani d 1 . .
    N N8 0.3906(2) 0.5038(2) 0.16787(9) 0.0229(5) Uani d 1 . .
    H H8 0.437(3) 0.547(2) 0.1368(12) 0.028 Uiso d 1 . .
    C C8A 0.2622(3) 0.4257(2) 0.15110(11) 0.0225(6) Uani d 1 . .
    C C9 0.1871(3) 0.3838(2) 0.08913(12) 0.0268(6) Uani d 1 . .
    H H9 0.2220 0.4098 0.0497 0.032 Uiso calc 1 . .
    C C10 0.0602(3) 0.3033(3) 0.08712(13) 0.0299(7) Uani d 1 . .
    H H10 0.0070 0.2722 0.0461 0.036 Uiso calc 1 . .
    C C11 0.0114(3) 0.2683(3) 0.14629(13) 0.0283(6) Uani d 1 . .
    C C12 0.0805(3) 0.3085(2) 0.20795(12) 0.0248(6) Uani d 1 . .
    H H12 0.0424 0.2828 0.2467 0.030 Uiso calc 1 . .
    C C12A 0.2112(2) 0.3900(2) 0.21103(11) 0.0214(6) Uani d 1 . .
    C C12B 0.3143(3) 0.4501(2) 0.26446(11) 0.0201(6) Uani d 1 . .
    C C13 0.2988(3) 0.2225(3) 0.38597(11) 0.0221(6) Uani d 1 . .
    C C14 0.0434(3) 0.1308(3) 0.38115(13) 0.0292(7) Uani d 1 . .
    H H14A 0.0642 0.0713 0.3480 0.044 Uiso calc 1 . .
    H H14B -0.0707 0.1519 0.3735 0.044 Uiso calc 1 . .
    H H14C 0.0730 0.0958 0.4254 0.044 Uiso calc 1 . .
    C C15 0.6182(3) 0.2417(2) 0.45594(11) 0.0212(6) Uani d 1 . .
    C C16 0.5946(3) 0.1559(3) 0.55942(12) 0.0295(7) Uani d 1 . .
    H H16A 0.5529 0.0769 0.5422 0.044 Uiso calc 1 . .
    H H16B 0.5509 0.1755 0.5995 0.044 Uiso calc 1 . .
    H H16C 0.7118 0.1522 0.5700 0.044 Uiso calc 1 . .
    C C17 0.7970(3) 0.4562(3) 0.43429(11) 0.0248(6) Uani d 1 . .
    H H17A 0.8687 0.5087 0.4131 0.030 Uiso calc 1 . .
    H H17B 0.8583 0.3829 0.4514 0.030 Uiso calc 1 . .
    C C18 0.7454(3) 0.5244(3) 0.49167(13) 0.0317(7) Uani d 1 . .
    H H18A 0.6843 0.5969 0.4750 0.048 Uiso calc 1 . .
    H H18B 0.8404 0.5489 0.5230 0.048 Uiso calc 1 . .
    H H18C 0.6782 0.4714 0.5140 0.048 Uiso calc 1 . .
loop_
    _atom_site_aniso_label
    _atom_site_aniso_U_11
    _atom_site_aniso_U_22
    _atom_site_aniso_U_33
    _atom_site_aniso_U_12
    _atom_site_aniso_U_13
    _atom_site_aniso_U_23
    F1 0.0287(8) 0.0431(12) 0.0508(10) -0.0170(7) -0.0099(7) 0.0069(8)
    O1 0.0152(8) 0.0275(12) 0.0328(10) 0.0029(8) 0.0016(7) 0.0025(8)
    O2 0.0108(8) 0.0301(12) 0.0356(10) -0.0008(7) 0.0034(7) 0.0043(8)
    O3 0.0172(8) 0.0318(12) 0.0300(10) 0.0066(7) 0.0024(7) 0.0008(8)
    O4 0.0215(9) 0.0338(12) 0.0189(9) 0.0030(7) 0.0052(6) 0.0043(8)
    C1 0.0127(11) 0.0284(17) 0.0241(13) 0.0018(10) 0.0003(9) 0.0018(11)
    C2 0.0133(11) 0.0260(16) 0.0195(12) -0.0001(10) 0.0016(9) 0.0000(10)
    C3 0.0147(11) 0.0262(16) 0.0181(11) 0.0016(10) 0.0020(8) -0.0007(10)
    N4 0.0135(9) 0.0308(14) 0.0194(10) -0.0041(9) 0.0006(7) 0.0001(9)
    C5 0.0147(11) 0.0326(17) 0.0198(12) 0.0000(10) 0.0018(9) -0.0001(11)
    C6 0.0165(12) 0.0375(18) 0.0243(13) -0.0068(11) 0.0005(9) 0.0023(12)
    C7 0.0205(12) 0.0309(17) 0.0222(13) -0.0044(11) 0.0004(10) 0.0032(11)
    C7A 0.0182(12) 0.0251(16) 0.0196(13) 0.0021(10) -0.0007(9) 0.0005(11)
    N8 0.0173(10) 0.0313(15) 0.0190(11) -0.0035(9) 0.0000(8) 0.0028(10)
    C8A 0.0137(11) 0.0286(17) 0.0235(13) 0.0018(10) -0.0016(9) 0.0001(11)
    C9 0.0201(12) 0.0321(19) 0.0267(14) 0.0026(11) 0.0000(10) 0.0002(12)
    C10 0.0194(12) 0.0363(19) 0.0295(14) 0.0012(12) -0.0088(10) -0.0024(12)
    C11 0.0147(12) 0.0284(18) 0.0377(15) -0.0034(11) -0.0073(10) 0.0043(13)
    C12 0.0150(11) 0.0277(17) 0.0299(14) 0.0019(10) -0.0015(9) 0.0073(12)
    C12A 0.0122(11) 0.0267(17) 0.0237(13) 0.0035(10) -0.0019(9) 0.0048(11)
    C12B 0.0143(11) 0.0261(16) 0.0193(12) 0.0040(10) 0.0009(9) 0.0045(11)
    C13 0.0116(11) 0.0356(19) 0.0182(12) 0.0015(11) 0.0000(8) -0.0008(11)
    C14 0.0144(11) 0.0300(18) 0.0441(16) -0.0057(11) 0.0076(10) 0.0043(13)
    C15 0.0141(11) 0.0280(17) 0.0204(12) -0.0026(10) -0.0001(9) -0.0015(11)
    C16 0.0231(13) 0.0402(19) 0.0229(13) -0.0009(12) -0.0027(10) 0.0095(12)
    C17 0.0159(11) 0.0321(17) 0.0248(13) -0.0033(11) -0.0013(9) 0.0019(11)
    C18 0.0208(12) 0.0424(19) 0.0305(14) -0.0068(12) -0.0002(10) -0.0059(13)
_geom_special_details
;
 All esds (except the esd in the dihedral angle between two l.s. planes)
 are estimated using the full covariance matrix.  The cell esds are taken
 into account individually in the estimation of esds in distances, angles
 and torsion angles; correlations between esds in cell parameters are only
 used when they are defined by crystal symmetry.  An approximate (isotropic)
 treatment of cell esds is used for estimating esds involving l.s. planes.
;
loop_
    _geom_bond_atom_site_label_1
    _geom_bond_atom_site_label_2
    _geom_bond_site_symmetry_2
    _geom_bond_distance
    _geom_bond_publ_flag
    F1 C11 . 1.383(3) ?
    O1 C13 . 1.228(3) ?
    O2 C13 . 1.352(3) ?
    O2 C14 . 1.461(3) ?
    O3 C15 . 1.213(3) ?
    O4 C15 . 1.347(3) ?
    O4 C16 . 1.451(3) ?
    C1 C12B . 1.502(3) ?
    C1 C2 . 1.532(3) ?
    C1 H1A . 0.9900 ?
    C1 H1B . 0.9900 ?
    C2 C3 . 1.366(3) ?
    C2 C13 . 1.487(4) ?
    C3 N4 . 1.407(3) ?
    C3 C15 . 1.530(3) ?
    N4 C17 . 1.475(3) ?
    N4 C5 . 1.488(3) ?
    C5 C6 . 1.531(4) ?
    C5 H5A . 0.9900 ?
    C5 H5B . 0.9900 ?
    C6 C7 . 1.542(3) ?
    C6 H6A . 0.9900 ?
    C6 H6B . 0.9900 ?
    C7 C7A . 1.499(3) ?
    C7 H7A . 0.9900 ?
    C7 H7B . 0.9900 ?
    C7A N8 . 1.382(3) ?
    C7A C12B . 1.390(3) ?
    N8 C8A . 1.383(3) ?
    N8 H8 . 0.93(3) ?
    C8A C9 . 1.401(3) ?
    C8A C12A . 1.425(3) ?
    C9 C10 . 1.388(3) ?
    C9 H9 . 0.9500 ?
    C10 C11 . 1.400(4) ?
    C10 H10 . 0.9500 ?
    C11 C12 . 1.376(3) ?
    C12 C12A . 1.417(3) ?
    C12 H12 . 0.9500 ?
    C12A C12B . 1.442(3) ?
    C14 H14A . 0.9800 ?
    C14 H14B . 0.9800 ?
    C14 H14C . 0.9800 ?
    C16 H16A . 0.9800 ?
    C16 H16B . 0.9800 ?
    C16 H16C . 0.9800 ?
    C17 C18 . 1.520(4) ?
    C17 H17A . 0.9900 ?
    C17 H17B . 0.9900 ?
    C18 H18A . 0.9800 ?
    C18 H18B . 0.9800 ?
    C18 H18C . 0.9800 ?
loop_
    _geom_angle_atom_site_label_1
    _geom_angle_atom_site_label_2
    _geom_angle_atom_site_label_3
    _geom_angle_site_symmetry_1
    _geom_angle_site_symmetry_3
    _geom_angle
    _geom_angle_publ_flag
    C13 O2 C14 . . 114.88(19) ?
    C15 O4 C16 . . 115.13(19) ?
    C12B C1 C2 . . 118.4(2) ?
    C12B C1 H1A . . 107.7 ?
    C2 C1 H1A . . 107.7 ?
    C12B C1 H1B . . 107.7 ?
    C2 C1 H1B . . 107.7 ?
    H1A C1 H1B . . 107.1 ?
    C3 C2 C13 . . 117.2(2) ?
    C3 C2 C1 . . 122.2(2) ?
    C13 C2 C1 . . 120.61(19) ?
    C2 C3 N4 . . 122.4(2) ?
    C2 C3 C15 . . 120.9(2) ?
    N4 C3 C15 . . 116.65(18) ?
    C3 N4 C17 . . 117.83(18) ?
    C3 N4 C5 . . 115.06(19) ?
    C17 N4 C5 . . 113.43(16) ?
    N4 C5 C6 . . 113.7(2) ?
    N4 C5 H5A . . 108.8 ?
    C6 C5 H5A . . 108.8 ?
    N4 C5 H5B . . 108.8 ?
    C6 C5 H5B . . 108.8 ?
    H5A C5 H5B . . 107.7 ?
    C5 C6 C7 . . 113.24(19) ?
    C5 C6 H6A . . 108.9 ?
    C7 C6 H6A . . 108.9 ?
    C5 C6 H6B . . 108.9 ?
    C7 C6 H6B . . 108.9 ?
    H6A C6 H6B . . 107.7 ?
    C7A C7 C6 . . 111.7(2) ?
    C7A C7 H7A . . 109.3 ?
    C6 C7 H7A . . 109.3 ?
    C7A C7 H7B . . 109.3 ?
    C6 C7 H7B . . 109.3 ?
    H7A C7 H7B . . 107.9 ?
    N8 C7A C12B . . 109.5(2) ?
    N8 C7A C7 . . 120.7(2) ?
    C12B C7A C7 . . 129.5(2) ?
    C7A N8 C8A . . 109.62(19) ?
    C7A N8 H8 . . 126.5(15) ?
    C8A N8 H8 . . 123.3(15) ?
    N8 C8A C9 . . 130.4(2) ?
    N8 C8A C12A . . 107.2(2) ?
    C9 C8A C12A . . 122.4(2) ?
    C10 C9 C8A . . 117.9(2) ?
    C10 C9 H9 . . 121.0 ?
    C8A C9 H9 . . 121.0 ?
    C9 C10 C11 . . 119.3(2) ?
    C9 C10 H10 . . 120.4 ?
    C11 C10 H10 . . 120.4 ?
    C12 C11 F1 . . 118.4(2) ?
    C12 C11 C10 . . 124.6(2) ?
    F1 C11 C10 . . 117.0(2) ?
    C11 C12 C12A . . 117.0(2) ?
    C11 C12 H12 . . 121.5 ?
    C12A C12 H12 . . 121.5 ?
    C12 C12A C8A . . 118.8(2) ?
    C12 C12A C12B . . 133.8(2) ?
    C8A C12A C12B . . 107.3(2) ?
    C7A C12B C12A . . 106.40(19) ?
    C7A C12B C1 . . 125.5(2) ?
    C12A C12B C1 . . 128.1(2) ?
    O1 C13 O2 . . 122.0(2) ?
    O1 C13 C2 . . 124.4(2) ?
    O2 C13 C2 . . 113.6(2) ?
    O2 C14 H14A . . 109.5 ?
    O2 C14 H14B . . 109.5 ?
    H14A C14 H14B . . 109.5 ?
    O2 C14 H14C . . 109.5 ?
    H14A C14 H14C . . 109.5 ?
    H14B C14 H14C . . 109.5 ?
    O3 C15 O4 . . 124.7(2) ?
    O3 C15 C3 . . 123.6(2) ?
    O4 C15 C3 . . 111.68(19) ?
    O4 C16 H16A . . 109.5 ?
    O4 C16 H16B . . 109.5 ?
    H16A C16 H16B . . 109.5 ?
    O4 C16 H16C . . 109.5 ?
    H16A C16 H16C . . 109.5 ?
    H16B C16 H16C . . 109.5 ?
    N4 C17 C18 . . 112.19(18) ?
    N4 C17 H17A . . 109.2 ?
    C18 C17 H17A . . 109.2 ?
    N4 C17 H17B . . 109.2 ?
    C18 C17 H17B . . 109.2 ?
    H17A C17 H17B . . 107.9 ?
    C17 C18 H18A . . 109.5 ?
    C17 C18 H18B . . 109.5 ?
    H18A C18 H18B . . 109.5 ?
    C17 C18 H18C . . 109.5 ?
    H18A C18 H18C . . 109.5 ?
    H18B C18 H18C . . 109.5 ?
loop_
    _geom_torsion_atom_site_label_1
    _geom_torsion_atom_site_label_2
    _geom_torsion_atom_site_label_3
    _geom_torsion_atom_site_label_4
    _geom_torsion_site_symmetry_1
    _geom_torsion_site_symmetry_2
    _geom_torsion_site_symmetry_3
    _geom_torsion_site_symmetry_4
    _geom_torsion
    _geom_torsion_publ_flag
    C12B C1 C2 C3 . . . . 88.1(3) ?
    C12B C1 C2 C13 . . . . -93.4(3) ?
    C13 C2 C3 N4 . . . . 163.5(2) ?
    C1 C2 C3 N4 . . . . -18.0(3) ?
    C13 C2 C3 C15 . . . . -14.3(3) ?
    C1 C2 C3 C15 . . . . 164.2(2) ?
    C2 C3 N4 C17 . . . . 150.5(2) ?
    C15 C3 N4 C17 . . . . -31.6(3) ?
    C2 C3 N4 C5 . . . . -71.5(3) ?
    C15 C3 N4 C5 . . . . 106.4(2) ?
    C3 N4 C5 C6 . . . . 141.0(2) ?
    C17 N4 C5 C6 . . . . -79.1(2) ?
    N4 C5 C6 C7 . . . . -58.9(2) ?
    C5 C6 C7 C7A . . . . -54.3(3) ?
    C6 C7 C7A N8 . . . . -83.2(3) ?
    C6 C7 C7A C12B . . . . 89.4(3) ?
    C12B C7A N8 C8A . . . . 1.0(3) ?
    C7 C7A N8 C8A . . . . 174.9(2) ?
    C7A N8 C8A C9 . . . . 179.3(3) ?
    C7A N8 C8A C12A . . . . -0.6(3) ?
    N8 C8A C9 C10 . . . . 179.1(2) ?
    C12A C8A C9 C10 . . . . -1.0(4) ?
    C8A C9 C10 C11 . . . . 0.7(4) ?
    C9 C10 C11 C12 . . . . 0.2(4) ?
    C9 C10 C11 F1 . . . . -178.6(2) ?
    F1 C11 C12 C12A . . . . 178.0(2) ?
    C10 C11 C12 C12A . . . . -0.7(4) ?
    C11 C12 C12A C8A . . . . 0.4(3) ?
    C11 C12 C12A C12B . . . . -179.2(3) ?
    N8 C8A C12A C12 . . . . -179.6(2) ?
    C9 C8A C12A C12 . . . . 0.4(4) ?
    N8 C8A C12A C12B . . . . 0.1(3) ?
    C9 C8A C12A C12B . . . . -179.9(2) ?
    N8 C7A C12B C12A . . . . -0.9(3) ?
    C7 C7A C12B C12A . . . . -174.2(2) ?
    N8 C7A C12B C1 . . . . 179.6(2) ?
    C7 C7A C12B C1 . . . . 6.3(4) ?
    C12 C12A C12B C7A . . . . -179.9(2) ?
    C8A C12A C12B C7A . . . . 0.5(3) ?
    C12 C12A C12B C1 . . . . -0.4(4) ?
    C8A C12A C12B C1 . . . . -180.0(2) ?
    C2 C1 C12B C7A . . . . -98.2(3) ?
    C2 C1 C12B C12A . . . . 82.3(3) ?
    C14 O2 C13 O1 . . . . -2.1(3) ?
    C14 O2 C13 C2 . . . . 176.11(18) ?
    C3 C2 C13 O1 . . . . -21.2(3) ?
    C1 C2 C13 O1 . . . . 160.2(2) ?
    C3 C2 C13 O2 . . . . 160.6(2) ?
    C1 C2 C13 O2 . . . . -18.0(3) ?
    C16 O4 C15 O3 . . . . -8.8(3) ?
    C16 O4 C15 C3 . . . . 174.42(19) ?
    C2 C3 C15 O3 . . . . 122.1(3) ?
    N4 C3 C15 O3 . . . . -55.9(3) ?
    C2 C3 C15 O4 . . . . -61.1(3) ?
    N4 C3 C15 O4 . . . . 121.0(2) ?
    C3 N4 C17 C18 . . . . -64.2(3) ?
    C5 N4 C17 C18 . . . . 157.2(2) ?
loop_
    _geom_hbond_atom_site_label_D
    _geom_hbond_atom_site_label_H
    _geom_hbond_atom_site_label_A
    _geom_hbond_site_symmetry_A
    _geom_hbond_distance_DH
    _geom_hbond_distance_HA
    _geom_hbond_distance_DA
    _geom_hbond_angle_DHA
    N8 H8 O1 2_655 0.93(3) 2.17(3) 3.025(3) 153(2)
_shelx_hkl_file
;
 -10   0   1    7.78   18.32
 -10   0   1    2.62    5.39
  10   0  -1    2.00   43.07
 -10   0   2  641.01   29.84
  10   0  -2  619.88   51.89
 -10   0   3   -6.44   18.90
 -10   0   3    0.50    5.93
  10   0  -3   62.39   38.74
 -10   0   4    2.21   17.88
 -10   0   4    2.56    7.73
  10   0  -4   15.18   31.09
 -10   0   5   -4.25   17.02
 -10   0   5    3.04    8.08
  10   0  -5   17.99   30.55
  10   0  -6    9.95   20.81
 -10   0   6   -1.69   16.78
 -10   0   6   -4.47    7.99
 -10   0   7    7.55   11.02
 -10   0   7    0.99    6.56
  10   0  -7   -8.11   27.82
 -10   0   8  678.76   20.57
  10   0  -8  632.68   38.57
 -10   0   9  -14.09   12.75
 -10   0   9   -0.40    7.07
  10   0  -9    7.25   25.07
 -10   0  10  179.52   18.40
  10   0 -10   91.81   19.91
  10   0 -11   11.97   17.24
 -10   0  11  -10.96   23.92
 -10   0  11   -5.97   10.06
 -10   0  12   19.66   23.40
  10   0 -12   29.03   25.80
 -10   0  13   -1.28   14.94
  10   0 -13   -6.72   24.70
 -10   1   1  -12.13   19.02
 -10   1   1    2.73    6.55
  10  -1  -1   28.79   42.51
  10   1  -1   33.22   42.78
 -10  -1   1    3.58   18.20
 -10  -1   1   -5.64    6.78
  10   1  -2   -2.62   27.90
 -10  -1   2    5.87   13.25
 -10   1   2    9.82   12.63
 -10   1   2    4.12    6.31
  10  -1  -2   31.01   43.09
 -10  -1   2   12.16    6.85
 -10   1   3   47.42   20.00
 -10   1   3    1.73    6.92
  10  -1  -3   14.73   40.30
  10   1  -3   10.94   35.11
 -10  -1   3   12.55   18.51
 -10  -1   3   14.09    8.37
 -10   1   4    3.62   12.01
 -10   1   4   -0.87    6.28
  10  -1  -4    9.40   31.66
  10   1  -4   14.41   29.59
 -10  -1   4   14.11   18.06
 -10  -1   4    1.74    6.24
 -10   1   5   71.20   19.00
 -10   1   5   -0.52    6.94
  10  -1  -5   56.21   31.05
  10   1  -5   46.71   30.71
 -10  -1   5   61.86   17.44
 -10  -1   5    1.98    8.26
 -10   1   6   64.15   17.58
 -10   1   6    1.61    6.49
  10  -1  -6   77.71   31.79
  10   1  -6   70.44   31.75
 -10  -1   6   72.96   17.84
 -10  -1   6   -0.08    7.95
  10  -1  -7   -8.28   21.15
 -10   1   7   15.04   16.67
 -10   1   7    1.65    5.41
  10   1  -7   22.04   27.37
 -10  -1   7    1.04   16.32
 -10  -1   7    0.43    5.32
 -10   1   8   28.52   11.37
 -10   1   8   -0.71    7.11
  10  -1  -8  -22.35   28.26
  10   1  -8   54.73   26.37
 -10  -1   8   44.76   16.30
 -10  -1   8    3.55    5.53
 -10   1   9   49.29   14.79
 -10   1   9   -2.13    5.93
  10  -1  -9   30.32   25.22
  10   1  -9   26.39   24.08
 -10  -1   9   56.11   23.35
 -10  -1   9   -2.16    5.60
 -10   1  10  112.44   25.57
  10  -1 -10   72.33   33.45
  10   1 -10   90.66   33.15
 -10  -1  10  107.00   30.00
 -10   1  11    1.40   24.52
  10  -1 -11   21.49   22.81
  10   1 -11    2.84   25.15
 -10  -1  11   37.44   23.72
 -10  -1  11    1.58    9.13
  10   1 -12   24.43   16.87
 -10  -1  12    6.92   15.26
 -10   1  12    9.10   24.15
  10  -1 -12  -23.62   25.04
 -10   1  13    2.40   15.55
  10  -1 -13   32.27   24.99
  10   1 -13    9.41   24.15
 -10  -1  13    1.84   18.92
  10  -2  -1   52.53   26.86
 -10   2   1   50.94   21.12
 -10   2   1   -0.26   13.08
  10   2  -1   99.16   44.60
 -10  -2   1   78.85   20.39
 -10  -2   1   62.36   13.44
 -10   2   2   15.80   19.10
 -10   2   2    0.35    7.27
  10  -2  -2   34.08   41.88
  10   2  -2   30.16   39.97
 -10  -2   2    4.06   19.92
 -10  -2   2    2.64    4.51
  10  -2  -3  -21.51   28.92
 -10   2   3   14.47   19.36
 -10   2   3    0.74    7.77
  10   2  -3  -21.69   34.23
 -10  -2   3   -8.96   18.56
 -10  -2   3    2.55    4.50
  10   2  -4  149.10   26.70
 -10  -2   4  136.50   14.47
 -10   2   4  132.77   25.40
 -10   2   4    0.74   31.37
  10  -2  -4  110.30   43.67
 -10  -2   4  154.09   31.48
 -10   2   5   12.61   18.89
 -10   2   5    3.61    9.30
  10  -2  -5   11.17   30.85
  10   2  -5   41.75   31.03
 -10  -2   5   42.43   17.19
 -10  -2   5   27.32    8.29
 -10   2   6    4.47   11.83
 -10   2   6   -2.59    7.29
  10  -2  -6   11.31   29.40
  10   2  -6   13.83   30.23
 -10  -2   6    9.35   16.58
 -10  -2   6    3.21    6.33
 -10   2   7   15.57   16.97
 -10   2   7    2.93    7.37
  10  -2  -7   21.37   29.85
  10   2  -7   11.97   27.08
 -10  -2   7   -0.56   16.12
 -10  -2   7    3.48    6.61
 -10   2   8   76.36   24.58
  10  -2  -8   75.77   30.42
  10   2  -8   48.98   26.77
 -10  -2   8   80.19   20.87
 -10  -2   8    0.62    7.64
 -10   2   9    9.37   22.89
  10  -2  -9  -17.55   26.70
  10   2  -9  -19.42   23.40
 -10  -2   9   11.13   23.05
 -10  -2   9   -0.50    5.61
 -10   2  10   30.01   20.23
  10  -2 -10   32.83   24.81
  10   2 -10   12.85   22.59
 -10  -2  10   47.15   24.25
 -10  -2  10    3.58    7.07
 -10   2  11   62.35   23.93
  10  -2 -11  -10.75   23.44
  10   2 -11   27.52   25.37
 -10  -2  11   53.26   23.62
 -10  -2  11    0.87    8.27
  10  -2 -12   -2.95   18.84
 -10  -2  12   93.18   16.14
 -10   2  12   74.83   26.12
  10   2 -12    2.53   29.32
  10   2 -13   24.36   26.05
 -10  -2  13   33.80   19.40
 -10   3   1   99.80   34.28
  10  -3  -1   13.81   44.19
  10   3  -1   86.69   46.33
 -10  -3   1  106.89   30.53
 -10  -3   1  122.88   45.93
 -10   3   2   77.89   19.11
  10   3  -2   87.13   29.77
  10  -3  -2   14.22   41.45
 -10  -3   2   78.19   26.30
 -10  -3   2   97.20   36.41
 -10   3   3    6.84   25.31
  10  -3  -3    0.00   35.65
  10   3  -3    8.13   28.95
 -10  -3   3    2.73   18.54
 -10  -3   3   16.49    8.36
 -10   3   4   26.64   17.93
  10  -3  -4   33.31   35.30
  10   3  -4   -1.15   25.04
 -10  -3   4   20.77   17.87
 -10  -3   4   16.01    8.14
  10   3  -5   88.01   24.58
 -10  -3   5  137.96   16.05
 -10   3   5   99.09   31.07
  10  -3  -5  -46.72   42.09
 -10  -3   5  125.57   46.56
 -10   3   6   -3.33   21.22
  10  -3  -6  -12.34   31.02
  10   3  -6   -8.98   25.46
 -10  -3   6   28.40   21.82
 -10  -3   6   16.81    9.69
 -10   3   7   50.44   25.63
  10  -3  -7    3.80   34.53
  10   3  -7   55.15   33.76
 -10  -3   7  116.64   25.93
 -10  -3   7   84.24   32.54
 -10   3   8   79.77   25.91
  10  -3  -8   -2.75   32.68
  10   3  -8   31.64   28.04
 -10  -3   8   85.57   21.98
 -10  -3   8   40.93   17.97
 -10   3   9   36.94   21.24
  10  -3  -9   -6.24   33.94
  10   3  -9   -5.92   24.24
 -10  -3   9   14.93   23.55
 -10  -3   9   17.62    9.18
 -10   3  10   18.52   20.37
  10   3 -10    6.09   22.88
 -10  -3  10   26.69   24.10
 -10  -3  10    3.31    9.08
  10   3 -11   16.36   17.26
 -10  -3  11    9.11   15.49
 -10  -3  11    0.79    9.74
  10   3 -12   49.59   29.61
 -10  -3  12   72.67   26.16
  10  -4  -1  -70.54   55.03
  10   4  -1   82.74   43.35
 -10  -4   1   56.77   26.76
 -10  -4   1   83.35   31.26
 -10   4   2   63.40   32.70
  10  -4  -2   -4.39   41.88
  10   4  -2   79.34   42.56
 -10  -4   2   56.85   26.57
 -10  -4   2   93.75   34.71
 -10   4   3    0.00   27.20
  10  -4  -3   14.69   36.23
  10   4  -3   15.03   32.40
 -10  -4   3    4.71   18.91
 -10  -4   3    7.54    6.66
  10   4  -4   14.51   19.22
 -10  -4   4   25.59   12.52
 -10   4   4    8.89   27.83
  10  -4  -4   15.98   38.47
 -10  -4   4   40.11   16.26
 -10   4   5   15.84   25.41
  10  -4  -5   98.49   38.78
  10   4  -5   20.96   24.72
 -10  -4   5  -16.37   19.76
 -10  -4   5   15.70    8.43
 -10   4   6   47.53   28.87
  10  -4  -6   -9.87   47.10
  10   4  -6   38.37   32.41
 -10  -4   6  100.09   26.82
 -10  -4   6   93.12   34.60
  10   4  -7    8.24   27.10
 -10  -4   7   40.82   22.00
 -10  -4   7   23.24   11.02
  10   4  -8   24.14   26.95
 -10  -4   8   20.69   20.36
 -10  -4   8   15.75    8.84
  10   4  -9   48.95   31.82
 -10  -4   9   50.51   25.28
 -10  -4   9   86.07   32.30
  10   4 -10   34.73   31.52
 -10  -4  10  110.08   29.76
 -10  -4  10   91.91   36.17
 -10  -5   1   27.25   11.95
 -10  -5   2   51.53   16.21
 -10  -5   2   97.75   36.88
  10   5  -3   30.41   39.35
 -10  -5   3   22.54   23.65
 -10  -5   3   66.93   25.29
  10   5  -4    6.36   30.02
 -10  -5   4   11.54   18.96
 -10  -5   4   11.77    8.93
  10   5  -5    7.58   17.10
 -10  -5   5    6.89   11.97
 -10  -5   5    0.89    6.18
  10   5  -6    7.94   26.61
 -10  -5   6   26.98   22.34
 -10  -5   6   32.59   13.75
 -10  -5   7    3.50    6.41
  -9   0   1    0.72   12.04
  -9   0   1    4.05    5.60
   9   0  -1   -0.60   37.52
  -9   0   2  166.63   33.18
  -9   0   2  169.08   63.88
   9   0  -2  145.03   41.46
  -9   0   3   -5.64   16.27
  -9   0   3    0.63    5.15
   9   0  -3  -24.09   29.97
  -9   0   4   41.97   18.48
  -9   0   4   51.02   19.94
   9   0  -4   23.10   33.34
  -9   0   5    4.50   16.08
  -9   0   5   -0.14    7.06
   9   0  -5    1.98   26.86
  -9   0   6   10.84   13.21
  -9   0   6   21.07   10.96
   9   0  -6   31.50   26.08
  -9   0   7  -12.21   13.31
  -9   0   7    0.98    5.65
   9   0  -7   -6.33   23.36
  -9   0   8 1053.30   22.62
  -9   0   8  954.68  362.22
   9   0  -8 1015.94  178.49
  -9   0   9    6.53   12.82
  -9   0   9    0.05    5.08
   9   0  -9   -7.04   29.16
  -9   0  10   29.18   12.93
  -9   0  10    1.66    7.03
   9   0 -10   16.63   29.24
  -9   0  11    5.13   12.00
  -9   0  11    2.67    6.89
   9   0 -11   -4.91   28.81
  -9   0  12   -0.59    7.56
  -9   0  12    4.63    9.54
   9   0 -12   19.78   16.81
  -9   0  13   10.65   11.17
  -9   0  13    2.57    8.45
   9   0 -13    0.53   14.99
  -9   0  14   45.96   10.49
  -9   0  14    1.27    8.94
   9   0 -14   47.51   17.86
  -9   0  15   -2.26    8.54
  -9   0  15   -3.73    8.91
   9   0 -15    8.95   15.56
  -9   0  16   36.96   14.03
   9   0 -16   22.37   18.63
   9   0 -17    3.55   10.26
  -9   0  17    9.66   12.30
  -9   1   1  460.57   78.61
  -9   1   1  474.03  178.17
   9  -1  -1  494.62   99.69
   9   1  -1  503.83   97.80
  -9  -1   1  447.09   78.24
  -9   1   2   31.13   18.97
  -9   1   2   42.61   16.52
   9  -1  -2   45.58   35.48
   9   1  -2    5.33   30.87
  -9  -1   2   27.22   18.73
  -9  -1   2   41.14   16.25
  -9   1   3   60.24   20.04
  -9   1   3   56.29   22.63
   9  -1  -3   85.42   33.04
   9   1  -3   88.62   33.78
  -9  -1   3   52.09   19.26
  -9  -1   3   58.76   22.41
  -9   1   4   60.46   11.56
   9   1  -4   69.50   24.37
  -9  -1   4   73.75   11.99
  -9   1   4   55.90   22.20
   9  -1  -4   48.06   32.89
  -9  -1   4   53.62   21.47
  -9   1   5   66.53   21.52
  -9   1   5   85.43   31.28
   9  -1  -5   80.77   34.73
   9   1  -5   52.84   32.55
  -9  -1   5   78.72   21.18
  -9  -1   5   76.34   30.71
   9   1  -6   -6.20   16.96
  -9  -1   6   -0.91    6.16
  -9   1   6   10.77   15.75
  -9   1   6    0.79    6.08
   9  -1  -6  -13.02   25.18
  -9  -1   6   -0.77    4.56
  -9   1   7   50.48   14.73
  -9   1   7   -0.08   18.68
   9  -1  -7   79.72   27.50
   9   1  -7  102.71   26.64
  -9  -1   7   70.01   16.09
  -9  -1   7   90.32   19.09
   9  -1  -8  126.62   20.41
  -9   1   8  111.42   17.45
  -9   1   8   -1.08   23.31
   9   1  -8  128.29   33.70
  -9  -1   8  124.47   17.51
  -9  -1   8  110.58   23.78
  -9   1   9   20.68    9.73
  -9   1   9    2.24    6.53
   9  -1  -9   10.63   29.00
   9   1  -9    1.43   29.45
  -9  -1   9   29.83   13.14
  -9  -1   9   16.87    7.91
  -9   1  10  319.47   31.72
  -9   1  10    3.14   63.19
   9  -1 -10  361.55   46.67
   9   1 -10  379.04   47.06
  -9  -1  10  314.65   31.48
  -9  -1  10  305.03   63.71
  -9   1  11   50.43   13.03
  -9   1  11    0.44    8.90
   9  -1 -11   61.85   29.31
   9   1 -11   42.49   29.95
  -9  -1  11   59.13   12.53
  -9  -1  11    0.93    7.00
  -9   1  12   20.75    8.10
  -9   1  12    2.87   10.32
   9  -1 -12   40.33   24.26
   9   1 -12   27.89   17.18
  -9  -1  12   19.04   11.36
  -9  -1  12    2.21    9.16
  -9   1  13    0.13    9.67
   9  -1 -13   80.01   18.69
   9   1 -13   -5.59   15.41
  -9  -1  13    1.29    9.36
  -9   1  14   48.59   12.06
   9  -1 -14   -5.73   16.08
   9   1 -14   52.31   17.98
  -9  -1  14   68.34   11.13
  -9  -1  14    6.14    9.13
   9   1 -15    5.57   11.18
  -9  -1  15   11.30    5.83
  -9   1  15    5.84    9.80
  -9   1  15    7.11    9.28
   9  -1 -15    3.93   16.19
   9  -1 -16   34.25   12.26
  -9   1  16   55.80   13.39
   9   1 -16   37.10   16.29
  -9  -1  16   48.25   12.92
  -9  -1  16   -0.07    7.99
  -9   1  17    7.05    8.14
   9  -1 -17    2.92   10.41
   9   1 -17   -5.78   16.79
  -9  -1  17   10.73   12.12
  -9   2   1   13.17   11.12
   9   2  -1   -8.23   25.72
  -9  -2   1    5.16   11.81
  -9   2   1    1.74    7.08
   9  -2  -1   -0.87   39.48
  -9  -2   1   11.48    5.29
   9  -2  -2   74.74   27.77
  -9   2   2   38.77   19.16
  -9   2   2    0.09   11.74
   9   2  -2    8.69   31.15
  -9  -2   2   46.46   18.12
  -9  -2   2   50.96   11.87
  -9   2   3   69.11   19.38
  -9   2   3    1.54   17.68
   9  -2  -3   82.80   32.08
   9   2  -3   72.15   32.28
  -9  -2   3   66.92   18.17
  -9  -2   3   83.13   17.71
  -9   2   4   26.77   17.14
  -9   2   4    0.00   11.00
   9  -2  -4   41.28   29.77
   9   2  -4   51.49   30.98
  -9  -2   4   38.23   12.98
  -9  -2   4   50.07   11.07
   9  -2  -5  198.12   27.95
  -9   2   5  198.50   26.25
  -9   2   5    1.01   42.91
   9   2  -5  211.79   37.45
  -9  -2   5  194.22   25.70
  -9  -2   5  212.47   43.25
  -9   2   6  565.25   48.30
  -9   2   6   -1.81  100.80
   9  -2  -6  477.95   61.59
   9   2  -6  455.14   59.84
  -9  -2   6  530.84  101.46
   9  -2  -7   59.92   19.63
  -9   2   7   80.75   17.66
  -9   2   7   -2.09   16.77
   9   2  -7  100.80   26.84
  -9  -2   7   77.47   15.74
  -9  -2   7   82.19   17.99
  -9   2   8    0.62   13.52
  -9   2   8   -1.77    6.35
   9  -2  -8  -17.65   23.27
   9   2  -8   13.46   29.42
  -9  -2   8   -2.63   12.77
  -9  -2   8   -1.17    7.85
  -9   2   9   39.55   14.73
   9  -2  -9   58.11   27.96
   9   2  -9   37.21   30.44
  -9  -2   9   34.23   14.10
  -9  -2   9   35.67   16.05
  -9   2  10  -12.87   13.10
  -9   2  10    0.39    6.93
   9  -2 -10  -19.02   28.59
   9   2 -10  -18.89   29.09
  -9  -2  10   -9.25   12.47
  -9  -2  10    5.46    6.78
  -9   2  11  170.64   23.52
  -9   2  11    2.22   42.96
   9  -2 -11  187.32   37.93
   9   2 -11  211.76   39.49
  -9  -2  11  199.62   23.01
  -9  -2  11  184.41   43.05
  -9   2  12   28.25   13.39
  -9   2  12    4.20   14.56
   9  -2 -12   28.88   29.51
   9   2 -12   32.39   18.64
  -9  -2  12   44.89   12.70
  -9  -2  12   49.32   13.79
  -9  -2  13   10.65    7.27
  -9   2  13    5.74   11.72
  -9   2  13    2.06    8.84
   9  -2 -13   16.89   23.17
   9   2 -13   18.26   14.99
  -9  -2  13    0.07   10.09
  -9   2  14   24.83   13.10
   9  -2 -14   30.64   16.91
   9   2 -14    5.72   16.50
  -9  -2  14   29.18   10.05
  -9  -2  14    6.57    9.88
   9   2 -15    1.55   10.49
  -9   2  15    3.61   12.31
   9  -2 -15    6.30   15.15
  -9  -2  15   13.23    8.72
  -9  -2  15   -0.99    6.95
  -9   2  16   81.91   14.44
   9  -2 -16    9.07   25.85
   9   2 -16   74.86   17.75
  -9  -2  16   -0.09   10.87
   9   2 -17   46.37   27.30
  -9  -2  17  114.18   21.32
  -9   3   1  105.02   21.02
  -9   3   1   -1.25   20.93
   9  -3  -1  118.40   41.53
   9   3  -1  112.01   40.83
  -9  -3   1   81.47   20.99
  -9  -3   1  101.23   21.32
  -9   3   2  313.10   36.43
  -9   3   2    1.29   67.82
   9  -3  -2  292.60   56.33
   9   3  -2  300.07   49.53
  -9  -3   2  324.35   35.72
  -9  -3   2  338.83   68.33
  -9   3   3  131.28   22.78
  -9   3   3   -1.33   26.24
   9  -3  -3  183.14   40.90
   9   3  -3   94.61   34.42
  -9  -3   3  119.75   20.65
  -9  -3   3  128.12   26.44
   9  -3  -4   23.87   21.04
  -9   3   4   52.20   18.68
  -9   3   4   -3.21   14.11
   9   3  -4  100.34   32.71
  -9  -3   4   71.50   17.99
  -9  -3   4   65.82   13.69
  -9   3   5   65.30   18.94
  -9   3   5   -2.19   19.13
   9  -3  -5   60.81   30.80
   9   3  -5   79.14   30.07
  -9  -3   5   82.11   18.55
  -9  -3   5   91.09   18.84
  -9   3   6   -0.72   14.82
  -9   3   6    1.59    6.81
   9  -3  -6    5.75   28.49
   9   3  -6  -13.35   24.51
  -9  -3   6   -1.40   12.59
  -9  -3   6    4.25    6.05
   9   3  -7  209.22   24.89
  -9  -3   7  227.49   12.47
  -9   3   7  281.93   33.15
  -9   3   7    2.32   50.88
   9  -3  -7  187.63   40.32
  -9  -3   7  252.05   51.86
  -9   3   8   54.90   21.48
  -9   3   8   -1.60    7.01
   9  -3  -8    3.29   24.37
   9   3  -8   18.33   29.27
  -9  -3   8   14.94   13.15
  -9  -3   8   22.00    8.27
  -9   3   9   22.75   17.42
  -9   3   9    2.82   10.46
   9  -3  -9   26.20   23.80
   9   3  -9   31.94   29.43
  -9  -3   9   20.01   13.00
  -9  -3   9   27.50    9.39
  -9   3  10   73.58   18.87
  -9   3  10    0.64   19.30
   9  -3 -10   51.49   26.27
   9   3 -10   77.02   31.07
  -9  -3  10   82.51   15.33
  -9  -3  10   74.62   18.33
  -9   3  11   27.01   16.89
  -9   3  11    3.98   11.58
   9  -3 -11  -15.55   24.51
   9   3 -11   29.15   29.25
  -9  -3  11   23.86   12.31
  -9  -3  11   22.01    8.49
   9   3 -12    1.81   11.05
  -9  -3  12   -3.05    7.56
  -9   3  12  -13.44   15.48
  -9   3  12    0.76   10.49
   9  -3 -12    2.94   23.74
  -9  -3  12    2.36    6.50
  -9   3  13    4.18    9.45
   9  -3 -13   29.95   24.36
   9   3 -13   -6.83   15.43
  -9  -3  13   13.66   10.80
  -9  -3  13   10.01    9.66
   9   3 -14   -3.97   11.30
  -9  -3  14    2.83    7.73
  -9   3  14    6.59   13.49
   9  -3 -14  -25.56   25.13
  -9  -3  14    6.37    9.47
  -9   3  15  -10.11   13.08
   9  -3 -15   -8.33   16.66
   9   3 -15   15.21   15.57
  -9  -3  15   11.94   11.97
  -9  -3  15    5.91   12.34
   9   3 -16   14.01   15.11
  -9  -3  16   16.23   11.77
  -9  -3  16    1.46    9.91
   9   4  -1   47.20   27.95
  -9   4   1   35.34   24.47
  -9   4   1    3.20    9.35
   9  -4  -1   15.92   32.62
  -9  -4   1   36.66   18.89
  -9  -4   1   30.30    8.44
  -9   4   2  203.84   31.47
  -9   4   2    0.72   40.16
   9  -4  -2   18.11   40.10
   9   4  -2  158.50   39.59
  -9  -4   2  199.13   26.30
  -9  -4   2  200.23   40.52
  -9   4   3   99.98   24.24
   9  -4  -3  -34.67   40.12
   9   4  -3   91.21   37.42
  -9  -4   3   95.44   24.25
  -9  -4   3  104.65   39.19
  -9   4   4   17.78   20.97
  -9   4   4   -0.52    8.08
   9  -4  -4   13.40   37.11
   9   4  -4  -30.18   30.59
  -9  -4   4   10.65   16.17
  -9  -4   4    9.45    5.32
  -9   4   5   68.83   21.95
  -9   4   5    1.72   19.45
   9  -4  -5  -13.48   31.05
   9   4  -5   85.20   30.55
  -9  -4   5   93.78   18.94
  -9  -4   5   91.79   19.57
  -9   4   6   11.74   19.58
  -9   4   6   -2.49    8.24
   9  -4  -6  -11.94   28.04
   9   4  -6  -15.11   25.40
  -9  -4   6   22.81   15.24
  -9  -4   6   18.34    7.15
  -9   4   7   40.06   22.84
  -9   4   7   -3.23    7.94
   9  -4  -7    8.57   29.29
   9   4  -7   23.54   24.07
  -9  -4   7    8.99   13.60
  -9  -4   7   29.90    9.11
  -9   4   8   22.07   23.00
  -9   4   8    6.50    7.83
   9  -4  -8    4.17   25.47
   9   4  -8   -8.64   26.18
  -9  -4   8    0.88   12.70
  -9  -4   8    3.90    8.71
  -9   4   9   22.76   22.00
  -9   4   9    3.70   10.26
   9  -4  -9   12.97   25.61
   9   4  -9   35.94   29.63
  -9  -4   9   19.15   12.99
  -9  -4   9   21.67   10.70
  -9   4  10    7.19   17.09
   9  -4 -10   -0.84   24.50
   9   4 -10   32.79   29.86
  -9  -4  10   18.56   13.28
  -9  -4  10   30.07   12.68
  -9   4  11  111.71   26.01
   9  -4 -11   -8.61   32.94
   9   4 -11   89.96   37.69
  -9  -4  11  110.59   22.77
  -9  -4  11  117.34   43.72
   9   4 -12  172.67   27.38
  -9  -4  12  144.66   10.28
  -9   4  12  113.72   28.30
   9  -4 -12  -24.63   36.97
  -9  -4  12  135.39   50.73
  -9   4  13   37.40   18.99
   9  -4 -13    1.30   27.44
   9   4 -13   36.14   20.46
  -9  -4  13   45.43   15.00
  -9  -4  13   51.34   20.05
   9   4 -14    4.95   12.66
  -9  -4  14   48.17    8.76
  -9   4  14   -0.55   18.18
   9  -4 -14    3.16   27.30
  -9  -4  14   57.08   21.86
   9   4 -15   51.52   29.55
  -9  -4  15   80.97   22.55
  -9  -4  15  121.37   45.23
  -9   5   1   50.02   27.71
  -9   5   1    1.63   11.26
   9  -5  -1   16.19   36.19
   9   5  -1   40.73   41.72
  -9  -5   1   37.60   19.95
  -9  -5   1   43.26   10.78
  -9   5   2   20.45   25.92
  -9   5   2    0.01   11.32
   9  -5  -2  -24.03   33.64
   9   5  -2   30.95   35.44
  -9  -5   2   43.42   18.20
  -9  -5   2   42.87   10.35
  -9  -5   3  150.03   14.13
  -9   5   3  160.26   39.42
   9  -5  -3  -19.63   49.17
   9   5  -3   95.78   47.51
  -9  -5   3  182.40   66.77
  -9   5   4   31.53   25.62
   9  -5  -4   -9.35   36.26
   9   5  -4   22.51   32.31
  -9  -5   4   46.79   17.75
  -9  -5   4   46.65   17.95
   9   5  -5    9.92   21.10
  -9   5   5   17.53   22.84
   9  -5  -5   -8.66   32.78
  -9  -5   5   -3.30   11.31
  -9  -5   5    2.86    7.37
  -9   5   6   14.08   26.09
   9  -5  -6   16.40   30.93
   9   5  -6   17.72   27.31
  -9  -5   6   12.58   15.45
  -9  -5   6   18.53    9.93
  -9   5   7   15.81   20.33
   9  -5  -7    6.28   29.07
   9   5  -7    3.39   24.61
  -9  -5   7   -3.98   12.85
  -9  -5   7   10.34    9.30
  -9  -5   8   -2.72    8.18
  -9   5   8    9.35   27.31
   9  -5  -8   19.09   29.60
   9   5  -8   -0.14   23.35
  -9  -5   8    6.00    7.59
   9   5  -9   46.72   23.56
  -9  -5   9   68.27    9.55
  -9   5   9   68.89   27.46
   9  -5  -9  -14.14   35.09
  -9  -5   9   73.84   28.20
   9   5 -10   24.47   20.66
  -9  -5  10   12.33    8.26
  -9   5  10   29.49   24.52
   9  -5 -10   -1.85   28.35
  -9  -5  10   24.78   12.13
  -9   5  11   23.95   23.43
   9  -5 -11   -9.69   32.81
   9   5 -11   14.62   29.35
  -9  -5  11   15.68   12.50
  -9  -5  11   15.33    8.99
   9   5 -12   42.46   28.39
  -9  -5  12   71.24   17.32
  -9  -5  12   62.29   25.36
   9   5 -13    7.32   20.17
  -9  -5  13   12.84   12.55
  -9  -5  13    3.01    9.16
   9   5 -14    8.51   16.20
  -9  -5  14   -4.12   11.93
  -9  -5  14   -0.01   13.72
  -9   6   1   21.10   30.84
   9  -6  -1  -31.01   40.57
   9   6  -1   40.90   42.74
  -9  -6   1   60.64   21.32
  -9  -6   1   56.78   21.41
  -9   6   2  -12.38   29.71
   9  -6  -2  -40.31   47.76
   9   6  -2    3.17   37.23
  -9  -6   2    0.41   16.69
  -9  -6   2    4.21    5.26
  -9   6   3   39.26   32.28
   9  -6  -3   62.36   42.84
   9   6  -3   69.12   28.45
  -9  -6   3   41.56   21.10
  -9  -6   3   80.27   29.43
  -9   6   4    8.22   33.63
   9  -6  -4   32.78   36.19
   9   6  -4   -0.17   26.47
  -9  -6   4  -20.85   15.57
  -9  -6   4    7.87    7.84
  -9   6   5  -13.04   27.21
   9  -6  -5   28.29   36.96
   9   6  -5  -11.45   27.52
  -9  -6   5   11.74   14.68
  -9  -6   5   12.60    8.51
  -9   6   6   -2.55   26.25
   9  -6  -6    0.26   38.07
   9   6  -6    9.65   28.80
  -9  -6   6    0.45   14.41
  -9  -6   6   -4.78    7.36
   9   6  -7   -3.21   26.60
  -9  -6   7    5.26   13.80
  -9  -6   7    6.17    7.67
   9   6  -8   33.15   18.93
  -9  -6   8   -0.54   17.41
  -9  -6   8   33.24   13.49
   9   6  -9   22.66   20.06
  -9  -6   9   33.66   18.81
  -9  -6   9   24.95   12.51
   9   6 -10   10.79   21.93
  -9  -6  10   12.51   11.42
  -9  -6  10    3.37    7.82
   9   6 -11   14.32   31.74
  -9  -6  11   -0.37   11.92
  -9  -6  11    3.87    8.39
   9   6 -12   37.20   35.51
  -9  -6  12   29.67   18.19
  -9  -6  12   73.31   28.43
   9   7  -1    4.92   41.26
  -9  -7   1   12.88   31.93
  -9  -7   1   10.46    7.25
   9   7  -2   63.11   35.05
  -9  -7   2  -12.45   34.25
  -9  -7   2  146.44   52.75
   9   7  -3   23.65   41.63
  -9  -7   3    5.69   21.16
  -9  -7   3   69.03   25.70
   9   7  -4   19.54   33.61
  -9  -7   4    6.10   22.08
  -9  -7   4   90.56   33.01
   9   7  -5   29.48   25.73
  -9  -7   5   -4.14   17.00
  -9  -7   5    5.28    7.76
   9   7  -6   39.08   31.44
  -9  -7   6    7.93   23.18
  -9  -7   6   75.62   27.91
   9   7  -7   37.48   29.92
  -9  -7   7  -14.60   20.00
  -9  -7   7   11.91    7.68
  -9  -7   8   77.73   30.86
  -9  -7   9   54.23   22.07
  -9  -7  10    0.84    8.16
  -8   0   1    3.77   16.09
   8   0  -1   -1.96   28.54
  -8   0   2   65.20   18.84
  -8   0   2   60.58   23.71
   8   0  -2   87.50   33.48
  -8   0   3    6.49   15.53
  -8   0   3   -1.32    4.29
   8   0  -3   -4.94   27.08
  -8   0   4  297.93   76.16
  -8   0   4  483.09  177.67
   8   0  -4  456.67   92.09
  -8   0   5   -7.43   12.95
  -8   0   5    0.28    3.98
   8   0  -5   30.84   23.42
  -8   0   6 1118.77   22.76
  -8   0   6 1182.72  444.09
   8   0  -6 1242.08  215.71
  -8   0   7    2.62   13.05
  -8   0   7    1.64    5.28
   8   0  -7    3.71   29.28
  -8   0   8  393.62   67.23
  -8   0   8  412.31  155.03
   8   0  -8  419.42   83.06
  -8   0   9    1.26   11.95
  -8   0   9    1.16    4.79
   8   0  -9  -11.39   16.95
  -8   0  10  600.50   99.21
  -8   0  10  619.20  232.74
   8   0 -10  621.73  115.40
   8   0 -11   -1.42   10.91
  -8   0  11    4.01    6.67
  -8   0  11    1.65    7.92
   8   0 -12  385.24   40.04
  -8   0  12  442.42   78.58
  -8   0  12  494.61  184.01
  -8   0  13   -5.89    9.48
  -8   0  13    2.25    9.16
   8   0 -13    1.59   22.40
  -8   0  14  623.68   20.59
   8   0 -14  602.06   32.99
  -8   0  15   -4.96    9.78
  -8   0  15    7.99    6.89
   8   0 -15  -19.08   21.85
  -8   0  16   -2.42    9.92
  -8   0  16    0.75    8.23
   8   0 -16  -19.87   21.32
   8   0 -17  -14.06   14.61
  -8   0  17   -3.83    9.75
  -8   0  17    2.68    7.50
  -8   0  18   42.88   10.41
  -8   0  18   -0.52    9.97
   8   0 -18   46.70   21.59
  -8   0  19    0.41   15.90
  -8   0  19    1.39    9.30
   8   0 -19   12.46   17.14
  -8   0  20   35.89   17.27
   8   0 -20   16.32   20.06
   8  -1  -1   12.63   20.64
  -8  -1   1   32.26   11.17
  -8   1   1   22.72   17.57
   8   1  -1   34.94   22.81
  -8  -1   1   39.86   15.32
  -8   1   2   17.80   10.15
  -8   1   2    9.51    5.94
   8  -1  -2   -7.36   28.77
   8   1  -2    6.28   30.10
  -8  -1   2   12.05   16.01
  -8  -1   2    9.35    5.89
  -8   1   3    9.76   15.55
  -8   1   3    1.85    4.06
   8  -1  -3  -13.89   28.38
   8   1  -3   -7.30   26.34
  -8  -1   3    5.10   11.19
  -8  -1   3   -0.35    4.47
  -8   1   4   34.91   10.51
  -8   1   4   47.86   17.34
   8  -1  -4   54.79   28.41
   8   1  -4   48.76   26.86
  -8  -1   4    2.15    9.24
  -8  -1   4   42.64   17.16
  -8   1   5   -0.90    8.60
   8   1  -5    7.29   15.62
  -8   1   5    1.59    5.45
   8  -1  -5  -19.39   23.63
  -8  -1   5   -2.51   12.97
  -8  -1   5    0.04    5.14
   8  -1  -6  374.26   38.15
  -8   1   6  350.77   60.53
  -8   1   6  386.14  138.60
   8   1  -6  387.93   75.79
  -8  -1   6  360.14   60.54
  -8  -1   6  350.15  138.52
  -8   1   7   56.39   15.84
  -8   1   7   52.34   20.05
   8  -1  -7   52.37   31.84
   8   1  -7   43.04   31.70
  -8  -1   7   54.04   15.89
  -8  -1   7   48.14   19.94
  -8   1   8  387.79   60.12
  -8   1   8  334.81  137.24
   8  -1  -8  389.42   75.33
   8   1  -8  398.75   75.71
  -8  -1   8  381.80   59.99
  -8  -1   8  389.85  137.33
  -8   1   9   95.66   20.46
  -8   1   9   89.63   36.87
   8  -1  -9  121.43   32.62
   8   1  -9   76.01   25.99
  -8  -1   9   88.94   20.15
  -8  -1   9  103.85   37.34
  -8   1  10  105.96   22.76
  -8   1  10  121.24   44.90
   8  -1 -10   12.03   28.16
   8   1 -10  112.21   30.26
  -8  -1  10  112.11   22.25
  -8  -1  10  116.41   44.75
   8  -1 -11   56.16   15.76
  -8   1  11   60.59   15.35
  -8   1  11   63.91   25.80
   8   1 -11   39.49   21.68
  -8  -1  11   76.72   14.81
  -8  -1  11   64.95   25.12
   8  -1 -12   32.57   12.35
  -8   1  12   21.93   10.32
  -8   1  12   19.67   12.69
   8   1 -12    3.02   20.54
  -8  -1  12   15.77   10.28
  -8  -1  12   25.26   11.41
   8   1 -13  230.08   23.26
  -8  -1  13  194.84    9.81
  -8   1  13  181.48   22.67
  -8   1  13    4.12   45.37
   8  -1 -13  200.65   32.79
  -8  -1  13  218.19   46.19
  -8   1  14   19.69    9.77
  -8   1  14   -4.03    7.99
   8  -1 -14   13.05   21.71
   8   1 -14    9.16   21.75
  -8  -1  14   17.62    9.55
  -8  -1  14   12.30    8.66
   8   1 -15  300.07   20.75
  -8   1  15  278.51   14.66
   8  -1 -15  251.44   26.21
  -8  -1  15  316.56   15.35
  -8   1  16   41.42   10.37
  -8   1  16   -0.63    9.39
   8  -1 -16   52.83   15.77
   8   1 -16   59.87   22.01
  -8  -1  16   52.16    8.17
  -8  -1  16    2.48    8.07
  -8   1  17    5.78    6.50
  -8   1  17    0.54    7.94
   8  -1 -17   28.72   20.71
   8   1 -17    5.54   20.68
  -8  -1  17   13.07    9.65
  -8   1  18    4.22    6.25
  -8  -1  18    3.07    6.33
  -8   1  18    0.49   11.13
   8  -1 -18   -4.34   20.05
   8   1 -18    3.98   19.33
  -8  -1  18    8.99    9.74
  -8   1  19    5.51   16.10
   8  -1 -19   -2.88   16.19
   8   1 -19   26.16   17.58
  -8  -1  19    3.59   16.00
  -8  -1  19    6.58    8.88
  -8   1  20   56.43   19.18
   8  -1 -20   31.58   21.71
   8   1 -20   22.75   22.19
  -8  -1  20   72.19   19.34
  -8   2   1   38.63   11.36
   8  -2  -1   33.24   33.03
   8   2  -1   23.14   30.08
  -8  -2   1   19.32   17.18
  -8  -2   1   36.62   14.40
  -8   2   2  241.64   47.10
  -8   2   2  277.46  103.41
   8  -2  -2  211.18   59.92
   8   2  -2  245.17   61.56
  -8  -2   2  250.92   47.22
  -8  -2   2  275.38  103.30
  -8   2   3  162.61   28.05
  -8   2   3  138.79   53.38
   8  -2  -3  167.64   41.55
   8   2  -3  122.00   40.00
  -8  -2   3  108.96   27.93
  -8  -2   3  142.84   53.35
  -8   2   4   79.08   20.32
  -8   2   4   87.16   30.00
   8  -2  -4   70.75   31.41
   8   2  -4   59.93   30.00
  -8  -2   4    7.38   16.81
  -8  -2   4   73.78   29.96
   8   2  -5  112.73   21.61
  -8  -2   5   97.45   10.04
  -8   2   5   98.04   21.69
  -8   2   5  112.83   40.88
   8  -2  -5   61.87   33.35
  -8  -2   5  103.94   40.95
  -8   2   6   17.01    8.59
  -8   2   6   16.04    8.16
   8  -2  -6    7.87   22.81
   8   2  -6   20.97   29.88
  -8  -2   6    0.75   13.30
  -8  -2   6   19.46    7.98
  -8   2   7  228.34   38.44
  -8   2   7  233.40   84.09
   8  -2  -7  239.97   52.77
   8   2  -7  213.79   52.71
  -8  -2   7  223.91   38.60
  -8  -2   7  209.51   83.90
  -8   2   8   87.56   21.21
  -8   2   8  101.35   38.81
   8  -2  -8  118.55   36.09
   8   2  -8  125.92   36.96
  -8  -2   8  100.79   21.13
  -8  -2   8  100.62   38.93
   8  -2  -9  430.39   39.82
  -8   2   9  409.46   64.72
  -8   2   9  386.00  148.81
   8   2  -9  391.80   76.26
  -8  -2   9  394.02   64.47
  -8  -2   9  400.63  148.74
  -8   2  10  753.83  119.16
  -8   2  10  705.13  280.24
   8  -2 -10  732.88  138.06
   8   2 -10  726.30  137.73
  -8  -2  10  731.04  118.86
  -8  -2  10  785.71  280.25
  -8   2  11   28.64   12.25
  -8   2  11   21.17   12.59
   8  -2 -11    8.28   15.87
   8   2 -11   32.36   17.53
  -8  -2  11   26.82   10.47
  -8  -2  11   24.61   10.82
  -8   2  12   90.04   18.04
  -8   2  12   66.70   35.23
   8  -2 -12   76.92   26.09
   8   2 -12  104.61   28.44
  -8  -2  12   79.16   17.99
  -8  -2  12  111.66   34.96
  -8   2  13  116.28   16.68
  -8   2  13    0.27   29.75
   8  -2 -13  115.88   24.01
   8   2 -13  166.49   29.14
  -8  -2  13  123.35   16.84
  -8  -2  13  148.94   30.81
  -8   2  14   15.80    9.90
   8  -2 -14   23.82   16.92
   8   2 -14   25.01   22.35
  -8  -2  14   16.89    9.97
  -8  -2  14   19.13    9.49
  -8   2  15    8.07    9.39
  -8   2  15    1.30    9.30
   8  -2 -15   10.56   21.12
   8   2 -15   -4.92   21.26
  -8  -2  15   15.30    9.65
  -8  -2  15   10.48    7.38
   8   2 -16   83.27   17.58
  -8  -2  16   92.78    8.28
  -8   2  16   65.38   12.54
  -8   2  16   -2.08   19.02
   8  -2 -16   89.93   24.41
  -8  -2  16   83.84   19.05
   8   2 -17   12.04   14.54
  -8  -2  17   19.89    6.73
  -8   2  17   13.23    9.69
  -8   2  17   -1.09   11.66
   8  -2 -17   24.74   20.39
  -8  -2  17   -0.88    7.12
  -8   2  18   31.67   16.65
   8  -2 -18   11.15   20.74
   8   2 -18   13.40   12.11
  -8  -2  18   30.69   16.16
  -8  -2  18   -0.47    7.81
   8  -2 -19    2.40   18.02
   8   2 -19  125.36   21.57
  -8  -2  19    0.16   16.05
   8   2 -20   -1.62   17.83
  -8  -2  20   11.57   16.00
  -8   3   1  129.96   28.54
   8  -3  -1  130.26   46.57
   8   3  -1  137.28   40.67
  -8  -3   1  113.93   27.85
  -8  -3   1  136.21   51.04
   8   3  -2   73.48   22.90
  -8  -3   2   39.53   10.94
  -8   3   2   40.28   17.98
  -8   3   2   37.87   18.41
   8  -3  -2   31.32   32.70
  -8  -3   2   54.26   18.48
  -8   3   3  333.03   57.44
  -8   3   3  351.29  128.91
   8  -3  -3  375.11   71.53
   8   3  -3  321.13   71.23
  -8  -3   3  362.22   57.55
  -8  -3   3  331.48  128.82
  -8   3   4    1.16   14.95
  -8   3   4    2.87    5.97
   8  -3  -4   13.17   27.57
   8   3  -4   -5.64   24.42
  -8  -3   4   -1.00   11.83
  -8  -3   4    1.00    4.51
  -8   3   5   79.93   20.00
  -8   3   5   75.08   29.12
   8  -3  -5   69.32   30.87
   8   3  -5   76.08   28.66
  -8  -3   5   69.23   18.24
  -8  -3   5   76.08   28.93
  -8   3   6   44.25   18.16
  -8   3   6   88.12   31.84
   8  -3  -6   67.92   29.66
   8   3  -6   64.88   34.79
  -8  -3   6   65.30   18.94
  -8  -3   6   81.53   31.58
  -8   3   7   15.93   13.83
  -8   3   7   30.73   14.17
   8  -3  -7   11.61   23.19
   8   3  -7   22.83   30.31
  -8  -3   7   28.93   14.49
  -8  -3   7   40.35   14.40
  -8   3   8  242.91   42.62
  -8   3   8  241.25   94.39
   8  -3  -8  246.28   56.47
   8   3  -8  257.70   56.87
  -8  -3   8  262.28   42.54
  -8  -3   8  256.42   94.30
  -8   3   9    0.15   12.49
  -8   3   9    3.61    6.55
   8  -3  -9   12.10   27.23
   8   3  -9   -2.88   16.69
  -8  -3   9   10.78   11.90
  -8  -3   9    3.15    8.36
   8  -3 -10   64.17   22.29
  -8   3  10   49.42   16.82
  -8   3  10   79.04   27.01
   8   3 -10   68.43   21.59
  -8  -3  10   66.88   16.35
  -8  -3  10   59.71   26.59
  -8   3  11   45.03   16.49
  -8   3  11   59.58   26.72
   8  -3 -11   72.87   22.74
   8   3 -11   72.71   22.87
  -8  -3  11   65.00   14.74
  -8  -3  11   73.26   25.94
  -8   3  12    0.00   12.72
   8  -3 -12    0.92   14.75
   8   3 -12   -0.86   15.42
  -8  -3  12    1.99    9.20
  -8  -3  12    6.70    6.78
  -8   3  13    8.23   14.63
   8  -3 -13    9.41   15.27
   8   3 -13    7.13   22.23
  -8  -3  13    5.87    9.18
  -8  -3  13    1.66    8.86
  -8   3  14    1.21   16.72
  -8   3  14   -1.47    8.78
   8  -3 -14    1.83   14.49
   8   3 -14    9.17   21.64
  -8  -3  14    0.83    9.23
  -8  -3  14    0.43    6.19
  -8  -3  15   -1.60    5.79
  -8   3  15    1.61   16.81
  -8   3  15    3.25   11.67
   8  -3 -15  -16.75   18.43
   8   3 -15  -10.23   21.12
  -8  -3  15   -0.95    6.28
  -8   3  16   -0.38   16.87
   8  -3 -16    1.18   21.23
   8   3 -16    4.88   20.54
  -8  -3  16    8.76    9.76
  -8  -3  16   -2.16    6.18
  -8   3  17    8.66   16.65
   8  -3 -17   24.07   21.70
   8   3 -17   30.70   20.77
  -8  -3  17    6.31    9.77
  -8  -3  17    9.96    9.91
  -8   3  18   29.77   16.94
   8  -3 -18   -2.66   15.07
   8   3 -18   14.64   16.90
  -8  -3  18   57.51   16.22
  -8  -3  18    3.61   10.22
   8   3 -19    5.75   11.03
  -8  -3  19   17.79   10.34
  -8  -3  19   -4.02   11.87
   8   4  -1    3.96   19.82
  -8  -4   1   16.53   10.84
  -8   4   1   -7.37   20.58
   8  -4  -1  -10.11   29.71
  -8  -4   1    2.94    4.92
   8   4  -2    8.36   20.28
  -8  -4   2    2.74   10.30
  -8   4   2   -3.01   19.34
  -8   4   2    2.74    6.81
   8  -4  -2   30.83   29.04
  -8  -4   2    4.40    4.92
   8   4  -3   -4.23   18.42
  -8  -4   3    9.75   10.54
  -8   4   3   26.72   17.99
  -8   4   3    2.46    6.68
   8  -4  -3   22.33   26.70
  -8  -4   3    2.44    5.69
  -8   4   4  157.95   28.95
  -8   4   4  119.82   51.67
   8  -4  -4  124.07   39.12
   8   4  -4  154.52   39.03
  -8  -4   4  151.23   27.45
  -8  -4   4  150.24   51.59
  -8   4   5   14.59   20.46
  -8   4   5    0.48    6.01
   8  -4  -5   28.45   26.50
   8   4  -5   16.10   23.22
  -8  -4   5    7.19   12.98
  -8  -4   5    2.89    4.99
  -8   4   6  231.54   37.24
  -8   4   6  189.96   70.29
   8  -4  -6  196.87   45.89
   8   4  -6  204.79   48.00
  -8  -4   6  179.84   33.07
  -8  -4   6  176.27   69.97
  -8   4   7  -14.44   21.56
  -8   4   7    3.35    7.27
   8  -4  -7  -25.99   22.78
   8   4  -7   22.35   28.64
  -8  -4   7   11.51   12.88
  -8  -4   7    5.85    7.06
  -8   4   8   44.83   16.90
  -8   4   8   24.57   11.61
   8  -4  -8   20.48   22.72
   8   4  -8   25.63   29.94
  -8  -4   8   30.48   13.26
  -8  -4   8   24.60   11.88
  -8   4   9  103.21   22.09
  -8   4   9   80.42   34.38
   8  -4  -9   66.53   30.69
   8   4  -9   87.14   31.36
  -8  -4   9  109.90   19.42
  -8  -4   9   91.78   34.05
  -8   4  10   38.98   17.37
  -8   4  10   30.55   17.00
   8  -4 -10   55.32   25.26
   8   4 -10   -0.58   17.48
  -8  -4  10   56.27   13.38
  -8  -4  10   43.54   16.14
  -8   4  11   12.16   14.14
  -8   4  11    9.23   10.92
   8  -4 -11   17.01   23.53
   8   4 -11   31.60   16.99
  -8  -4  11    6.99   10.28
  -8  -4  11   12.48    7.75
  -8   4  12   65.01   18.48
   8  -4 -12   -6.90   25.84
   8   4 -12   57.48   23.00
  -8  -4  12   75.45   15.60
  -8  -4  12   75.99   28.73
  -8   4  13    0.37   13.02
  -8   4  13    7.85   13.21
   8  -4 -13  -23.22   15.78
   8   4 -13   18.81   11.54
  -8  -4  13   13.50    9.25
  -8  -4  13   14.02    8.59
  -8   4  14    4.33   12.65
   8  -4 -14   -2.08   15.87
   8   4 -14    7.82   21.98
  -8  -4  14   10.44    9.14
  -8  -4  14    7.35    7.01
   8   4 -15   -1.01   14.74
  -8  -4  15   17.52    6.19
  -8   4  15   19.80   16.57
   8  -4 -15   -4.63   15.77
  -8  -4  15   11.56    8.03
  -8   4  16  -10.76   16.77
   8  -4 -16   13.20   14.87
   8   4 -16   -6.18   20.53
  -8  -4  16    0.15    9.06
  -8  -4  16   -0.78    6.52
  -8   4  17    3.09   16.91
   8  -4 -17   -3.26   18.92
   8   4 -17    8.70   16.49
  -8  -4  17   20.34   15.84
  -8  -4  17    2.39    8.37
   8   4 -18    2.80   11.11
  -8  -4  18    1.58   15.23
  -8  -4  19   75.85   20.94
  -8   5   1   33.09   22.45
  -8   5   1   10.64   11.23
   8  -5  -1   40.05   30.14
   8   5  -1   24.21   30.40
  -8  -5   1   28.05   16.61
  -8  -5   1   33.02   10.01
  -8   5   2   22.54   21.30
  -8   5   2   -0.06    7.52
   8  -5  -2  -18.19   29.37
   8   5  -2    0.28   28.78
  -8  -5   2   -0.28   15.44
  -8  -5   2   -0.11    5.55
  -8   5   3   13.59   20.59
   8  -5  -3   -3.53   30.58
   8   5  -3   14.32   30.82
  -8  -5   3   18.00   15.74
  -8  -5   3   23.33    9.68
  -8   5   4   30.72   19.69
  -8   5   4   22.71   14.51
   8  -5  -4   12.88   29.49
   8   5  -4   25.39   28.14
  -8  -5   4   44.98   16.26
  -8  -5   4   44.08   14.23
   8   5  -5   -2.17   16.53
  -8   5   5    4.53   17.88
  -8   5   5    5.52    7.99
   8  -5  -5    3.38   25.79
  -8  -5   5   -4.56   11.33
  -8  -5   5   -3.15    5.12
  -8   5   6   16.10   23.80
  -8   5   6   -2.25    8.34
   8  -5  -6   15.27   26.22
   8   5  -6   -0.12   22.82
  -8  -5   6    2.23   12.28
  -8  -5   6    5.09    7.21
  -8   5   7   72.73   24.29
   8  -5  -7   39.61   31.11
   8   5  -7   77.26   33.68
  -8  -5   7   56.26   17.16
  -8  -5   7   69.11   26.76
  -8   5   8    2.12   20.87
  -8   5   8    5.89    9.19
   8  -5  -8  -10.32   23.61
   8   5  -8  -20.97   29.14
  -8  -5   8   10.84   11.96
  -8  -5   8   -1.26    8.77
  -8  -5   9  131.03    9.91
  -8   5   9   23.31   23.26
   8  -5  -9   -6.72   31.68
   8   5  -9  147.36   37.65
  -8  -5   9  113.01   41.49
  -8   5  10   15.68   16.54
   8  -5 -10    3.11   23.26
   8   5 -10   21.86   13.40
  -8  -5  10   14.31   11.59
  -8  -5  10   19.65    9.76
   8   5 -11    1.37   11.68
  -8  -5  11   38.91    7.73
  -8   5  11   49.93   18.36
   8  -5 -11    3.86   25.91
  -8  -5  11   48.75   18.93
  -8  -5  12   51.19    6.79
  -8   5  12   49.45   19.13
   8  -5 -12    3.33   28.05
   8   5 -12   39.76   22.12
  -8  -5  12   70.36   25.92
  -8   5  13   17.09   14.20
   8  -5 -13   -0.78   23.86
   8   5 -13    6.74   15.41
  -8  -5  13    5.39    8.63
  -8  -5  13    7.57    8.26
  -8  -5  14    6.13    5.65
  -8   5  14    8.72   13.81
   8  -5 -14  -20.45   21.12
   8   5 -14    4.70   10.52
  -8  -5  14    3.00    6.87
  -8   5  15    5.08   13.23
   8  -5 -15    3.57   16.44
   8   5 -15   12.86   21.91
  -8  -5  15   10.43    8.71
  -8  -5  15    2.72    6.83
   8   5 -16   17.18   18.57
  -8  -5  16   14.82   12.91
  -8  -5  16   21.72   13.67
   8   5 -17    4.11   17.03
  -8  -5  17    8.00   12.17
  -8  -5  17    9.09   11.24
  -8   6   1   22.26   24.72
   8  -6  -1   20.90   35.04
   8   6  -1   89.66   38.53
  -8  -6   1   11.66   17.05
  -8  -6   1   25.09   10.65
  -8   6   2   -5.98   24.19
   8  -6  -2   14.43   38.19
   8   6  -2   44.61   30.02
  -8  -6   2   16.73   15.55
  -8  -6   2    8.12    5.74
  -8   6   3   -8.15   22.68
  -8   6   3   -4.26    7.39
   8  -6  -3  -25.79   30.29
   8   6  -3  -19.78   29.59
  -8  -6   3   -0.81   14.40
  -8  -6   3   -0.17    5.03
  -8   6   4   11.51   22.13
  -8   6   4    0.31    6.36
   8  -6  -4   19.32   30.97
   8   6  -4   46.20   29.18
  -8  -6   4    5.94   14.76
  -8  -6   4   11.48    5.74
   8   6  -5   -4.12   17.93
  -8  -6   5    3.15    9.50
  -8   6   5   10.28   20.82
   8  -6  -5   -4.78   31.01
  -8  -6   5    6.98    7.80
  -8   6   6   44.96   22.20
   8  -6  -6  -18.26   32.48
   8   6  -6   64.33   28.72
  -8  -6   6   55.00   15.77
  -8  -6   6   63.81   24.33
  -8   6   7   42.42   20.91
   8  -6  -7   -4.22   35.25
   8   6  -7   20.15   29.16
  -8  -6   7   39.94   15.01
  -8  -6   7   51.28   19.88
  -8   6   8   11.51   21.44
   8  -6  -8  -15.41   28.48
   8   6  -8   15.69   28.81
  -8  -6   8    5.91   11.79
  -8  -6   8    4.17    9.22
  -8   6   9   46.44   31.32
   8  -6  -9   -7.70   33.60
   8   6  -9   83.90   34.58
  -8  -6   9   79.14   18.29
  -8  -6   9   85.25   31.78
  -8  -6  10   84.31    9.14
  -8   6  10   44.11   26.14
   8  -6 -10   14.76   36.13
   8   6 -10   96.68   34.45
  -8  -6  10   82.36   31.02
  -8  -6  11    2.41    6.95
   8  -6 -11    2.17   24.27
   8   6 -11   -6.84   24.12
  -8  -6  11    7.00    7.49
  -8   6  12    7.72   17.21
   8  -6 -12  -14.53   23.70
   8   6 -12   -9.54   15.46
  -8  -6  12    3.05   10.22
  -8  -6  12    6.55    9.66
  -8   6  13   26.02   18.76
   8  -6 -13  -13.75   27.45
   8   6 -13   22.03   18.56
  -8  -6  13   23.84   10.73
  -8  -6  13   32.56   13.66
  -8  -6  14    5.69    5.33
   8   6 -14    5.17   15.96
  -8  -6  14    8.93   11.91
   8   6 -15  -15.89   15.54
  -8  -6  15    0.68   11.50
  -8  -6  15   11.28   11.57
   8   6 -16  -13.81   22.34
  -8  -6  16   -5.73   10.68
  -8  -6  16    2.69   10.78
  -8   7   1   20.67   21.54
   8   7  -1   13.71   38.09
  -8  -7   1  -16.01   16.52
  -8  -7   1   13.90    6.96
  -8   7   2  109.90   34.16
   8  -7  -2   20.82   44.17
   8   7  -2  115.98   44.26
  -8  -7   2    5.23   27.10
  -8  -7   2  134.19   47.76
  -8   7   3    4.74   26.11
   8  -7  -3    0.26   34.94
   8   7  -3  -11.55   26.66
  -8  -7   3    2.36   14.08
  -8  -7   3    2.79    5.30
  -8   7   4   49.76   36.65
   8  -7  -4   11.37   41.79
   8   7  -4   60.85   35.25
  -8  -7   4   -3.65   20.69
  -8  -7   4  106.71   37.51
   8  -7  -5  -20.41   35.43
   8   7  -5   18.27   31.58
  -8  -7   5   21.46   15.54
  -8  -7   5   43.26   17.96
  -8   7   6   32.57   31.15
   8  -7  -6   12.59   35.71
   8   7  -6   22.24   30.42
  -8  -7   6  -10.13   13.89
  -8  -7   6   27.57   12.17
  -8   7   7   16.79   30.77
   8  -7  -7   20.53   39.60
   8   7  -7   37.23   28.84
  -8  -7   7   -4.57   16.55
  -8  -7   7   30.37   14.01
  -8   7   8    2.81   27.39
   8  -7  -8   24.09   36.21
   8   7  -8    0.29   26.05
  -8  -7   8    7.75   15.57
  -8  -7   8   -0.16    6.97
  -8   7   9   34.45   22.21
   8  -7  -9   10.96   39.05
   8   7  -9   -7.83   22.54
  -8  -7   9    7.78   15.37
  -8  -7   9    6.83    8.48
   8   7 -10   -4.12   22.07
  -8  -7  10   -5.24   14.93
  -8  -7  10    4.15    7.03
   8   7 -11   94.29   34.79
  -8  -7  11    0.89   24.29
  -8  -7  11  136.88   47.65
   8   7 -12   -0.74   25.21
  -8  -7  12    3.03   13.92
  -8  -7  12   28.00   13.31
   8   7 -13   -2.58   24.98
  -8  -7  13    1.65    8.65
  -8  -7  13    1.83   11.08
  -8  -7  14  143.17   55.40
  -8  -7  15    1.86   14.06
   8   8  -1    4.14   45.35
  -8  -8   1    0.40   22.95
  -8  -8   1   86.10   31.35
   8   8  -2    1.36   40.55
  -8  -8   2   -3.36   17.70
  -8  -8   2    2.83    6.52
   8   8  -3   -0.82   37.44
  -8  -8   3   15.64   15.90
  -8  -8   3   13.17    8.83
   8   8  -4   13.50   28.87
  -8  -8   4   17.64   15.15
  -8  -8   4   11.91    8.66
   8   8  -5   31.09   29.05
  -8  -8   5   18.42   11.57
   8   8  -6   -3.50   28.79
  -8  -8   6    4.09   14.42
  -8  -8   6    3.29    7.47
   8   8  -7    9.73   31.65
  -8  -8   7    4.03   13.74
  -8  -8   7   -2.31    7.04
   8   8  -8   30.91   33.00
  -8  -8   8    0.30   17.93
  -8  -8   8   62.03   23.42
   8   8  -9   -2.20   30.62
  -8  -8   9   -6.82   14.41
  -8  -8   9   55.95   20.99
   8   8 -10  -10.18   25.88
  -8  -8  10   19.34   16.48
  -8  -8  10   13.20   12.11
  -8  -8  11   -4.01    9.36
  -8  -8  12   49.61   23.44
  -8  -9   1   82.96   32.16
  -8  -9   2   14.96    8.60
  -8  -9   3   17.55    9.28
  -8  -9   4    8.55    7.26
  -8  -9   5    2.48    6.33
  -8  -9   6    3.13    7.95
  -8  -9   7   71.53   28.92
  -8  -9   8   56.41   23.26
  -7   0   1    5.98   11.09
  -7   0   1   -0.73    3.63
   7   0  -1  -28.11   19.12
   7   0  -2   -1.68   12.72
  -7   0   2   -1.35   10.90
  -7   0   2    3.40    4.05
  -7   0   3   12.02   10.29
  -7   0   3    0.33    5.12
  -7   0   3    0.97    3.51
   7   0  -3    8.85   16.88
  -7   0   4  246.69   54.46
  -7   0   4  295.67  125.72
  -7   0   4  371.55  125.73
   7   0  -4  226.94   65.17
  -7   0   5    0.27    5.68
  -7   0   5   -0.41    4.49
  -7   0   5    1.62    4.32
   7   0  -5    2.47   11.57
  -7   0   6   39.31   12.38
  -7   0   6   53.07   20.76
  -7   0   6   55.28   20.74
   7   0  -6   23.98   21.01
  -7   0   7    0.53    7.85
  -7   0   7   -1.28    4.68
   7   0  -7   -4.52   13.47
   7   0  -8   10.75   11.62
  -7   0   8   13.80   10.02
  -7   0   8   13.33    7.22
  -7   0   9   -1.43    9.86
  -7   0   9    0.87    5.22
   7   0  -9   -7.75   19.68
   7   0 -10  744.99   53.67
  -7   0  10  753.00  116.15
  -7   0  10  724.89  273.86
  -7   0  11    2.87   10.75
  -7   0  11    2.22    6.60
   7   0 -11   13.39   21.96
  -7   0  12    9.61    7.18
  -7   0  12    8.56    8.29
   7   0 -12   24.52   21.89
   7   0 -13   -8.04   13.42
  -7   0  13    7.51   10.71
  -7   0  13   -0.82    8.15
  -7   0  14  166.67   32.10
  -7   0  14  184.97   69.79
   7   0 -14  190.45   41.25
  -7   0  15   -0.61    7.49
   7   0 -15   -1.31   12.82
  -7   0  15   -1.97    7.52
  -7   0  16  313.96   44.84
  -7   0  16  262.93  100.64
   7   0 -16  254.27   54.59
  -7   0  17    4.79   10.81
  -7   0  17   -5.61    7.15
   7   0 -17    6.27   18.24
  -7   0  18   50.34    8.35
  -7   0  18   -6.72    9.29
   7   0 -18   40.95   19.14
  -7   0  19    1.03   10.50
  -7   0  19   -3.33    9.73
   7   0 -19   -8.72   18.28
  -7   0  20  149.16   13.73
   7   0 -20  169.61   22.75
  -7   0  21   13.21   11.42
  -7   0  21    4.21   11.21
   7   0 -21   -1.59   19.63
  -7   0  22   12.84    7.81
   7   0 -22   16.34   15.59
  -7   1   1  151.00    9.76
  -7   1   1  282.38  100.22
   7  -1  -1  184.60   54.89
   7   1  -1  172.10   55.13
  -7  -1   1  167.72   44.21
  -7   1   2   43.14   14.52
  -7   1   2   62.00   21.54
   7  -1  -2    4.50   22.67
   7   1  -2   29.79   22.64
  -7  -1   2   42.60   14.56
  -7  -1   2   48.47   21.66
  -7   1   3   -0.34    3.60
  -7   1   3    0.79    4.13
  -7   1   3    2.83    3.94
   7  -1  -3   -2.83   17.13
   7   1  -3    5.38   16.51
  -7  -1   3    3.14   10.38
  -7  -1   3    0.47    2.74
  -7   1   4   51.25   15.91
  -7   1   4   72.62   28.22
  -7   1   4   89.87   28.26
   7  -1  -4   58.86   23.27
   7   1  -4   60.75   23.37
  -7  -1   4   72.32   16.56
  -7  -1   4   72.25   28.26
  -7  -1   4   61.24   28.07
  -7   1   5   28.31   12.02
  -7   1   5   36.20   14.00
  -7   1   5   36.24   13.88
   7  -1  -5   27.51   18.35
   7   1  -5   33.64   18.75
  -7  -1   5   26.56   10.62
  -7  -1   5   34.30   13.87
   7  -1  -6   21.06   13.06
  -7   1   6   19.85    9.86
  -7   1   6   30.74   11.85
  -7   1   6   32.95   12.28
   7   1  -6   16.32   19.06
  -7  -1   6   15.82    9.78
  -7  -1   6   27.85   11.99
   7  -1  -7   84.37   17.41
  -7   1   7   86.42   16.84
  -7   1   7   88.46   33.63
  -7   1   7   89.25   33.63
   7   1  -7   62.52   23.80
  -7  -1   7  107.58   19.24
  -7  -1   7   85.95   33.59
  -7   1   8  399.84   64.02
  -7   1   8  386.91  148.42
   7  -1  -8  434.34   76.33
   7   1  -8  357.48   75.78
  -7  -1   8  379.92   63.89
  -7  -1   8  401.56  148.45
   7   1  -9  280.59   29.15
  -7  -1   9  272.74   10.71
  -7   1   9  264.54   43.14
  -7   1   9  270.63   98.17
   7  -1  -9  263.72   52.75
  -7  -1   9  247.99   98.05
   7  -1 -10  303.58   30.44
  -7   1  10  269.45   47.10
  -7   1  10  286.73  107.55
   7   1 -10  293.58   58.85
  -7  -1  10  301.26   47.12
  -7  -1  10  282.74  107.66
  -7   1  11  145.79   25.95
  -7   1  11  140.09   54.93
   7  -1 -11  131.34   36.75
   7   1 -11  176.39   36.96
  -7  -1  11  140.28   26.08
  -7  -1  11  148.02   54.94
  -7   1  12    5.51   10.49
  -7   1  12   -2.18    7.64
   7  -1 -12   -3.05   21.54
   7   1 -12  -10.13   21.61
  -7  -1  12   -1.69   10.47
  -7  -1  12    2.01    7.81
  -7   1  13   -0.58    6.89
  -7   1  13    1.11    7.41
   7  -1 -13    3.46   19.83
   7   1 -13   20.84   19.26
  -7  -1  13   -6.47   10.85
  -7  -1  13    5.63    6.92
  -7   1  14  115.92   24.02
   7  -1 -14  110.88   32.62
   7   1 -14  109.02   32.70
  -7  -1  14  139.71   24.38
  -7  -1  14  130.84   49.31
  -7   1  15  379.96   58.16
  -7   1  15  345.69  133.23
   7  -1 -15  394.59   69.50
   7   1 -15  391.12   69.35
  -7  -1  15  382.21   58.07
  -7  -1  15  354.27  133.12
  -7   1  16   26.93   12.46
  -7   1  16   32.71   14.38
   7  -1 -16   24.49   20.00
   7   1 -16   39.30   20.29
  -7  -1  16   38.38   12.31
  -7  -1  16   28.86   14.41
  -7   1  17   87.09   13.63
  -7   1  17    3.93   16.16
   7  -1 -17   47.75   21.17
   7   1 -17   64.22   21.37
  -7  -1  17   66.39   13.62
  -7  -1  17   65.75   16.81
  -7   1  18    4.51   10.81
  -7   1  18    3.13   10.82
   7  -1 -18   -0.11   17.85
   7   1 -18    4.67   18.14
  -7  -1  18   -0.99   10.73
  -7  -1  18    2.38    8.85
   7   1 -19   14.14   13.00
  -7  -1  19   21.39    7.53
  -7   1  19   11.93   10.80
  -7   1  19    3.81   11.32
   7  -1 -19   25.16   18.54
  -7  -1  19    3.07    9.99
  -7   1  20   -5.38   10.70
  -7   1  20    7.38   10.95
   7  -1 -20    7.68   17.85
   7   1 -20    3.89   19.29
  -7  -1  20   16.13   10.66
  -7  -1  20    3.33   10.00
  -7   1  21    7.60    7.66
   7  -1 -21  -11.78   19.41
   7   1 -21    5.80   15.07
  -7  -1  21    1.26   11.34
  -7  -1  21   -0.89    9.61
  -7   1  22   17.90   11.94
   7  -1 -22    7.70   19.64
   7   1 -22   -1.72   21.74
  -7  -1  22   18.45   11.71
   7  -2  -1  517.07   57.31
  -7   2   1  492.86  125.72
  -7   2   1  838.32  297.61
   7   2  -1  604.05  147.38
  -7  -2   1  534.71  126.32
  -7  -2   2  985.49   22.64
  -7   2   2 1008.76  239.50
  -7   2   2 1871.48  569.74
   7  -2  -2 1040.92  273.16
   7   2  -2 1111.00  273.32
  -7  -2   2 1220.62  569.60
  -7   2   3   16.60   11.40
  -7   2   3   24.79    9.11
  -7   2   3   20.37    9.93
   7  -2  -3   15.70   18.80
   7   2  -3    5.92   17.63
  -7  -2   3    8.54   11.02
  -7   2   4 1529.84  300.83
  -7   2   4 1767.21  716.27
  -7   2   4 2204.82  716.30
   7  -2  -4 1499.88  341.39
   7   2  -4 1670.20  341.88
  -7  -2   4 1619.74  300.97
  -7  -2   4 1677.32  716.26
  -7   2   5   14.31   10.80
  -7   2   5   26.99    9.93
   7  -2  -5   27.20   17.33
   7   2  -5   45.19   29.70
  -7  -2   5    8.28   13.77
  -7  -2   5   21.07    9.74
  -7   2   6   30.22   13.06
  -7   2   6   58.05   20.50
  -7   2   6   52.98   20.40
   7  -2  -6   44.59   20.16
   7   2  -6   20.35   27.30
  -7  -2   6   45.31   15.40
  -7  -2   6   50.54   20.43
  -7   2   7   83.52    7.03
  -7   2   7  115.89   40.93
  -7   2   7  113.35   40.84
   7  -2  -7   93.30   28.08
   7   2  -7   57.93   26.55
  -7  -2   7  111.08   21.53
  -7  -2   7   94.48   40.82
  -7   2   8  162.27   30.45
  -7   2   8  191.20   68.28
  -7   2   8  166.64   68.16
   7  -2  -8    8.72   37.89
   7   2  -8  183.31   39.58
  -7  -2   8  188.54   31.06
  -7  -2   8  187.27   68.26
  -7   2   9   90.58   18.98
  -7   2   9   97.02   37.97
   7  -2  -9   92.22   26.88
   7   2  -9  101.85   27.36
  -7  -2   9   98.94   19.40
  -7  -2   9  101.53   37.91
  -7   2  10   15.46    9.87
  -7   2  10   14.01    7.88
   7  -2 -10    3.60   19.26
   7   2 -10   12.76   22.16
  -7  -2  10   14.83   10.17
  -7  -2  10   12.45    9.45
  -7   2  11  157.48   28.41
  -7   2  11  157.70   61.70
   7  -2 -11  164.63   39.24
   7   2 -11  164.08   38.98
  -7  -2  11  173.72   28.78
  -7  -2  11  165.38   61.53
  -7   2  12  337.80   56.17
  -7   2  12  341.48  129.56
   7  -2 -12  325.34   68.37
   7   2 -12  344.21   68.30
  -7  -2  12  344.90   56.22
  -7  -2  12  345.71  129.51
   7   2 -13  914.94   61.79
  -7  -2  13  686.17   18.75
  -7   2  13  835.31  141.43
  -7   2  13  867.90  334.46
   7  -2 -13  972.97  162.95
  -7  -2  13  934.84  334.48
  -7   2  14  159.53   30.99
  -7   2  14  166.80   67.81
   7  -2 -14  183.36   40.79
   7   2 -14  183.45   40.17
  -7  -2  14  165.90   31.24
  -7  -2  14  194.33   67.51
   7   2 -15   49.72   14.88
  -7  -2  15   36.70    8.20
  -7   2  15   34.42   12.36
  -7   2  15   29.50   15.52
   7  -2 -15   59.59   20.43
  -7  -2  15   32.21   14.22
  -7   2  16  145.87   10.04
  -7   2  16    0.46   34.08
   7  -2 -16  155.69   27.41
   7   2 -16  170.09   27.70
  -7  -2  16  193.72   19.52
  -7  -2  16  160.06   34.22
  -7   2  17   74.91   14.34
  -7   2  17   -1.40   20.87
   7  -2 -17   89.44   22.28
   7   2 -17   67.25   22.35
  -7  -2  17   93.83   14.66
  -7  -2  17   82.09   20.38
   7   2 -18   20.82   13.01
  -7  -2  18   16.27    7.31
  -7   2  18   12.70   10.66
  -7   2  18   -3.15   11.14
   7  -2 -18   -6.39   17.92
  -7  -2  18   18.65    8.50
   7  -2 -19   19.51   12.52
  -7   2  19   29.42   10.89
  -7   2  19    3.69   10.60
   7   2 -19   34.70   18.42
  -7  -2  19   25.44   10.91
  -7  -2  19   -1.56    8.09
  -7   2  20   -3.43   19.42
   7  -2 -20    7.78   15.46
   7   2 -20   -3.46   18.73
  -7  -2  20    9.71   10.30
  -7  -2  20    0.18    9.26
   7  -2 -21   -1.58   14.02
  -7   2  21   16.66   19.23
   7   2 -21   15.04   19.32
  -7  -2  21   -0.24   10.93
  -7  -2  21   -2.27   12.27
   7   2 -22   19.73   20.51
  -7  -2  22   17.18   12.05
   7   3  -1  245.63   31.91
  -7  -3   1  231.86   12.91
  -7   3   1  167.96   39.07
  -7   3   1  241.79   89.79
   7  -3  -1  216.04   50.01
  -7  -3   1  238.29   89.75
  -7   3   2  324.83   74.72
  -7   3   2  558.54  174.99
   7  -3  -2  358.03   88.65
   7   3  -2  383.69   90.36
  -7  -3   2  390.36   75.63
  -7  -3   2  386.73  174.80
  -7   3   3   -3.13   10.61
  -7   3   3    3.22    6.80
  -7   3   3    9.14    7.24
   7  -3  -3   15.02   17.71
   7   3  -3   20.19   22.82
  -7  -3   3    3.70   12.78
  -7  -3   3    8.94    6.24
   7   3  -4   -7.73   19.86
  -7  -3   4   -5.04    8.66
  -7   3   4   -0.42   10.15
  -7   3   4   -3.23    5.91
  -7   3   4    0.00    6.76
   7  -3  -4   -7.40   16.44
  -7  -3   4   -0.10    4.47
  -7   3   5  110.25   26.17
  -7   3   5  134.61   56.38
  -7   3   5  205.63   56.67
   7  -3  -5  101.42   34.10
   7   3  -5  145.12   41.84
  -7  -3   5  132.49   27.66
  -7  -3   5  118.31   56.32
  -7   3   6  211.48   39.82
  -7   3   6  248.75   89.94
  -7   3   6  252.45   89.90
   7  -3  -6  183.72   48.90
   7   3  -6  250.34   52.37
  -7  -3   6  208.06   40.51
  -7  -3   6  215.16   89.88
  -7  -3   7  277.24   11.52
  -7   3   7  232.42   45.72
  -7   3   7  295.55  105.28
  -7   3   7  274.89  105.20
   7  -3  -7  275.20   56.10
  -7  -3   7  275.39  105.28
  -7   3   8  332.87   69.17
  -7   3   8  432.50  162.07
   7  -3  -8  404.55   82.42
   7   3  -8  415.93   82.20
  -7  -3   8  413.61   69.50
  -7  -3   8  436.29  162.06
  -7   3   9  491.82   78.79
  -7   3   9  482.65  183.69
   7  -3  -9  107.88   91.14
   7   3  -9  461.58   92.67
  -7  -3   9  487.50   78.55
  -7  -3   9  499.62  183.74
  -7   3  10    4.81    9.21
  -7   3  10    7.71    7.28
   7  -3 -10    1.68   15.46
   7   3 -10   20.52   22.51
  -7  -3  10   10.90    9.97
  -7  -3  10    8.27    7.43
  -7   3  11  554.58   93.07
  -7   3  11  562.25  218.75
   7  -3 -11  494.39  108.88
   7   3 -11  616.43  109.12
  -7  -3  11  582.89   93.15
  -7  -3  11  597.59  218.62
  -7   3  12   40.42   12.39
  -7   3  12   43.58   18.81
   7  -3 -12   36.60   23.76
   7   3 -12   69.14   24.36
  -7  -3  12   43.16   13.14
  -7  -3  12   47.45   18.54
  -7   3  13    3.78    9.79
  -7   3  13    3.03    7.41
   7  -3 -13   -2.36   20.40
   7   3 -13   -9.16   20.15
  -7  -3  13   -1.08   10.31
  -7  -3  13    3.00    8.99
  -7   3  14   76.93   17.68
  -7   3  14   76.60   33.35
   7  -3 -14   73.99   27.71
   7   3 -14  103.92   26.55
  -7  -3  14   98.58   18.25
  -7  -3  14   93.75   32.66
   7   3 -15   49.45   14.98
  -7   3  15   48.74   12.78
  -7   3  15   30.70   19.94
   7  -3 -15   58.45   22.80
  -7  -3  15   54.27   13.64
  -7  -3  15   51.70   17.34
  -7   3  16   42.51   11.75
  -7   3  16   -5.00   10.76
   7  -3 -16   37.70   17.22
   7   3 -16   23.69   19.11
  -7  -3  16   32.47   11.47
  -7  -3  16   31.48    9.80
  -7   3  17   35.59   18.49
  -7   3  17    2.26   13.02
   7  -3 -17   26.74   17.55
   7   3 -17   23.27   19.47
  -7  -3  17   38.72   11.68
  -7  -3  17   45.88   11.97
  -7   3  18   16.34   18.08
  -7   3  18   -0.04   11.59
   7  -3 -18   -0.58   15.72
   7   3 -18    3.40   18.36
  -7  -3  18    5.00   10.37
  -7  -3  18    9.09    7.38
  -7   3  19    6.16   12.25
   7  -3 -19   10.04   15.73
   7   3 -19   -2.24   17.94
  -7  -3  19   13.76   10.67
  -7  -3  19    6.49    7.86
  -7   3  20   85.91   22.01
   7  -3 -20   -4.25   20.06
   7   3 -20   53.95   22.61
  -7  -3  20   95.89   16.11
  -7  -3  20   50.38   23.01
   7   3 -21    8.92   17.51
  -7  -3  21   11.75   11.02
  -7  -3  21    0.93   10.47
   7   4  -1  118.88   25.72
  -7  -4   1  131.18   11.71
  -7   4   1  115.60   22.65
   7  -4  -1  119.86   32.17
  -7  -4   1  118.53   45.22
  -7   4   2  310.86   64.17
   7  -4  -2  361.99   77.22
   7   4  -2  436.97   79.72
  -7  -4   2  417.89   65.41
  -7  -4   2  400.22  149.20
  -7   4   3  -13.69    9.87
  -7   4   3   -0.98    6.32
   7  -4  -3   -2.59   15.95
   7   4  -3   16.41   23.31
  -7  -4   3    4.79   10.42
  -7  -4   3    4.95    4.75
  -7   4   4  147.02   32.33
  -7   4   4  167.74   70.76
  -7   4   4  228.74   71.07
   7  -4  -4  186.75   42.25
   7   4  -4  170.95   45.62
  -7  -4   4  163.96   33.06
  -7  -4   4  169.43   70.73
   7   4  -5  175.39   27.90
  -7  -4   5  177.89   11.01
  -7   4   5  162.49   32.23
  -7   4   5  215.58   70.91
   7  -4  -5  155.30   41.40
  -7  -4   5  164.77   70.60
  -7  -4   6  237.77   11.47
  -7   4   6  215.39   42.68
  -7   4   6  255.63   97.15
  -7   4   6  309.66   97.39
   7  -4  -6  181.80   52.30
   7   4  -6  238.32   57.80
  -7  -4   6  221.98   97.11
  -7   4   7   18.21   10.74
  -7   4   7   25.61   11.57
   7  -4  -7   29.44   16.37
   7   4  -7   16.44   18.15
  -7  -4   7   19.01   12.89
  -7  -4   7   28.39   13.09
  -7   4   8  413.12   90.94
  -7   4   8  570.67  213.96
   7  -4  -8  579.09  108.64
   7   4  -8  616.02  106.70
  -7  -4   8  541.50   91.18
  -7  -4   8  576.89  214.02
  -7  -4   9   20.79    6.69
  -7   4   9    7.24   13.36
  -7   4   9   12.25    8.85
   7  -4  -9   19.04   19.33
   7   4  -9    5.59   15.93
  -7  -4   9   15.16    8.85
  -7   4  10  164.42   33.32
   7  -4 -10    6.28   39.44
   7   4 -10  207.17   43.96
  -7  -4  10  159.95   32.31
  -7  -4  10  196.40   71.70
  -7   4  11   31.71   19.53
   7  -4 -11   28.45   17.95
   7   4 -11   43.93   23.76
  -7  -4  11   32.90   11.67
  -7  -4  11   37.97   16.20
  -7   4  12  205.88   33.57
  -7   4  12  147.68   67.24
   7  -4 -12  160.76   38.66
   7   4 -12  218.38   41.65
  -7  -4  12  187.27   30.87
  -7  -4  12  209.99   67.09
  -7  -4  13   13.73    6.98
  -7   4  13    1.05   16.74
  -7   4  13    8.97   10.64
   7  -4 -13   -1.83   20.57
   7   4 -13  -14.15   21.29
  -7  -4  13    6.18    8.03
  -7   4  14   34.37   17.41
  -7   4  14   15.29   12.88
   7  -4 -14   17.80   21.03
   7   4 -14   31.58   21.15
  -7  -4  14   32.78   11.32
  -7  -4  14   30.29   11.30
  -7   4  15  116.32   22.57
  -7   4  15   60.62   36.66
   7  -4 -15   82.27   27.80
   7   4 -15  125.16   26.93
  -7  -4  15  112.74   18.27
  -7  -4  15  109.41   33.39
   7   4 -16   -7.23   12.18
  -7  -4  16    9.54    7.25
  -7   4  16    2.28   16.66
  -7   4  16   -5.26   15.53
   7  -4 -16    9.73   19.49
  -7  -4  16   -0.33    7.85
   7   4 -17    4.35   12.47
  -7  -4  17    2.21    7.14
  -7   4  17   -0.65   16.75
   7  -4 -17    2.22   19.52
  -7  -4  17    1.88    7.38
  -7  -4  18   -2.88    6.52
  -7   4  18    3.43   16.79
   7  -4 -18   -0.76   17.92
   7   4 -18   10.77   18.23
  -7  -4  18    4.93    7.53
  -7   4  19   17.44   17.44
   7  -4 -19   -4.70   16.58
   7   4 -19   22.55   18.31
  -7  -4  19    2.15   10.22
  -7  -4  19    7.34    8.20
   7   4 -20   23.00   18.42
  -7  -4  20    9.94   11.43
  -7  -4  20   14.27   12.51
   7   4 -21  -11.82   17.54
  -7  -4  21   -3.06   11.12
  -7   5   1    4.32   14.96
   7  -5  -1    7.42   31.12
   7   5  -1   32.98   28.29
  -7  -5   1   13.42   13.79
  -7  -5   1    6.37    5.38
  -7   5   2  269.05   44.68
   7  -5  -2  273.26   62.46
   7   5  -2  270.03   57.70
  -7  -5   2  259.65   44.09
  -7  -5   2  253.58   96.25
   7   5  -3   99.48   20.54
  -7   5   3   73.55   19.71
  -7   5   3   47.17   25.80
   7  -5  -3   71.39   33.15
  -7  -5   3   86.99   16.67
  -7  -5   3   82.60   25.63
  -7   5   4   19.04   15.90
  -7   5   4   17.19   10.40
   7  -5  -4   45.58   24.50
   7   5  -4   26.90   23.72
  -7  -5   4   19.87   13.04
  -7  -5   4   30.82   10.81
  -7   5   5    9.61   15.98
  -7   5   5    0.36    5.87
   7  -5  -5    5.04   29.92
   7   5  -5    2.45   28.25
  -7  -5   5   -2.12   12.13
  -7  -5   5    2.46    4.98
  -7   5   6  479.50   67.47
  -7   5   6  415.97  150.59
   7  -5  -6  450.30   83.48
   7   5  -6  449.45   80.70
  -7  -5   6  376.00   65.35
  -7  -5   6  378.64  150.68
   7   5  -7   45.76   21.11
  -7  -5   7   34.83    8.03
  -7   5   7   13.28   14.38
  -7   5   7   31.83   14.29
   7  -5  -7   49.69   30.56
  -7  -5   7   36.95   15.41
  -7   5   8   52.97   16.61
  -7   5   8   36.72   17.98
   7  -5  -8   38.96   29.20
   7   5  -8    4.40   17.47
  -7  -5   8   46.44   13.70
  -7  -5   8   51.01   18.96
  -7   5   9   -0.58   14.65
  -7   5   9    5.02    6.35
   7  -5  -9   -6.44   21.20
   7   5  -9   -8.62   16.14
  -7  -5   9   15.27    9.01
  -7  -5   9    5.65    8.92
  -7   5  10   -9.41   12.93
   7  -5 -10   -6.59   21.11
   7   5 -10   -5.56   15.05
  -7  -5  10    0.47    8.98
  -7  -5  10    2.07    6.39
  -7   5  11   13.12   15.39
   7  -5 -11  -25.34   15.38
   7   5 -11    2.82   22.11
  -7  -5  11   -3.35    8.98
  -7  -5  11    4.29    6.86
  -7   5  12   26.82   13.38
   7  -5 -12   26.20   16.85
   7   5 -12   34.29   23.07
  -7  -5  12   18.70   10.41
  -7  -5  12   31.27   13.66
  -7   5  13   13.16   16.04
   7  -5 -13   -7.13   14.96
   7   5 -13    9.17   21.29
  -7  -5  13   15.08    9.90
  -7  -5  13    8.56    7.83
  -7   5  14  154.02   31.95
   7  -5 -14  -12.73   35.77
   7   5 -14  142.81   39.45
  -7  -5  14  164.53   29.02
  -7  -5  14  172.13   62.98
   7   5 -15   39.06   15.81
  -7   5  15   14.03   17.48
   7  -5 -15    4.27   22.10
  -7  -5  15   22.85   10.79
  -7  -5  15   27.25   11.97
  -7   5  16  196.74   38.73
   7  -5 -16  -11.79   45.57
   7   5 -16  255.14   45.88
  -7  -5  16  235.40   36.18
  -7  -5  16  213.88   79.76
  -7   5  17  156.17   40.98
   7  -5 -17    2.07   48.26
   7   5 -17  180.24   48.05
  -7  -5  17  227.77   38.62
  -7  -5  17  240.54   86.07
  -7   5  18   23.71   17.68
   7  -5 -18    2.27   21.47
   7   5 -18   18.31   19.13
  -7  -5  18   27.30   11.07
  -7  -5  18   15.74   10.10
   7   5 -19   19.84   17.79
  -7  -5  19    7.55   17.41
  -7  -5  19    1.11   10.79
   7   5 -20    1.89   17.78
  -7  -5  20    7.16   14.79
  -7  -5  20    4.75   12.22
  -7   6   1   88.34   22.59
  -7   6   1   33.28   25.44
   7  -6  -1   71.55   32.00
   7   6  -1   63.46   31.93
  -7  -6   1  107.57   19.05
  -7  -6   1   87.86   25.29
  -7   6   2  169.26   23.92
  -7   6   2   47.05   37.95
   7  -6  -2  113.65   35.07
   7   6  -2  136.68   37.09
  -7  -6   2  139.51   22.65
  -7  -6   2  143.56   37.98
  -7   6   3  793.56   80.44
  -7   6   3  240.42  180.56
   7  -6  -3  768.31   99.77
   7   6  -3  728.08   95.51
  -7  -6   3  778.31   79.21
  -7  -6   3  682.22  180.83
  -7   6   4  242.99   41.35
   7  -6  -4  221.96   63.17
   7   6  -4  203.03   51.27
  -7  -6   4   -0.45   36.62
  -7  -6   4  243.08   85.80
  -7  -6   5   11.35    7.81
  -7   6   5   15.80   15.93
   7  -6  -5   17.11   24.93
   7   6  -5   35.98   23.26
  -7  -6   5   19.14    9.48
  -7   6   6  419.58   70.53
   7  -6  -6  366.08   84.74
   7   6  -6  446.57   85.36
  -7  -6   6  389.41   69.03
  -7  -6   6  429.83  160.78
  -7   6   7  148.27   29.24
   7  -6  -7  166.46   47.06
   7   6  -7  178.95   41.56
  -7  -6   7  142.90   26.44
  -7  -6   7  141.16   54.28
   7  -6  -8   -2.77   31.80
   7   6  -8   40.68   23.72
  -7  -6   8    5.67   11.09
  -7  -6   8    8.10    7.99
  -7   6   9   30.12   18.78
   7  -6  -9   32.68   31.24
   7   6  -9    1.65   16.85
  -7  -6   9   36.62   12.38
  -7  -6   9   36.67   15.07
   7   6 -10    9.72   11.70
  -7   6  10   10.30   18.40
   7  -6 -10    5.04   22.40
  -7  -6  10    7.71    8.71
  -7  -6  10   12.12    9.22
  -7   6  11   69.04   21.14
   7  -6 -11    8.14   32.67
   7   6 -11   73.08   24.68
  -7  -6  11   65.90   16.69
  -7  -6  11   90.22   33.42
   7   6 -12   62.20   18.91
  -7   6  12   55.86   18.19
   7  -6 -12    1.01   27.55
  -7  -6  12   65.32   14.88
  -7  -6  12   73.30   28.08
  -7   6  13    6.23   12.73
   7  -6 -13    4.47   23.18
   7   6 -13   -8.48   21.63
  -7  -6  13   -2.23    6.13
  -7  -6  13    3.50    6.62
  -7   6  14   -5.87   12.71
   7  -6 -14   24.14   19.97
   7   6 -14    9.03   21.04
  -7  -6  14   -3.49    8.79
  -7  -6  14    4.11    6.92
  -7   6  15    8.82   14.98
   7  -6 -15   -9.22   17.04
   7   6 -15   13.83   21.80
  -7  -6  15   15.82    9.63
  -7  -6  15   13.97    8.54
   7   6 -16    1.50   14.24
   7  -6 -16   15.39   16.00
  -7  -6  16   -1.57    8.93
  -7  -6  16   -3.33    6.65
   7   6 -17    7.85   14.39
  -7  -6  17   -8.76    9.28
  -7  -6  17   10.45   11.11
  -7  -6  18    0.82    5.98
   7   6 -18    9.57   17.41
  -7  -6  18    3.16   10.81
  -7  -6  19   30.18   16.38
  -7   7   1   59.86   23.12
  -7   7   1   23.26   23.20
   7   7  -1   82.85   33.32
  -7  -7   1   95.23   17.76
  -7  -7   1   92.80   23.16
  -7   7   2   16.53   24.34
   7  -7  -2  -14.48   32.10
   7   7  -2   -9.27   24.89
  -7  -7   2   13.30   13.52
  -7  -7   2   12.82    7.75
  -7   7   3  110.94   26.89
   7  -7  -3   92.93   43.50
   7   7  -3  101.54   35.42
  -7  -7   3   88.39   22.01
  -7  -7   3  104.86   39.68
  -7   7   4   87.72   27.75
   7  -7  -4  106.71   38.17
   7   7  -4  124.08   33.22
  -7  -7   4  108.41   23.40
  -7  -7   4  116.35   44.13
  -7   7   5  341.05   56.71
   7  -7  -5  317.75   80.28
   7   7  -5  334.10   67.05
  -7  -7   5   15.36   54.54
  -7  -7   5  350.88  124.92
  -7   7   6   88.67   27.60
   7  -7  -6   80.00   44.50
   7   7  -6   92.59   33.37
  -7  -7   6  116.50   20.65
  -7  -7   6  101.56   39.06
  -7   7   7   11.38   18.18
   7  -7  -7   13.19   37.08
   7   7  -7   33.22   23.59
  -7  -7   7   31.48   16.64
  -7  -7   7   38.18   16.45
  -7   7   8   -8.29   16.94
   7  -7  -8   10.78   32.08
   7   7  -8   -7.60   21.41
  -7  -7   8   12.68   14.43
  -7  -7   8    2.34    6.97
  -7   7   9  121.43   31.42
   7   7  -9  134.08   35.42
  -7  -7   9  135.18   25.80
  -7  -7   9  130.06   49.57
  -7   7  10   21.13   25.60
   7  -7 -10    6.96   25.17
   7   7 -10   27.66   23.25
  -7  -7  10    8.80   13.05
  -7  -7  10   13.64    8.94
  -7   7  11   29.25   18.31
   7  -7 -11   14.14   28.30
   7   7 -11    9.40   24.29
  -7  -7  11    0.15   11.15
  -7  -7  11   -0.51    9.49
  -7   7  12   18.32   17.42
   7  -7 -12    7.76   29.80
   7   7 -12   20.17   24.78
  -7  -7  12   28.16   11.08
  -7  -7  12   23.11   11.40
   7   7 -13   -1.15   15.65
  -7   7  13    1.39   18.70
   7  -7 -13   -1.58   25.62
  -7  -7  13   -3.93    9.91
  -7  -7  13    3.25    7.08
   7   7 -14  104.22   31.59
  -7  -7  14    2.24   17.48
  -7  -7  14   98.60   34.85
   7   7 -15   -3.45   16.46
  -7  -7  15    1.51    9.95
  -7  -7  15    2.73    6.58
   7   7 -16   -6.12   23.25
  -7  -7  16    7.16    9.03
  -7  -7  17    4.90   10.75
   7  -8  -1   -3.05   53.94
   7   8  -1  -18.36   37.09
  -7  -8   1    5.27   15.62
  -7  -8   1    2.10    5.08
   7  -8  -2  -24.55   56.15
   7   8  -2   74.24   43.03
  -7  -8   2   -0.21   18.35
  -7  -8   2   80.23   28.69
  -7   8   3   18.56   25.44
   7   8  -3  -19.35   26.17
  -7  -8   3    5.92   13.36
  -7  -8   3    6.92    9.39
  -7   8   4   23.65   25.48
   7  -8  -4   -1.76   46.21
   7   8  -4    7.55   26.98
  -7  -8   4   -6.53   12.97
  -7  -8   4    6.55    7.50
  -7   8   5   -6.43   25.77
   7  -8  -5   -9.43   44.49
   7   8  -5    0.68   30.53
  -7  -8   5    8.43   13.16
  -7  -8   5   18.21   10.93
  -7   8   6   53.55   27.76
   7   8  -6   33.59   29.95
  -7  -8   6   -1.68   15.32
  -7  -8   6   39.65   16.19
  -7   8   7   74.81   34.21
   7  -8  -7   56.78   50.92
   7   8  -7  164.49   41.85
  -7  -8   7   -5.08   28.92
  -7  -8   7  168.22   58.34
  -7   8   8   -7.07   23.02
   7  -8  -8   13.81   42.15
   7   8  -8   -0.72   22.70
  -7  -8   8    6.62   15.37
  -7  -8   8   10.21    7.49
   7   8  -9    0.86   21.97
  -7  -8   9   -6.46   14.83
  -7  -8   9   -0.91    7.14
   7   8 -10  -11.56   22.40
  -7  -8  10    0.12   13.96
  -7  -8  10    3.05    7.69
   7   8 -11   79.10   33.69
  -7  -8  11  -11.13   21.28
  -7  -8  11  116.63   39.89
   7   8 -12    6.12   28.34
  -7  -8  12   -2.60   16.06
  -7  -8  12   69.64   24.79
   7   8 -13    0.15   25.73
  -7  -8  13    0.94   11.16
  -7  -8  13    7.77   11.45
   7   8 -14   52.74   33.88
  -7  -8  14    4.08   19.34
  -7  -8  14  116.87   41.11
  -7  -8  16   64.45   26.93
   7   9  -1   54.85   48.86
  -7  -9   1    2.34   22.22
  -7  -9   1   73.99   27.90
   7   9  -2   54.35   46.07
  -7  -9   2   -2.02   22.59
  -7  -9   2   88.89   32.95
   7   9  -3   43.51   42.52
  -7  -9   3   76.12   30.12
   7   9  -4   78.71   37.85
  -7  -9   4   -7.28   22.49
  -7  -9   4  110.63   40.01
   7   9  -5   -5.87   35.22
  -7  -9   5   -1.71   14.77
  -7  -9   5   26.44   12.06
   7   9  -6   90.06   53.62
  -7  -9   6   -2.17   31.98
  -7  -9   6  188.97   67.79
   7   9  -7    6.97   32.88
  -7  -9   7    2.13   17.38
  -7  -9   7   28.03   12.24
   7   9  -8  -11.73   29.61
  -7  -9   8   12.72   17.16
  -7  -9   8    7.28    7.85
   7   9  -9   -8.59   27.45
  -7  -9   9   14.61   16.76
  -7  -9   9    1.48    7.86
   7   9 -10    7.10   24.51
  -7  -9  10   -2.38   16.64
  -7  -9  10    3.11    7.42
  -7  -9  11   31.61   16.83
  -7  -9  12  156.15   60.15
  -7  -9  13   19.83   13.79
  -7 -10   1   39.85   18.33
  -7 -10   2   -2.00   10.34
  -7 -10   3   70.26   28.07
  -7 -10   4   26.55   14.50
  -7 -10   5   17.67   12.25
  -7 -10   6    4.03   11.03
  -7 -10   7    9.64   14.89
  -7 -10   8    4.57   12.30
  -7 -10   9    5.50   15.08
  -6   0   1    3.17   10.12
  -6   0   1    3.38   11.76
   6   0  -1   -3.58    5.97
   6   0  -1   -3.75   16.89
  -6   0   2  285.48   66.50
  -6   0   2  208.18   76.49
  -6   0   2  434.38  155.49
   6   0  -2  187.47   65.88
   6   0  -2  270.16   78.45
  -6   0   3    5.30   10.00
  -6   0   3   -5.22    8.14
  -6   0   3   -0.83    5.58
  -6   0   3   -0.83    2.56
   6   0  -3    4.84    5.23
   6   0  -3   -0.57   15.24
  -6   0   4  830.78  153.11
  -6   0   4  623.71  173.31
  -6   0   4 1016.52  363.31
   6   0  -4  579.23  152.83
   6   0  -4  934.82  175.56
  -6   0   5    7.41    5.54
  -6   0   5    1.32    7.64
  -6   0   5   -0.32    4.36
  -6   0   5    0.02    1.88
   6   0  -5   -3.51   12.64
  -6   0   6   38.58   11.39
  -6   0   6   12.35   10.86
  -6   0   6   30.74   12.21
  -6   0   6   30.24   11.66
   6   0  -6   29.24   14.26
  -6   0   7   -3.79    9.93
  -6   0   7    5.29    7.87
  -6   0   7    0.40    3.56
  -6   0   7   -0.61    2.37
   6   0  -7   -8.02   14.51
  -6   0   8  443.52   87.79
  -6   0   8  423.54  100.10
  -6   0   8  475.59  206.46
  -6   0   8  621.41  206.51
   6   0  -8  441.96  101.62
  -6   0   9   -4.55    6.47
  -6   0   9  -17.58    9.95
  -6   0   9    1.29    6.25
  -6   0   9   -1.13    4.55
   6   0  -9  -21.02   13.87
  -6   0  10  158.74   26.27
  -6   0  10  105.52   29.63
  -6   0  10  150.41   55.43
  -6   0  10  143.59   55.25
   6   0 -10  152.16   32.68
  -6   0  11   -7.13    6.09
   6   0 -11  -18.62    9.40
  -6   0  12   12.65    6.39
  -6   0  12   19.21    9.27
   6   0 -12    9.69   15.00
  -6   0  13   -1.36   11.04
  -6   0  13   -0.50    7.78
   6   0 -13    6.11   14.87
  -6   0  14  120.30   22.38
  -6   0  14  116.30   44.44
   6   0 -14   97.36   31.76
   6   0 -15   -4.69   14.22
  -6   0  15    5.64   10.72
  -6   0  15    5.56    8.31
  -6   0  16  116.92   10.78
   6   0 -16  116.58   19.03
  -6   0  16   99.90   38.82
  -6   0  17   -4.01    9.20
   6   0 -17   15.46   13.80
  -6   0  17   10.20    7.73
  -6   0  18    3.09   13.63
  -6   0  18    2.15   10.30
   6   0 -18    0.35   19.32
  -6   0  19   -5.47   13.47
  -6   0  19    4.64    8.57
   6   0 -19    4.92   19.03
  -6   0  20   46.53   13.89
  -6   0  20    2.13    7.98
   6   0 -20   45.92   19.23
   6   0 -21    4.57   12.52
  -6   0  21    5.34   12.78
  -6   0  21   -0.04    9.96
  -6   0  22  114.45   10.73
   6   0 -22   91.10   15.15
  -6   0  22   11.52   14.04
  -6   0  23    6.25    8.21
   6   0 -23    8.57   13.44
  -6   1   1   -2.51    6.92
  -6   1   1   12.69   12.25
  -6   1   1    3.82    2.64
   6  -1  -1    5.03    6.12
   6  -1  -1   -2.11   17.53
   6   1  -1    3.75    5.11
   6   1  -1  -15.77   16.95
  -6  -1   1   -5.70    7.89
  -6  -1   1    1.31   12.03
  -6  -1   1    3.84    2.72
  -6   1   2  438.37   97.82
  -6   1   2  314.54  111.69
  -6   1   2  605.50  230.89
   6  -1  -2  287.15   97.39
   6  -1  -2  445.19  113.66
   6   1  -2  296.25   97.42
   6   1  -2  448.92  113.46
  -6  -1   2  398.21   97.85
  -6  -1   2  339.92  111.62
  -6  -1   2  683.55  230.92
  -6   1   3   -3.80    9.65
  -6   1   3    9.64    8.24
  -6   1   3   -0.17    2.24
   6  -1  -3    4.92    5.23
   6  -1  -3    4.26   14.89
   6   1  -3    5.54    5.38
   6   1  -3  -36.24   15.82
  -6  -1   3   -3.35    9.39
  -6  -1   3    0.25    8.27
  -6  -1   3   -0.78    4.46
  -6  -1   3   -0.47    2.03
  -6   1   4  111.12   17.04
  -6   1   4  104.60   30.22
  -6   1   4  174.44   68.12
  -6   1   4  204.92   68.03
   6  -1  -4   98.28   29.57
   6  -1  -4  120.46   38.76
   6   1  -4   91.89   29.55
   6   1  -4  156.38   39.37
  -6  -1   4  139.10   30.37
  -6  -1   4  102.27   35.22
  -6  -1   4  176.56   68.11
  -6  -1   4  179.37   68.02
   6   1  -5   37.98   13.59
  -6  -1   5   33.35    5.85
  -6   1   5   21.79    8.21
  -6   1   5   16.28   11.25
  -6   1   5   39.86   13.59
   6  -1  -5   30.29   14.93
  -6  -1   5   16.96   11.24
  -6  -1   5   35.08   13.74
  -6  -1   5   31.88   13.08
  -6   1   6   12.59    9.51
  -6   1   6    3.95    7.71
  -6   1   6    1.27    3.78
  -6   1   6   -0.03    3.52
   6  -1  -6   10.70   15.65
   6   1  -6   -5.51   15.09
  -6  -1   6   -0.87    9.85
  -6  -1   6   -4.82    7.85
  -6  -1   6    0.63    3.62
  -6  -1   6   -1.32    1.94
   6  -1  -7   34.14   12.97
  -6   1   7   51.20   10.71
  -6   1   7   30.22   12.84
  -6   1   7   40.52   17.30
  -6   1   7   51.22   17.37
   6   1  -7   39.08   18.19
  -6  -1   7   42.27   12.81
  -6  -1   7   28.87   12.85
  -6  -1   7   44.83   17.44
  -6  -1   7   41.69   17.16
  -6   1   8   44.09   10.38
  -6   1   8   56.25   13.52
  -6   1   8   56.54   20.66
  -6   1   8   54.23   20.41
   6  -1  -8   41.56   18.82
   6   1  -8   50.23   18.93
  -6  -1   8   44.17   13.48
  -6  -1   8   45.70   15.63
  -6  -1   8   62.01   20.85
  -6  -1   8   45.21   20.27
  -6   1   9    2.91    6.51
  -6   1   9   -1.97    9.97
  -6   1   9    7.71    5.22
   6  -1  -9   12.80   14.19
   6   1  -9    3.67   13.87
  -6  -1   9    6.33   10.03
  -6  -1   9    1.48   10.07
  -6  -1   9    7.79    5.83
  -6  -1   9    4.07    3.02
   6   1 -10  391.87   33.28
  -6  -1  10  380.12   12.31
  -6   1  10  389.22   65.27
  -6   1  10  265.15   74.49
  -6   1  10  391.93  151.80
  -6   1  10  411.27  151.78
   6  -1 -10  411.40   76.40
  -6  -1  10  273.39   74.42
  -6  -1  10  413.71  151.90
  -6   1  11  388.61   12.48
  -6   1  11  430.85  138.30
  -6   1  11  326.55  138.14
   6  -1 -11  399.03   70.28
   6   1 -11  398.23   70.13
  -6  -1  11  421.80   59.77
  -6  -1  11  370.57  138.31
  -6   1  12  164.76   29.03
  -6   1  12  162.77   63.41
   6  -1 -12  148.07   36.11
   6   1 -12  198.80   38.39
  -6  -1  12  180.42   29.82
  -6  -1  12  170.70   63.56
  -6   1  13    1.58    7.43
   6   1 -13    1.80   15.31
  -6  -1  13   14.87    7.66
  -6   1  13   10.94    7.52
   6  -1 -13   10.10   20.14
  -6  -1  13    8.04    8.67
  -6   1  14   72.37   16.03
  -6   1  14   63.57   26.41
   6  -1 -14   55.30   25.39
   6   1 -14   54.17   25.57
  -6  -1  14   84.09   16.12
  -6  -1  14   68.35   26.05
   6   1 -15  145.86   22.01
  -6  -1  15  162.10    9.77
  -6   1  15  158.64   28.23
  -6   1  15  157.37   60.23
   6  -1 -15  173.91   37.69
  -6  -1  16   15.34    9.36
  -6   1  16   26.63   12.88
  -6   1  16   15.39   11.64
   6  -1 -16  -10.65   20.56
   6   1 -16   36.77   20.96
  -6  -1  16   17.56    8.99
   6   1 -17  114.06   19.52
  -6  -1  17  123.00   10.80
  -6   1  17  110.84   23.88
  -6   1  17  114.15   44.91
   6  -1 -17  143.55   31.59
  -6  -1  17  118.80   44.89
  -6   1  18   -6.72    9.77
  -6   1  18    2.38   10.05
   6  -1 -18   16.16   19.13
   6   1 -18   12.40   19.47
  -6  -1  18    6.43   13.47
  -6  -1  18    6.27    7.84
  -6   1  19   -5.94   13.33
  -6   1  19    1.15    9.02
   6  -1 -19    1.03   18.48
   6   1 -19   19.55   18.73
  -6  -1  19  -10.04   13.45
  -6  -1  19    1.28   11.44
  -6   1  20  207.75   16.32
   6  -1 -20  188.49   21.27
   6   1 -20  224.03   21.90
  -6  -1  20  190.84   15.90
   6   1 -21   48.73   13.50
  -6  -1  21   51.34    9.53
  -6   1  21   55.91   13.75
  -6   1  21   -2.77    8.94
   6  -1 -21   77.20   19.11
  -6  -1  21    4.93    8.58
   6   1 -22   57.36   14.03
  -6  -1  22   60.62    9.67
  -6   1  22   70.88   14.03
  -6   1  22   -1.14   12.59
   6  -1 -22   68.96   19.19
  -6  -1  22    4.54    9.22
   6   1 -23   37.25   16.04
  -6  -1  23   63.62    9.68
  -6   1  23   41.59   15.25
   6  -1 -23   45.25   22.75
   6  -2  -1   13.81    3.84
  -6   2   1   31.64   12.58
  -6   2   1    9.37   15.77
  -6   2   1   56.31   17.93
   6  -2  -1   40.90   20.78
   6   2  -1   14.92    9.29
   6   2  -1   22.33   20.35
  -6  -2   1   12.50   10.94
  -6  -2   1   29.28   15.77
  -6  -2   1   44.20   17.49
  -6   2   2   14.19   10.51
  -6   2   2   11.04   10.95
  -6   2   2   29.02   10.07
   6  -2  -2    7.98    6.72
   6  -2  -2   18.06   17.67
   6   2  -2    5.80    6.81
   6   2  -2   15.46   17.39
  -6  -2   2    5.77   10.77
  -6  -2   2   17.96   10.98
  -6  -2   2   22.90   10.81
  -6  -2   2   26.10    9.85
   6  -2  -3   67.27   15.95
  -6   2   3   61.84   16.87
  -6   2   3   38.94   19.34
  -6   2   3   99.78   32.42
   6  -2  -3   40.56   15.06
   6   2  -3   35.88   15.08
   6   2  -3   55.63   24.21
  -6  -2   3   46.98   16.99
  -6  -2   3   48.46   19.31
  -6  -2   3   81.12   32.59
  -6  -2   3   81.19   32.37
   6  -2  -4   -4.78   10.33
  -6   2   4   -9.18    9.59
  -6   2   4   -3.43    7.72
  -6   2   4    0.51    2.85
   6  -2  -4    0.29    4.90
   6   2  -4   -4.53    5.02
   6   2  -4   10.62   15.92
  -6  -2   4    2.96    8.06
  -6  -2   4    0.64    7.58
  -6  -2   4   -1.72    4.08
  -6  -2   4    2.52    2.04
   6  -2  -5    7.31   11.74
  -6  -2   5   15.18    5.58
  -6   2   5    9.54    8.25
  -6   2   5    8.34    9.25
  -6   2   5   17.66    7.78
  -6   2   5   22.45    7.77
   6   2  -5   20.63   14.16
  -6  -2   5   18.86    9.44
  -6  -2   5   19.80    7.91
  -6  -2   5   14.63    7.14
  -6   2   6  -10.24    7.40
  -6   2   6   -1.15    7.65
  -6   2   6    0.37    2.90
   6  -2  -6   -6.10   12.20
   6   2  -6   -2.96   15.16
  -6  -2   6    1.02    9.85
  -6  -2   6    0.15    7.85
  -6  -2   6   -1.87    3.95
  -6  -2   6    2.12    2.61
  -6   2   7  411.94   12.22
  -6   2   7  496.28  181.36
  -6   2   7  545.19  181.34
   6  -2  -7  440.07   90.60
   6   2  -7  380.96   90.03
  -6  -2   7  438.38   77.44
  -6  -2   7  239.51   87.92
  -6  -2   7  406.50  181.34
  -6   2   8  173.71   31.18
  -6   2   8  135.38   35.57
  -6   2   8  174.13   68.80
  -6   2   8  214.20   68.74
   6  -2  -8  172.94   38.78
   6   2  -8  171.40   38.58
  -6  -2   8  177.37   31.23
  -6  -2   8  153.61   36.30
  -6  -2   8  181.86   68.83
  -6  -2   8  161.12   68.67
  -6   2   9    3.68    9.34
  -6   2   9   -1.79    9.81
  -6   2   9    1.96    5.51
  -6   2   9    0.25    3.61
   6  -2  -9   10.44   13.69
   6   2  -9   -0.91   13.84
  -6  -2   9   -5.99    9.78
  -6  -2   9    0.25    9.61
  -6  -2   9    1.37    5.73
  -6  -2   9    0.66    2.70
  -6   2  10  364.13   62.06
  -6   2  10  228.44   71.24
  -6   2  10  388.79  144.38
  -6   2  10  395.29  144.30
   6  -2 -10  367.12   72.94
   6   2 -10  344.70   72.69
  -6  -2  10  356.50   62.26
  -6  -2  10  371.80  144.37
   6   2 -11  -10.01    9.94
  -6   2  11    2.63    9.89
  -6   2  11    3.73    7.05
  -6   2  11    2.25    5.13
   6  -2 -11   -7.42   13.22
  -6  -2  11   -1.64    9.91
  -6  -2  11    2.73    5.92
   6   2 -12   90.23   17.40
  -6   2  12   91.04   17.04
  -6   2  12  103.71   32.11
  -6   2  12   57.49   31.50
   6  -2 -12   93.91   22.66
  -6  -2  12   98.40   18.24
  -6  -2  12   98.31   31.98
  -6   2  13    0.58   10.73
  -6   2  13    2.67    7.66
   6  -2 -13    8.99   17.98
   6   2 -13    2.12   19.89
  -6  -2  13   -5.82   11.28
  -6  -2  13    4.59    5.99
  -6   2  14    2.28   10.99
  -6   2  14   -1.14    8.51
   6  -2 -14   -6.22   19.12
   6   2 -14   20.88   20.83
  -6  -2  14    7.76   10.98
  -6  -2  14    7.03    7.60
  -6   2  15    3.38   10.71
  -6   2  15    3.68    9.14
   6  -2 -15   -3.14   20.00
   6   2 -15   -3.37   20.41
  -6  -2  15   -2.30   10.65
  -6  -2  15    6.43    6.12
  -6   2  16   30.47   13.19
  -6   2  16   43.20   19.37
   6  -2 -16   54.40   22.71
   6   2 -16   51.39   23.23
  -6  -2  16   48.15   14.75
  -6  -2  16   46.77   18.37
  -6   2  17   -6.98   12.18
  -6   2  17    1.02    8.21
   6  -2 -17    4.60   19.21
   6   2 -17   -0.43   19.79
  -6  -2  17   -5.22   13.58
  -6  -2  17   -1.72    6.50
   6  -2 -18    7.73   12.82
  -6   2  18   10.52   12.06
  -6   2  18   -1.87    8.66
   6   2 -18  -15.12   19.69
  -6  -2  18   11.39   13.39
  -6  -2  18    8.61    8.52
  -6   2  19    5.18   13.22
   6  -2 -19   29.65   18.95
   6   2 -19    4.36   19.16
  -6  -2  19    9.95   13.49
  -6  -2  19   11.09    8.81
  -6   2  20   23.43    9.00
  -6   2  20    3.95   11.67
   6  -2 -20    6.36   18.88
   6   2 -20   27.09   19.15
  -6  -2  20   20.48   13.47
  -6  -2  20   24.03   11.48
  -6   2  21   -1.96   12.89
  -6   2  21    1.25   12.11
   6  -2 -21   -0.74   17.68
   6   2 -21   -3.90   18.24
  -6  -2  21    2.68   13.04
  -6  -2  21    2.99    8.71
  -6   2  22   18.98   20.48
   6  -2 -22   12.73   21.07
   6   2 -22   -1.28   19.00
  -6  -2  22   12.43   12.40
  -6  -2  22   -0.11    8.65
  -6   2  23   15.66   17.47
   6  -2 -23   -5.23   18.79
   6   2 -23   11.76   18.98
  -6  -2  23   -8.44   12.46
  -6  -2  23    2.53    9.05
   6   3  -1    0.97    3.30
  -6  -3   1   -1.09    6.61
  -6   3   1    3.14    8.96
  -6   3   1   -2.25   11.43
  -6   3   1    2.91    5.33
   6  -3  -1   -3.63    4.86
   6  -3  -1   -2.30   15.70
   6   3  -1    6.30   17.27
  -6  -3   1    2.07    8.02
  -6  -3   1    3.14    2.52
   6   3  -2  204.55   24.47
  -6  -3   2  184.16    9.28
  -6   3   2  182.20   36.76
  -6   3   2  111.90   42.41
   6  -3  -2  110.00   35.64
   6  -3  -2  222.93   46.63
   6   3  -2   91.19   35.66
  -6  -3   2   97.90   42.26
  -6  -3   2  241.02   82.82
  -6  -3   2  225.43   82.69
   6  -3  -3  201.24    8.52
  -6   3   3  113.04   64.90
  -6   3   3  226.38   74.86
  -6   3   3  440.12  153.16
   6  -3  -3  284.46   77.73
   6   3  -3  178.82   64.91
   6   3  -3  288.54   77.32
  -6  -3   3  353.34   65.81
  -6  -3   3  175.02   74.80
  -6  -3   3  364.20  153.12
  -6  -3   3  463.82  153.12
  -6   3   4  553.41  115.70
  -6   3   4  441.31  131.67
  -6   3   4  658.28  273.83
  -6   3   4 1024.71  273.88
   6  -3  -4  467.42  115.70
   6  -3  -4  472.55  133.47
   6   3  -4  580.65  133.65
  -6  -3   4  520.54  115.68
  -6  -3   4  335.34  131.29
  -6  -3   4  593.73  273.81
  -6  -3   4  665.57  273.80
  -6   3   5   45.79   12.91
  -6   3   5   38.97   16.95
  -6   3   5   61.46   22.17
  -6   3   5   68.02   22.04
   6  -3  -5   42.54   19.61
   6   3  -5    2.51   18.32
  -6  -3   5   47.07   12.53
  -6  -3   5   37.18   14.92
  -6  -3   5   49.77   22.13
  -6  -3   5   52.30   22.06
  -6   3   6  101.37   23.89
  -6   3   6   87.17   29.05
  -6   3   6  155.85   52.80
  -6   3   6  149.06   52.74
   6  -3  -6  110.83   32.23
   6   3  -6  116.67   32.33
  -6  -3   6  112.83   24.80
  -6  -3   6  100.25   27.98
  -6  -3   6  118.19   52.83
  -6   3   7   -5.43    7.84
  -6   3   7   -3.16   10.92
  -6   3   7   -0.53    4.17
   6  -3  -7    0.76   14.56
   6   3  -7   -3.34   14.52
  -6  -3   7   17.12   10.06
  -6  -3   7   -7.27    7.36
  -6  -3   7    3.87    5.04
  -6  -3   7    0.07    3.52
  -6   3   8   15.32    9.49
  -6   3   8    7.66   11.83
  -6   3   8   20.45    8.77
   6  -3  -8   25.11   15.24
   6   3  -8   -3.06   14.99
  -6  -3   8   24.51   10.51
  -6  -3   8    9.92   11.14
  -6  -3   8   20.26    9.14
  -6  -3   8   17.62    7.64
  -6   3   9    6.73    9.18
  -6   3   9    6.68   10.23
  -6   3   9    7.03    5.70
   6  -3  -9    6.50   13.72
   6   3  -9   18.49   13.97
  -6  -3   9   19.00    9.82
  -6  -3   9    2.16    6.32
  -6   3  10  234.56   39.42
  -6   3  10  252.65   89.42
  -6   3  10  242.55   89.25
   6  -3 -10  234.07   47.78
   6   3 -10  253.16   47.69
  -6  -3  10  241.17   39.66
  -6  -3  10  216.06   89.38
   6   3 -11   -5.33   13.10
  -6  -3  11    3.67    7.67
  -6   3  11   13.86    9.37
  -6   3  11    6.41    8.00
  -6   3  11    6.16    4.92
   6  -3 -11   -9.15   13.29
  -6  -3  11   12.15    8.45
   6   3 -12  925.70   58.64
  -6  -3  12  943.42   19.70
  -6   3  12  802.57  134.14
  -6   3  12  877.77  317.10
  -6   3  12  680.24  316.99
   6  -3 -12  795.03  153.56
  -6  -3  12 1010.72  317.18
  -6   3  13  146.37   24.88
  -6   3  13  135.81   51.41
   6  -3 -13  154.02   32.79
   6   3 -13  165.19   33.42
  -6  -3  13  152.19   25.11
  -6  -3  13  128.29   51.05
  -6   3  14  140.34   26.10
  -6   3  14  122.01   54.51
   6  -3 -14  156.73   34.11
   6   3 -14  183.87   35.96
  -6  -3  14  178.30   26.41
  -6  -3  14  162.04   54.25
  -6   3  15  149.59   23.08
  -6   3  15  110.82   45.41
   6  -3 -15  113.32   30.45
   6   3 -15  169.78   32.36
  -6  -3  15  176.25   23.03
  -6   3  16   26.89   12.69
   6  -3 -16   40.11   21.67
   6   3 -16   33.10   22.19
  -6  -3  16   42.53   12.59
  -6  -3  16   36.53   15.31
  -6   3  17   59.50   13.99
  -6   3  17   29.08   20.55
   6  -3 -17   51.52   22.85
   6   3 -17   85.69   23.48
  -6  -3  17   74.51   15.28
  -6  -3  17   63.87   19.71
  -6   3  18   15.73   19.05
  -6   3  18   -2.95    9.95
   6  -3 -18    1.36   21.64
   6   3 -18    0.37   19.45
  -6  -3  18   10.77   13.56
  -6  -3  18    7.10    8.73
   6   3 -19  124.26   18.39
  -6  -3  19  131.52   10.98
  -6   3  19  156.36   24.26
  -6   3  19   -3.09   32.37
   6  -3 -19  145.91   29.27
  -6  -3  19  143.38   32.32
  -6   3  20   -5.00   19.93
  -6   3  20   -3.09   15.86
   6  -3 -20   -9.12   21.61
   6   3 -20    6.38   18.78
  -6  -3  20   10.34   13.05
  -6  -3  20   -1.31    8.62
  -6   3  21   -3.89   19.43
   6  -3 -21  -17.82   21.95
   6   3 -21   -4.78   18.54
  -6  -3  21   10.23   12.68
  -6  -3  21    6.26    8.48
  -6   3  22   69.36   23.16
   6  -3 -22   -0.59   26.26
   6   3 -22   57.56   25.16
  -6  -3  22   59.98   17.32
  -6  -3  22   69.48   27.04
   6   3 -23   18.64   20.89
  -6  -3  23   27.44   13.66
   6   4  -1   -3.25   13.06
  -6  -4   1   10.03    6.99
  -6   4   1    7.43    8.98
  -6   4   1    7.33   14.17
  -6   4   1   18.66    7.78
   6  -4  -1    8.98    8.32
   6  -4  -1   26.64   15.95
   6   4  -1   -0.15    5.74
  -6  -4   1   11.40    9.76
  -6  -4   1    8.11    7.69
  -6   4   2 1003.67  195.01
  -6   4   2  776.58  220.77
  -6   4   2 1569.21  463.47
   6  -4  -2  834.80  195.14
   6  -4  -2  986.84  222.89
   6   4  -2  478.70  194.62
   6   4  -2  946.79  222.55
  -6  -4   2  951.42  195.05
  -6  -4   2  552.82  220.35
  -6  -4   2 1096.68  463.45
  -6  -4   2 1049.05  463.41
  -6   4   3  115.77   25.63
  -6   4   3   77.30   30.80
  -6   4   3  125.66   55.39
  -6   4   3  199.35   55.41
   6  -4  -3   74.52   25.55
   6  -4  -3  125.58   34.13
   6   4  -3   51.32   23.97
   6   4  -3  120.37   33.50
  -6  -4   3  111.17   25.92
  -6  -4   3   63.34   29.43
  -6  -4   3  125.62   55.33
  -6  -4   3  134.12   55.32
  -6   4   4    2.92    7.08
  -6   4   4    3.88   12.38
  -6   4   4    5.62    4.68
  -6   4   4    6.42    4.98
   6  -4  -4   -0.88   14.16
   6   4  -4   -5.56   15.27
  -6  -4   4    3.38    8.11
  -6  -4   4   -0.27    8.08
  -6  -4   4    3.35    5.18
  -6  -4   4    1.50    3.34
  -6   4   5  282.94   64.16
  -6   4   5  195.14   73.76
  -6   4   5  638.63  150.30
   6   4  -5  329.78   76.48
  -6  -4   5  252.92   64.02
  -6  -4   5  189.50   73.47
  -6  -4   5  297.00  150.12
  -6  -4   5  328.71  150.11
  -6   4   6  124.55   25.61
  -6   4   6   48.41   30.17
  -6   4   6  151.53   56.12
  -6   4   6  229.39   56.36
   6  -4  -6  115.83   33.10
   6   4  -6  141.30   34.27
  -6  -4   6  128.37   26.06
  -6  -4   6   80.01   29.78
  -6  -4   6  114.18   56.23
  -6  -4   6  118.07   56.08
  -6   4   7  232.62   50.43
  -6   4   7  202.45   58.63
  -6   4   7  307.26  117.41
  -6   4   7  359.21  117.39
   6  -4  -7  268.44   61.25
   6   4  -7  269.36   60.92
  -6  -4   7  278.73   51.00
  -6  -4   7  197.47   58.69
  -6  -4   7  277.40  117.46
  -6   4   8  102.86   22.03
  -6   4   8   86.84   27.36
  -6   4   8  145.86   48.46
  -6   4   8  119.76   48.29
   6  -4  -8  135.52   31.28
   6   4  -8  136.01   29.88
  -6  -4   8  137.40   23.39
  -6  -4   8  125.71   48.55
  -6   4   9  353.54   60.98
  -6   4   9  345.88  141.32
  -6   4   9  378.39  141.25
   6  -4  -9  330.59   71.97
   6   4  -9  362.57   71.55
  -6  -4   9  387.80   60.89
  -6  -4   9  398.66  141.41
  -6   4  10   67.44   16.79
  -6   4  10   64.05   28.81
   6  -4 -10   69.08   21.42
   6   4 -10   94.98   25.83
  -6  -4  10   81.09   16.49
  -6  -4  10   86.41   29.18
  -6   4  11  293.10   45.28
  -6   4  11  272.33  103.46
  -6   4  11  203.20  103.35
   6  -4 -11  246.29   54.20
   6   4 -11  388.51   55.89
  -6  -4  11  342.53   45.92
  -6  -4  11  350.98  103.62
  -6   4  12   -8.44    8.85
  -6   4  12    0.11    7.71
  -6   4  12   -1.71    5.01
   6  -4 -12    2.90   26.50
   6   4 -12    7.92   18.48
  -6  -4  12   12.30   11.01
  -6  -4  12   -0.04    7.42
  -6   4  13   -4.66   16.59
  -6   4  13    3.55    6.91
   6  -4 -13   -6.73   14.97
   6   4 -13   13.05   18.57
  -6  -4  13    7.17   10.95
  -6  -4  13    0.03    6.28
  -6   4  14   -3.41   17.65
  -6   4  14   -3.36    6.40
   6  -4 -14   -7.96   14.99
   6   4 -14    0.44   18.28
  -6  -4  14   10.18   10.99
  -6  -4  14    4.53    8.13
   6   4 -15   -5.58   14.30
  -6   4  15  -10.38   18.48
  -6   4  15   -0.23    8.11
   6  -4 -15    3.13   14.91
  -6  -4  15    1.08   10.87
  -6  -4  15   -0.13    6.46
  -6   4  16   94.84   25.97
   6  -4 -16   81.70   26.55
   6   4 -16  117.50   29.79
  -6  -4  16   97.99   20.04
  -6  -4  16  100.37   38.42
  -6   4  17   34.22   20.20
  -6   4  17    0.02   14.16
   6  -4 -17   26.36   16.79
   6   4 -17   30.97   21.23
  -6  -4  17   22.23   11.11
  -6  -4  17   31.85   10.53
   6   4 -18   66.48   16.59
  -6  -4  18   59.73    8.06
  -6   4  18   75.16   22.06
  -6   4  18   24.86   25.96
   6  -4 -18   -5.74   22.14
  -6  -4  18   62.74   20.55
  -6   4  19  133.58   29.78
   6  -4 -19   15.39   34.49
   6   4 -19  132.48   33.53
  -6  -4  19  125.52   24.98
  -6  -4  19  134.16   50.12
   6   4 -20    6.12   13.13
  -6  -4  20   14.26    8.74
  -6   4  20   -0.33   19.55
   6  -4 -20   20.13   22.02
  -6  -4  20   -3.32    9.45
  -6   4  21   35.36   20.01
   6  -4 -21    8.01   23.04
   6   4 -21   14.26   20.91
  -6  -4  21   19.61   13.07
  -6  -4  21   15.41   11.17
   6   4 -22   15.20   20.18
  -6  -4  22    5.73   12.21
  -6  -4  22    2.32   10.00
  -6   5   1   42.51   17.75
  -6   5   1   29.12   17.80
  -6   5   1   61.61   21.90
   6  -5  -1   19.47   12.16
   6  -5  -1   57.24   34.17
   6   5  -1   47.76   22.62
  -6  -5   1   44.06   13.74
  -6  -5   1   47.44   20.40
  -6   5   2   66.63   20.47
  -6   5   2   44.02   18.86
   6  -5  -2   42.23   14.86
   6  -5  -2   96.35   33.25
   6   5  -2   70.17   22.92
  -6  -5   2   -0.79   11.54
  -6  -5   2   73.35   25.60
  -6   5   3   99.66   22.79
  -6   5   3   64.26   25.52
  -6   5   3   67.24   42.55
  -6   5   3  170.82   43.05
   6  -5  -3   94.08   32.01
   6   5  -3   73.71   28.28
  -6  -5   3   76.96   20.85
  -6  -5   3   96.82   42.57
  -6   5   4  698.19  121.46
  -6   5   4  400.61  137.31
  -6   5   4  514.61  285.77
  -6   5   4 1247.48  286.01
   6  -5  -4  707.24  141.34
   6   5  -4  594.15  139.34
  -6  -5   4  579.88  120.90
  -6  -5   4  539.45  285.82
  -6   5   5  164.55   32.09
  -6   5   5    4.23   34.99
  -6   5   5  154.24   67.19
  -6   5   5  232.97   67.36
   6  -5  -5  153.80   45.39
   6   5  -5  170.02   39.07
  -6  -5   5  131.24   29.93
  -6  -5   5  154.51   67.36
  -6   5   6  162.92   33.54
  -6   5   6   97.24   37.83
  -6   5   6  175.98   71.98
  -6   5   6  226.84   72.09
   6  -5  -6  164.35   45.59
   6   5  -6   11.62   39.25
  -6  -5   6  120.54   31.70
  -6  -5   6  176.93   72.24
  -6   5   7   59.53   16.84
  -6   5   7   31.93   17.01
  -6   5   7   68.39   23.63
  -6   5   7   66.96   23.64
   6  -5  -7   78.08   27.08
   6   5  -7   83.25   21.21
  -6  -5   7   43.30   13.86
  -6  -5   7   50.82   24.05
   6   5  -8   16.75   15.98
  -6   5   8   25.88   14.15
   6  -5  -8    5.18   24.01
  -6  -5   8   13.87   10.31
  -6  -5   8   24.43   11.37
  -6   5   9   10.18   12.95
   6  -5  -9    0.00   21.89
   6   5  -9    2.59   21.03
  -6  -5   9    4.14    9.18
  -6  -5   9    8.58    7.46
  -6   5  10  142.85   26.53
   6  -5 -10  144.99   38.06
   6   5 -10  147.05   35.53
  -6  -5  10  133.32   25.29
  -6  -5  10  141.47   53.66
  -6   5  11   20.56   14.49
   6  -5 -11   23.59   26.16
   6   5 -11   39.29   21.05
  -6  -5  11   29.17   11.39
  -6  -5  11   28.13   13.74
  -6   5  12  342.79   60.64
   6  -5 -12  323.56   73.27
   6   5 -12  356.90   70.48
  -6  -5  12  334.28   59.16
  -6  -5  12  367.87  136.65
  -6   5  13   -0.81   15.64
   6  -5 -13   -0.10   26.25
   6   5 -13    9.22   18.68
  -6  -5  13   14.32   10.62
  -6  -5  13   10.65    7.74
  -6   5  14  170.99   29.63
   6  -5 -14  132.21   36.11
   6   5 -14  157.13   35.63
  -6  -5  14  163.32   27.20
  -6  -5  14  146.99   56.87
  -6   5  15   64.06   18.94
   6  -5 -15   22.50   19.40
   6   5 -15   51.86   22.12
  -6  -5  15   64.32   13.95
  -6  -5  15   48.00   19.94
  -6   5  16    7.24   17.52
   6  -5 -16  -21.94   15.80
   6   5 -16   18.75   19.70
  -6  -5  16   18.67   10.73
  -6  -5  16    3.35    8.85
  -6   5  17   29.10   23.30
   6  -5 -17    0.84   17.45
   6   5 -17   21.29   21.97
  -6  -5  17   44.46   12.05
  -6  -5  17   30.01   14.60
   6   5 -18  -12.90   14.39
  -6   5  18   13.25   19.36
   6  -5 -18    0.38   16.26
  -6  -5  18    7.49   10.14
  -6  -5  18    6.80    9.69
  -6   5  19   35.62   26.71
   6  -5 -19   -1.31   20.41
   6   5 -19   55.51   24.25
  -6  -5  19   45.02   14.07
  -6  -5  19   58.78   22.53
   6   5 -20    8.88   15.09
  -6   5  20   33.52   21.33
   6  -5 -20   19.24   18.52
  -6  -5  20   35.49   11.67
  -6  -5  20   29.84   15.06
   6   5 -21    6.52   20.63
  -6  -5  21   -2.27   10.78
  -6  -5  21    2.75   11.42
  -6   6   1  155.81   22.25
  -6   6   1   51.65   23.78
  -6   6   1   66.73   37.03
   6  -6  -1   70.95   19.13
   6  -6  -1  130.35   31.71
   6   6  -1   93.59   28.55
  -6  -6   1  112.36   19.52
  -6  -6   1  138.41   37.22
  -6   6   2  279.04   31.31
  -6   6   2  118.28   35.26
  -6   6   2  106.19   63.97
  -6   6   2  141.49   64.04
   6  -6  -2  262.73   44.65
   6   6  -2  265.73   40.22
  -6  -6   2  256.84   30.18
  -6  -6   2  250.89   64.30
  -6   6   3  108.38   19.20
  -6   6   3   51.83   19.63
  -6   6   3   64.10   30.18
   6  -6  -3  104.78   41.42
   6   6  -3   88.26   24.68
  -6  -6   3   76.54   16.42
  -6  -6   3   98.17   30.60
  -6   6   4   42.51   15.32
  -6   6   4   19.01   14.36
   6  -6  -4   47.90   30.37
   6   6  -4   38.86   19.18
  -6  -6   4   47.40   12.45
  -6  -6   4   48.21   18.71
  -6   6   5  111.73   19.96
  -6   6   5   37.67   20.83
   6  -6  -5   80.70   31.92
   6   6  -5   85.90   24.77
  -6  -6   5   78.04   16.73
  -6  -6   5   88.92   34.01
  -6   6   6   10.54   13.87
   6  -6  -6    1.03   28.13
   6   6  -6    8.74   15.52
  -6  -6   6   15.48    7.30
  -6  -6   6    2.79    6.87
  -6   6   7   22.08   17.70
   6  -6  -7   56.84   29.44
   6   6  -7   26.37   19.25
  -6  -6   7   73.28   14.96
  -6  -6   7   62.52   23.88
  -6   6   8    6.20   12.65
   6  -6  -8   18.66   27.91
   6   6  -8  -10.82   15.10
  -6  -6   8    6.69    8.61
  -6  -6   8    0.85    7.09
   6   6  -9  734.36   50.43
  -6   6   9  644.83  105.27
   6  -6  -9  621.01  122.89
  -6  -6   9  659.23  104.72
  -6  -6   9  653.96  246.60
  -6   6  10  306.85   62.57
   6  -6 -10  355.90   77.91
   6   6 -10  402.45   74.80
  -6  -6  10  354.58   61.86
  -6  -6  10  389.41  143.77
  -6   6  11   42.36   16.61
   6  -6 -11   -8.89   27.62
   6   6 -11   55.28   25.78
  -6  -6  11   57.54   14.64
  -6  -6  11   68.46   25.34
  -6   6  12   16.06   13.16
   6  -6 -12   34.95   30.21
   6   6 -12   15.34   21.08
  -6  -6  12    6.79    9.94
  -6  -6  12   12.11    8.58
  -6   6  13   55.32   19.12
   6  -6 -13   59.94   31.55
   6   6 -13   58.70   25.61
  -6  -6  13   76.88   16.85
  -6  -6  13   83.49   31.03
  -6   6  14   89.32   24.89
   6  -6 -14   82.03   31.21
   6   6 -14  117.17   30.16
  -6  -6  14  109.55   21.63
  -6  -6  14  115.19   43.27
  -6   6  15   19.89   16.64
   6  -6 -15   -1.51   20.13
   6   6 -15   11.62   18.63
  -6  -6  15    5.90   10.31
  -6  -6  15    8.14    7.33
  -6   6  16    0.56   20.19
   6  -6 -16    3.91   20.33
   6   6 -16    0.21   18.55
  -6  -6  16    2.65   10.12
  -6  -6  16   12.21    8.64
  -6   6  17   28.23   19.04
   6  -6 -17   22.54   26.44
   6   6 -17   53.51   21.80
  -6  -6  17   59.13   13.42
  -6  -6  17   48.52   19.54
  -6   6  18   41.09   20.18
   6  -6 -18   25.27   25.46
   6   6 -18   29.21   22.35
  -6  -6  18   49.39   13.96
  -6  -6  18   57.33   22.15
   6   6 -19   47.47   25.02
  -6  -6  19   59.39   15.53
  -6  -6  19   69.03   28.35
   6   6 -20    1.08   27.34
  -6  -6  20   13.29   13.31
  -6  -6  20   22.57   14.60
  -6   7   1  127.14   26.42
   6  -7  -1  142.07   36.87
   6   7  -1  131.74   33.68
  -6  -7   1  154.85   23.25
  -6  -7   1  103.79   41.18
  -6   7   2   16.76   18.70
   6  -7  -2    4.87   30.16
   6   7  -2   10.83   24.91
  -6  -7   2   22.36   13.62
  -6  -7   2   12.95    7.06
  -6   7   3  255.33   39.29
   6  -7  -3  199.80   51.95
   6   7  -3  274.38   51.94
  -6  -7   3  248.71   39.33
  -6  -7   3  214.68   82.84
  -6   7   4  250.24   45.70
   6  -7  -4  250.91   58.65
   6   7  -4  249.29   57.06
  -6  -7   4  252.41   45.44
  -6  -7   4  266.80  100.00
  -6   7   5  104.80   22.42
   6  -7  -5   96.09   36.98
   6   7  -5   92.04   29.00
  -6  -7   5  103.52   21.59
  -6  -7   5   90.41   35.40
  -6   7   6    8.96   15.88
   6  -7  -6    7.54   28.38
   6   7  -6  -10.25   20.48
  -6  -7   6    4.20   13.92
  -6  -7   6    0.03    7.06
  -6   7   7   85.85   20.48
   6  -7  -7   93.35   33.18
   6   7  -7   92.64   30.30
  -6  -7   7   86.62   20.49
  -6  -7   7   92.30   35.75
   6  -7  -8  107.28   40.67
   6   7  -8    7.43   30.67
  -6  -7   8  117.61   22.25
  -6  -7   8  109.34   41.65
  -6   7   9   52.05   20.40
   6  -7  -9  100.57   37.62
   6   7  -9   57.91   28.68
  -6  -7   9   70.57   14.16
  -6  -7   9   71.39   27.95
  -6   7  10  285.29   62.04
   6  -7 -10  297.46   75.39
   6   7 -10  398.47   74.20
  -6  -7  10  347.88   60.62
  -6  -7  10  382.14  140.25
  -6   7  11   15.56   17.44
   6  -7 -11   15.41   30.29
   6   7 -11   32.99   24.12
  -6  -7  11   20.78   11.02
  -6  -7  11   22.21   11.37
  -6   7  12  223.21   59.54
   6  -7 -12  288.53   75.79
   6   7 -12  391.00   71.74
  -6  -7  12  337.52   58.55
  -6  -7  12  373.83  135.38
  -6   7  13    1.60   16.80
   6  -7 -13   15.80   27.36
   6   7 -13  -17.74   22.19
  -6  -7  13    4.82    8.04
  -6  -7  13    3.61    6.90
  -6   7  14    2.36   11.96
   6  -7 -14   18.77   19.02
   6   7 -14  -20.42   26.22
  -6  -7  14    1.80    8.36
  -6  -7  14   10.03    7.50
  -6   7  15   45.90   25.29
   6  -7 -15  -13.04   24.99
   6   7 -15  113.93   34.96
  -6  -7  15   75.21   17.74
  -6  -7  15   97.16   34.94
  -6   7  16   76.89   30.27
   6  -7 -16   -9.85   38.62
   6   7 -16  146.75   39.92
  -6  -7  16    4.11   22.61
  -6  -7  16  148.22   49.92
   6   7 -17   62.94   31.70
  -6  -7  17   -3.70   13.08
  -6  -7  17   62.93   24.15
   6   7 -18   38.90   33.25
  -6  -7  18   -4.84   15.71
  -6  -7  18   77.80   29.10
  -6  -7  19   23.65   15.18
  -6   8   1   21.57   23.61
   6  -8  -1   15.64   43.08
   6   8  -1   -3.67   30.80
  -6  -8   1   -5.68   12.82
  -6  -8   1    0.26    4.97
  -6   8   2   -0.25   21.34
   6  -8  -2    5.94   39.48
   6   8  -2   15.73   29.14
  -6  -8   2   -0.45   12.46
  -6  -8   2    5.44    7.31
  -6   8   3   39.09   20.50
   6   8  -3   17.56   27.82
  -6  -8   3   46.51   15.50
  -6  -8   3   53.83   21.02
  -6   8   4   98.02   25.75
   6  -8  -4   65.39   42.65
   6   8  -4  107.18   34.46
  -6  -8   4   91.57   19.56
  -6  -8   4   87.38   34.42
  -6   8   5   10.44   17.94
   6  -8  -5   12.14   34.39
   6   8  -5  -32.81   25.36
  -6  -8   5   -4.24   13.97
  -6  -8   5    5.73    7.64
  -6   8   6   14.62   17.24
   6  -8  -6    2.28   27.47
   6   8  -6    2.37   22.52
  -6  -8   6    7.69   14.68
  -6  -8   6    0.23    7.16
  -6   8   7   -5.26   17.90
   6  -8  -7   -3.70   34.76
   6   8  -7   15.86   21.18
  -6  -8   7  -12.25   14.47
  -6  -8   7    0.09    6.48
  -6   8   8   42.90   21.02
   6  -8  -8   -2.36   47.52
   6   8  -8   34.29   25.40
  -6  -8   8   56.31   16.74
  -6  -8   8   56.21   22.32
  -6   8   9   28.99   21.91
   6   8  -9  102.61   32.95
  -6  -8   9   90.18   23.02
  -6  -8   9  104.29   38.10
  -6   8  10   10.19   16.64
   6  -8 -10   19.49   35.51
   6   8 -10   49.51   26.61
  -6  -8  10   25.64   13.08
  -6  -8  10   41.51   16.48
   6  -8 -11    3.15   32.33
   6   8 -11   -9.45   23.61
  -6  -8  11   -4.70    9.85
  -6  -8  11    6.34    7.20
  -6   8  12   -1.65   17.50
   6  -8 -12   -4.84   31.36
   6   8 -12    4.57   23.82
  -6  -8  12   10.16   12.18
  -6  -8  12    6.27    8.73
   6   8 -13   40.84   26.27
  -6  -8  13    2.70   11.98
  -6  -8  13   44.24   16.95
   6   8 -14   -1.90   23.32
  -6  -8  14   -2.64    8.98
  -6  -8  14   -3.09    6.74
   6   8 -15    8.00   23.55
  -6  -8  15    9.39    8.29
  -6  -8  15    5.12    8.16
   6   8 -16   13.00   23.34
  -6  -8  16   -4.52    7.96
  -6  -8  16   -0.90   10.43
  -6  -8  17   63.96   26.86
  -6  -8  18  120.96   47.54
   6  -9  -1  233.48   98.84
   6   9  -1  756.35  153.99
  -6  -9   1  -10.94  127.46
  -6  -9   1  844.58  301.46
   6  -9  -2   -4.07   32.61
   6   9  -2   53.15   44.84
  -6  -9   2   -0.37   16.16
  -6  -9   2   50.53   19.63
   6   9  -3   25.63   26.55
  -6  -9   3    0.47   16.71
  -6  -9   3   13.36    8.72
   6   9  -4   83.89   33.80
  -6  -9   4    6.29   19.70
  -6  -9   4   97.86   36.17
   6   9  -5   -3.29   28.29
  -6  -9   5    7.00   15.84
  -6  -9   5    9.33    7.85
   6   9  -6    7.63   28.16
  -6  -9   6    5.83   14.10
  -6  -9   6   11.51    9.04
   6   9  -7   40.38   28.49
  -6  -9   7   -1.88   17.18
  -6  -9   7   46.63   17.89
   6   9  -8  210.28   45.66
  -6  -9   8   -9.81   34.08
  -6  -9   8  208.89   72.70
   6   9  -9   14.28   22.29
  -6  -9   9   -1.62   14.67
  -6  -9   9    2.18    7.83
   6   9 -10    5.05   23.27
  -6  -9  10  -10.54   14.03
  -6  -9  10   18.81    9.37
   6   9 -11   96.81   27.66
  -6  -9  11    4.88   13.66
   6   9 -12   53.18   33.09
  -6  -9  12   -3.97   17.88
  -6  -9  12   94.47   32.75
   6   9 -13   -5.52   25.37
  -6  -9  13    2.26    9.87
  -6  -9  13   -2.53    6.71
  -6  -9  14   29.11   17.28
  -6  -9  15    3.07   10.78
  -6  -9  16   -0.31   13.66
   6  10  -1    2.96   52.85
  -6 -10   1  -12.68   22.36
  -6 -10   1    2.84    8.10
   6  10  -2   52.72   53.03
  -6 -10   2   -1.70   33.02
  -6 -10   2  150.36   55.02
   6  10  -3   36.13   38.94
  -6 -10   3    2.20   22.94
  -6 -10   3   32.71   16.18
   6  10  -4    7.02   43.53
  -6 -10   4  -14.31   16.65
  -6 -10   4   12.06    9.86
   6  10  -5   45.97   30.19
  -6 -10   5    6.82   19.73
  -6 -10   5   25.67   13.31
   6  10  -6   74.37   39.26
  -6 -10   6    7.33   16.58
  -6 -10   6   54.35   23.39
   6  10  -7   10.70   34.00
  -6 -10   7    6.52   14.33
  -6 -10   7   18.76   12.75
   6  10  -8    8.61   32.28
  -6 -10   8    8.12   13.31
  -6 -10   8   35.14   17.82
  -6 -10   9   78.81   31.82
  -6 -10  11   35.97   17.93
  -6 -10  12    4.66   11.09
  -6 -10  13   21.44   14.19
  -6 -11   1    4.19   11.36
  -6 -11   2   25.55   15.19
  -6 -11   3    9.53   12.32
  -6 -11   4   16.74   14.44
  -6 -11   5   28.72   17.57
  -6 -11   6   -1.85   10.84
  -6 -11   7   18.68   17.05
  -5   0   1   -0.46    6.35
   5   0  -1   -5.10   10.59
  -5   0   1   -3.38   12.73
  -5   0   1   -0.25    1.89
   5   0  -1    1.06    7.30
  -5   0   2 2343.37  471.45
  -5   0   2 2361.13  531.20
  -5   0   2 3056.52 1124.76
   5   0  -2 1964.95  471.33
   5   0  -2 2297.06  532.05
  -5   0   3    4.70    7.51
  -5   0   3    5.56    8.67
  -5   0   3    0.80    2.08
   5   0  -3    5.24    5.29
   5   0  -3    4.55   15.53
  -5   0   4   16.09    9.93
  -5   0   4    3.26    8.86
  -5   0   4   14.90    5.84
   5   0  -4    6.92    5.83
   5   0  -4   24.35   15.89
  -5   0   5   -0.81    9.65
  -5   0   5    9.98    7.88
  -5   0   5   -1.26    3.32
  -5   0   5   -0.01    1.76
   5   0  -5   -9.72   13.93
  -5   0   6  263.35   45.18
  -5   0   6  207.96   51.84
  -5   0   6  250.15  103.80
  -5   0   6  293.99  103.78
   5   0  -6  249.90   53.84
  -5   0   7   -3.10    9.80
  -5   0   7    2.29    6.67
  -5   0   7    0.88    5.05
  -5   0   7   -0.39    2.20
   5   0  -7   -7.90   13.07
  -5   0   8  932.19  139.82
  -5   0   8  870.60  158.20
  -5   0   8  875.42  331.05
   5   0  -8  949.78  159.57
  -5   0   9    3.79    8.84
  -5   0   9    8.04    7.69
  -5   0   9    0.76    4.83
   5   0  -9   -4.26   13.14
  -5   0  10    5.58    8.68
  -5   0  10    8.87    5.98
   5   0 -10    1.74   13.26
  -5   0  11    7.41   10.29
  -5   0  11   -6.82    8.19
  -5   0  11   -1.70    7.04
   5   0 -11    3.57   12.54
  -5   0  12  138.72   30.06
  -5   0  12  123.71   30.58
  -5   0  12  177.78   65.43
   5   0 -12  153.91   35.81
  -5   0  13   -4.64   10.69
  -5   0  13   -2.35   10.95
  -5   0  13    1.39    6.75
   5   0 -13    9.23   14.81
  -5   0  14  243.94   10.77
  -5   0  14  268.01  100.70
   5   0 -14  263.50   52.41
  -5   0  15    0.82   13.60
  -5   0  15   -2.53    8.07
   5   0 -15   -1.89   18.50
  -5   0  16    8.03   12.65
  -5   0  16    2.27    8.59
   5   0 -16    1.04   18.34
  -5   0  17    5.51    8.35
  -5   0  17   -3.47    7.16
   5   0 -17    9.91   17.83
  -5   0  18  129.57   24.38
  -5   0  18  125.24   48.54
   5   0 -18  135.75   31.17
  -5   0  19    4.83    7.93
   5   0 -19   -1.74   11.93
  -5   0  19   -4.24    9.10
  -5   0  20  127.47   23.92
  -5   0  20  122.81   47.14
   5   0 -20  119.56   30.51
  -5   0  21    0.35   11.64
  -5   0  21    1.87    7.76
   5   0 -21    3.45   17.30
  -5   0  22   41.95   11.99
  -5   0  22    0.73    8.87
   5   0 -22   34.32   17.47
   5   0 -23   -0.60   11.57
  -5   0  23   -7.93   11.18
  -5   0  23    0.87   10.42
  -5   0  24   24.88   11.36
  -5   0  24    4.21   13.81
   5   0 -24   13.24   15.22
   5   1  -1  115.45    6.95
   5   1  -1  137.18   19.57
  -5   1   1  133.39   25.42
  -5   1   1  131.51   31.57
  -5   1   1  143.15   55.24
   5  -1  -1  123.23   24.98
   5  -1  -1  104.44   33.03
  -5  -1   1  127.54   25.67
  -5  -1   1  134.47   31.67
  -5  -1   1  154.18   55.28
  -5   1   2  908.37   18.75
  -5   1   2 1066.06  234.69
  -5   1   2 1351.00  492.78
   5  -1  -2  794.99  206.91
   5  -1  -2  973.35  235.52
   5   1  -2  867.57  206.96
   5   1  -2  963.12  235.57
  -5  -1   2  992.65  207.08
  -5  -1   2 1004.95  234.59
  -5  -1   2 1338.28  492.79
  -5   1   3  189.60   37.99
  -5   1   3  181.35   44.43
  -5   1   3  234.51   87.22
   5  -1  -3  144.30   37.55
   5  -1  -3  198.84   47.20
   5   1  -3  148.84   37.60
   5   1  -3  133.78   46.17
  -5  -1   3  163.04   37.96
  -5  -1   3  169.24   44.36
  -5  -1   3  253.97   87.35
  -5  -1   3  232.71   87.23
   5   1  -4    5.10    3.70
  -5   1   4   17.21    8.76
  -5   1   4   -0.32    8.96
  -5   1   4   14.86    6.89
  -5   1   4   17.35    6.37
   5  -1  -4    5.20    5.86
   5  -1  -4   10.33   15.72
   5   1  -4    8.75   16.02
  -5  -1   4    8.34   10.20
  -5  -1   4   22.06    9.32
  -5  -1   4   16.29    7.19
  -5  -1   4   16.37    6.31
  -5   1   5  175.41    8.61
  -5  -1   5  164.60   17.89
  -5   1   5  145.21   37.07
  -5   1   5  190.86   71.87
  -5   1   5  177.39   71.81
   5  -1  -5  186.06   39.88
   5   1  -5  154.50   39.55
  -5  -1   5  184.73   31.78
  -5  -1   5  182.72   71.89
  -5  -1   5  216.89   71.86
   5   1  -6    1.51    9.64
  -5  -1   6    5.88    6.58
  -5   1   6   10.94    9.21
  -5   1   6   -5.11    7.93
  -5   1   6    1.78    3.72
  -5   1   6    2.68    1.90
   5  -1  -6   -0.62   13.02
  -5  -1   6    2.53    7.97
  -5  -1   6    1.73    3.66
  -5  -1   6    2.34    2.03
  -5   1   7   40.26    6.95
  -5   1   7   44.13   13.26
  -5   1   7   53.08   20.24
  -5   1   7   53.44   19.73
   5  -1  -7   25.19   17.55
   5   1  -7   43.32   17.83
  -5  -1   7   50.10   13.42
  -5  -1   7   10.43   13.04
  -5  -1   7   51.90   20.07
   5   1  -8   10.34   10.57
  -5  -1   8   21.93    6.36
  -5   1   8   27.27   10.11
  -5   1   8    7.92    9.16
  -5   1   8   24.45    9.84
  -5   1   8   19.46    8.57
   5  -1  -8   30.85   14.37
  -5  -1   8   26.51    8.22
  -5  -1   8   24.04    9.68
   5   1  -9   -9.21    9.49
  -5  -1   9   -4.18    6.09
  -5   1   9   -3.46    8.73
  -5   1   9    1.59    7.71
  -5   1   9   -0.30    4.25
   5  -1  -9   -7.08   12.79
  -5  -1   9   -3.80    7.66
  -5  -1   9    1.51    5.13
  -5   1  10   54.80   12.30
  -5   1  10   51.16   20.29
   5  -1 -10   45.60   17.57
   5   1 -10   74.47   17.90
  -5  -1  10   45.58   12.39
  -5  -1  10   51.01   20.06
  -5   1  11   46.02    7.51
   5   1 -11   44.15   11.68
  -5   1  11   44.63   11.38
  -5   1  11   43.77   17.69
   5  -1 -11   51.96   16.50
  -5  -1  11   35.25   13.02
  -5  -1  11   37.92   12.06
  -5  -1  11   44.03   17.62
  -5   1  12   44.29   13.19
  -5   1  12   28.20   13.69
  -5   1  12   50.87   18.98
   5  -1 -12   47.23   16.59
   5   1 -12   32.41   14.23
  -5  -1  12   48.48   13.44
  -5  -1  12   43.37   14.23
  -5  -1  12   44.93   19.51
   5  -1 -13   23.62   12.07
  -5  -1  13   19.86    7.72
  -5   1  13   30.41   12.67
  -5   1  13   23.13   13.11
  -5   1  13   40.82   16.12
   5   1 -13   27.65   17.75
  -5  -1  13   32.38   12.90
  -5  -1  13   42.57   16.98
  -5  -1  14   39.68    7.86
  -5   1  14   36.49   12.93
  -5   1  14   40.80   16.59
   5  -1 -14   46.29   17.60
   5   1 -14   22.49   17.64
  -5  -1  14   41.78   17.04
  -5   1  15  604.62   86.16
  -5   1  15  501.41  200.09
   5  -1 -15  657.41   99.27
   5   1 -15  614.52   99.01
  -5  -1  15  599.89   86.01
  -5  -1  15  546.90  200.17
  -5   1  16   19.00   14.40
  -5   1  16   26.85   12.43
   5  -1 -16   24.45   19.67
   5   1 -16   45.24   19.86
  -5  -1  16   24.97   13.76
  -5  -1  16   28.03   12.03
   5   1 -17    0.40   12.48
  -5  -1  17    2.33    8.22
  -5   1  17  -11.92   12.46
  -5   1  17    1.77    8.09
   5  -1 -17   -2.15   17.99
  -5  -1  17    5.39    8.17
  -5   1  18   49.83   15.76
  -5   1  18   59.31   22.78
   5  -1 -18   46.12   21.79
   5   1 -18   45.13   21.88
  -5  -1  18   63.49   16.00
  -5  -1  18   55.73   23.04
   5   1 -19   62.23   15.45
  -5   1  19   68.37   16.79
  -5   1  19   51.99   26.48
   5  -1 -19   54.66   22.78
  -5  -1  19   89.14   16.99
  -5  -1  19   79.40   26.11
  -5   1  20   59.46   13.74
  -5   1  20   -2.12   15.17
   5  -1 -20   54.36   19.28
   5   1 -20   65.60   19.86
  -5  -1  20   52.40   10.77
  -5  -1  20   55.65   14.96
  -5   1  21   22.83   12.53
  -5   1  21   -2.23   12.60
   5  -1 -21   28.90   17.86
   5   1 -21   14.71   18.14
  -5  -1  21   36.11   12.49
  -5  -1  21   38.30   11.67
  -5  -1  22   72.07    9.10
  -5   1  22   58.20   12.81
  -5   1  22    1.61   13.94
   5  -1 -22   49.64   18.12
   5   1 -22   49.41   18.66
  -5   1  23   -1.65   11.04
  -5   1  23   -2.08   15.58
   5  -1 -23   13.61   16.65
   5   1 -23   -8.27   16.70
  -5  -1  23   -8.62   11.22
  -5  -1  23    2.19    9.34
  -5   1  24   -1.25   10.79
   5  -1 -24   -1.65   14.53
   5   1 -24    0.53   14.67
  -5  -1  24   -3.52   10.65
  -5  -1  24    3.54   11.22
   5   2  -1  127.70   22.03
  -5  -2   1  145.62    8.31
  -5   2   1  165.78   32.88
  -5   2   1  158.89   39.69
  -5   2   1  237.16   74.14
   5  -2  -1  145.72   32.48
   5  -2  -1  141.81   41.52
   5   2  -1  118.83   32.28
  -5  -2   1  146.55   39.72
  -5  -2   1  176.59   74.07
  -5   2   2  414.74   83.46
  -5   2   2  401.60   95.96
  -5   2   2  519.08  196.82
   5  -2  -2  303.75   83.15
   5  -2  -2  397.19   97.13
   5   2  -2  328.15   83.24
   5   2  -2  396.57   97.29
  -5  -2   2  390.25   83.49
  -5  -2   2  353.60   95.70
  -5  -2   2  556.50  196.84
  -5   2   3 1228.34  237.08
  -5   2   3 1097.37  267.81
  -5   2   3 1640.09  564.50
   5  -2  -3 1002.07  237.00
   5  -2  -3 1210.30  269.24
   5   2  -3 1011.78  237.03
   5   2  -3  941.38  269.16
  -5  -2   3 1110.22  237.04
  -5  -2   3 1023.04  267.77
  -5  -2   3 1474.09  564.55
  -5  -2   3 1447.79  564.50
  -5   2   4  260.49   53.06
  -5   2   4  220.79   61.12
  -5   2   4  310.66  123.98
  -5   2   4  376.55  123.95
   5  -2  -4  204.09   52.77
   5  -2  -4  202.31   63.00
   5   2  -4  212.87   52.83
   5   2  -4  234.84   63.66
  -5  -2   4  269.08   53.48
  -5  -2   4  193.68   61.12
  -5  -2   4  291.05  124.00
  -5  -2   4  332.45  123.96
  -5   2   5    1.83    8.62
  -5   2   5    4.48    7.83
  -5   2   5    3.35    3.35
  -5   2   5    3.88    2.21
   5  -2  -5   -1.42   13.82
   5   2  -5    8.80   14.01
  -5  -2   5   -0.63    9.83
  -5  -2   5    3.63    8.05
  -5  -2   5    2.74    3.79
  -5  -2   5    2.42    2.29
  -5   2   6  498.65   12.12
  -5   2   6  420.99   89.36
  -5   2   6  476.75  184.03
  -5   2   6  599.22  184.04
   5  -2  -6  433.41   90.99
   5   2  -6  394.28   90.78
  -5  -2   6  432.37   78.35
  -5  -2   6  440.33   89.43
  -5  -2   6  431.03  184.06
  -5  -2   6  420.71  184.01
  -5   2   7   21.24   10.16
  -5   2   7   18.11   10.33
  -5   2   7   26.83   11.81
  -5   2   7   32.62   11.39
   5  -2  -7   23.71   14.90
   5   2  -7   23.12   15.28
  -5  -2   7   26.11   11.20
  -5  -2   7   22.32   10.57
  -5  -2   7   27.61   12.23
  -5   2   8   50.28   14.20
  -5   2   8   54.88   15.51
  -5   2   8   58.19   24.72
  -5   2   8   76.02   24.62
   5  -2  -8   65.49   19.12
   5   2  -8   63.00   19.40
  -5  -2   8   45.54   13.92
  -5  -2   8   53.32   15.51
  -5  -2   8   57.74   25.13
  -5  -2   9   66.95   11.09
  -5   2   9   63.23   15.65
  -5   2   9   70.61   18.55
  -5   2   9   78.55   30.25
  -5   2   9   79.97   30.03
   5  -2  -9   97.25   21.64
   5   2  -9   67.08   21.59
  -5  -2   9   71.68   16.10
  -5  -2   9   80.21   30.35
   5  -2 -10  181.37   19.83
   5   2 -10  163.19   19.34
  -5   2  10  157.65   28.57
  -5   2  10  122.53   28.49
  -5   2  10  170.09   63.03
  -5  -2  10  167.65   28.64
  -5  -2  10  166.02   63.05
  -5   2  11   -3.92    8.22
  -5   2  11   10.32    8.57
  -5   2  11    3.24    5.49
   5  -2 -11    3.46   12.58
   5   2 -11    7.13   12.98
  -5  -2  11   -1.83   10.58
  -5  -2  11    0.55    9.06
  -5  -2  11    0.96    7.81
  -5   2  12   13.24   10.24
  -5   2  12    9.26   11.09
   5  -2 -12   -2.79   12.89
   5   2 -12   -1.97   13.04
  -5  -2  12   11.98   10.78
  -5  -2  12   11.52   11.68
  -5  -2  12   13.01    9.04
   5   2 -13  589.01   44.75
  -5  -2  13  594.25   15.00
  -5   2  13  611.74  101.03
  -5   2  13  406.30  101.04
  -5   2  13  612.30  237.69
   5  -2 -13  542.88  115.57
  -5  -2  13  675.23  237.77
  -5   2  14  314.33   55.34
  -5   2  14  340.83  127.55
   5  -2 -14  310.83   64.84
   5   2 -14  376.17   65.91
  -5  -2  14  358.32   56.27
  -5  -2  14  334.48  127.45
  -5   2  15   -4.21   13.87
  -5   2  15    2.61    6.12
   5  -2 -15    1.11   18.41
   5   2 -15    7.91   19.18
  -5  -2  15   12.55   14.55
  -5  -2  15    3.79    6.55
  -5   2  16   66.02   17.82
  -5   2  16   56.39   25.13
   5  -2 -16   76.13   23.17
   5   2 -16   85.36   23.50
  -5  -2  16   56.81   17.55
  -5  -2  16   70.72   25.42
  -5   2  17  145.61   24.66
  -5   2  17   93.09   47.08
   5  -2 -17  132.01   30.74
   5   2 -17  151.85   31.25
  -5  -2  17  145.22   24.36
  -5  -2  17  154.45   47.17
  -5   2  18   62.03    9.13
   5   2 -18   79.79   15.65
  -5  -2  18   87.82    9.58
  -5   2  18   49.13   26.35
   5  -2 -18   77.64   22.76
  -5  -2  18   81.40   26.13
  -5   2  19   -1.65   12.04
   5  -2 -19    0.23   16.95
   5   2 -19   -1.17   17.92
  -5  -2  19    0.90   11.98
  -5  -2  19    3.81    7.93
  -5   2  20   -7.98   12.02
  -5   2  20   -2.97    9.87
   5  -2 -20  -13.48   17.07
   5   2 -20   21.81   17.42
  -5  -2  20    0.05   11.85
   5  -2 -21   30.69   13.06
  -5   2  21   45.70   13.32
  -5   2  21    5.55   16.51
   5   2 -21   38.34   19.06
  -5  -2  21   46.55   13.20
  -5  -2  21   39.83   13.45
  -5   2  22   11.27   11.70
  -5   2  22   -3.33   15.44
   5  -2 -22   -7.72   16.93
   5   2 -22    8.11   17.31
  -5  -2  22   16.14   11.51
  -5  -2  22   13.24    8.96
  -5   2  23   -1.15   20.70
   5  -2 -23    5.46   15.11
   5   2 -23    2.64   14.93
  -5  -2  23   -0.65   10.96
  -5  -2  23    1.99    8.98
   5   2 -24    0.00   10.05
  -5  -2  24   11.02    7.41
  -5   2  24    9.12   14.45
   5  -2 -24   -6.66   14.63
  -5  -2  24    5.10   10.66
  -5  -3   1   24.45   10.33
  -5   3   1   21.48    9.99
  -5   3   1   30.82   14.25
  -5   3   1   39.95   12.76
   5  -3  -1   22.34    8.70
   5  -3  -1   29.86   17.35
   5   3  -1   20.46    7.64
   5   3  -1   20.59   16.94
  -5  -3   1   20.61   10.68
  -5  -3   1   27.85   12.24
   5   3  -2    2.14   10.24
  -5   3   2   -0.69    6.20
  -5   3   2    0.88    8.32
  -5   3   2    2.29    4.18
   5  -3  -2   -1.75    4.86
   5  -3  -2    1.66   13.90
   5   3  -2    0.79    5.15
  -5  -3   2    2.00    5.81
  -5  -3   2    4.16    8.46
  -5  -3   2    0.13    4.62
  -5  -3   2    0.59    1.83
   5   3  -3   48.53    4.73
  -5  -3   3   57.81   11.35
  -5   3   3   56.83   15.78
  -5   3   3   57.97   18.62
  -5   3   3  121.83   31.48
   5  -3  -3   47.26   14.51
   5  -3  -3   60.85   22.24
   5   3  -3   51.87   23.58
  -5  -3   3   59.89   15.64
  -5  -3   3   69.50   31.47
  -5  -3   3   65.16   31.22
  -5   3   4  111.09   20.29
  -5   3   4   77.68   24.58
  -5   3   4  101.13   43.88
  -5   3   4  115.45   43.86
   5  -3  -4   78.67   19.57
   5  -3  -4  103.89   27.49
   5   3  -4  104.67   28.49
  -5  -3   4  111.25   21.35
  -5  -3   4   82.13   24.27
  -5  -3   4  114.20   44.10
  -5  -3   4  132.28   43.90
  -5  -3   5   10.92    6.70
  -5  -3   5    4.27    6.32
  -5   3   5   10.37    6.75
  -5   3   5    7.89    8.01
  -5   3   5   10.11    4.28
   5  -3  -5    2.39   10.99
   5   3  -5   -5.92   14.20
  -5  -3   5    7.70    5.07
  -5  -3   5    8.82    3.96
  -5   3   6   30.78   10.69
  -5   3   6   24.26   11.24
  -5   3   6   40.24   15.69
  -5   3   6   51.62   15.53
   5  -3  -6   24.43   16.66
   5   3  -6   54.12   16.73
  -5  -3   6   39.09   11.82
  -5  -3   6   49.14   12.38
  -5  -3   6   37.19   15.84
  -5  -3   6   32.61   15.44
  -5   3   7  264.72   49.44
  -5   3   7  246.66   56.70
  -5   3   7  279.71  114.54
  -5   3   7  343.04  114.52
   5  -3  -7  254.02   58.73
   5   3  -7  287.19   58.71
  -5  -3   7  260.06   49.68
  -5  -3   7  277.52   56.95
  -5  -3   7  274.63  114.62
  -5   3   8  797.33  127.64
  -5   3   8  709.22  144.77
  -5   3   8  815.28  302.24
  -5   3   8  808.07  302.21
   5  -3  -8  759.27  146.24
   5   3  -8  844.02  146.12
  -5  -3   8  872.84  127.91
  -5  -3   8  769.59  144.74
  -5  -3   8  783.67  302.34
  -5   3   9  253.23   41.38
  -5   3   9  245.91   94.27
  -5   3   9  254.15   94.19
   5  -3  -9  217.13   49.27
   5   3  -9  226.48   49.39
  -5  -3   9  237.90   41.40
  -5  -3   9  228.64   47.83
  -5  -3  10  145.60    8.15
  -5   3  10  106.87   22.96
  -5   3  10  137.28   25.24
  -5   3  10  148.05   49.49
  -5   3  10  123.59   49.31
   5  -3 -10  101.64   29.19
   5   3 -10  145.14   29.68
  -5  -3  10  116.25   23.32
  -5  -3  10  123.35   49.54
  -5  -3  11   31.03    7.43
  -5   3  11   37.22   10.08
  -5   3  11   40.61   12.30
  -5   3  11   32.58   13.28
  -5   3  11   25.67   12.22
   5  -3 -11   39.85   15.04
   5   3 -11   28.21   15.23
  -5  -3  11   29.55   11.01
  -5  -3  11   37.89   14.35
  -5   3  12   99.63   21.28
  -5   3  12  101.18   23.71
  -5   3  12  119.97   45.26
   5  -3 -12  105.27   27.33
   5   3 -12  105.51   27.41
  -5  -3  12  130.26   22.37
  -5  -3  12   89.43   23.05
  -5  -3  12  120.69   45.35
  -5   3  13    4.43    9.69
  -5   3  13    3.15   12.00
  -5   3  13    2.56    6.47
   5  -3 -13    8.55   11.82
   5   3 -13    7.59   12.34
  -5  -3  13   -8.79   10.41
  -5  -3  13   -0.47    7.03
  -5   3  14   -3.13    9.81
  -5   3  14   -2.86    6.05
   5  -3 -14    2.06   11.12
   5   3 -14   -3.95   19.48
  -5  -3  14    2.24   14.00
  -5  -3  14    3.63    6.10
  -5   3  15  307.01   46.84
  -5   3  15  201.21  106.21
   5  -3 -15  308.56   55.02
   5   3 -15  342.61   56.78
  -5  -3  15  383.69   48.08
  -5  -3  15  367.98  106.40
  -5   3  16  343.50   50.87
  -5   3  16  221.94  114.11
   5  -3 -16  376.51   60.15
   5   3 -16  370.21   60.15
  -5  -3  16  377.57   51.14
  -5  -3  16  369.02  114.28
  -5   3  17  231.62   41.91
   5  -3 -17  267.54   50.01
   5   3 -17  253.17   50.01
  -5  -3  17  239.87   41.78
  -5  -3  17  243.30   92.02
  -5   3  18  211.91   32.10
  -5   3  18  122.00   66.25
   5  -3 -18  187.67   38.76
   5   3 -18  208.71   38.93
  -5  -3  18  213.34   31.84
  -5  -3  18  213.39   66.11
   5  -3 -19    2.75   12.03
  -5   3  19    5.19   13.60
  -5   3  19    0.38   10.00
   5   3 -19    7.47   17.87
  -5  -3  19   -4.92   12.12
  -5  -3  19    6.07    8.50
  -5   3  20   -1.80   21.29
  -5   3  20   -8.28   12.55
   5  -3 -20    6.95   15.28
   5   3 -20   17.66   17.67
  -5  -3  20    6.29   11.86
  -5  -3  20   -1.91    8.00
  -5   3  21   93.14   23.50
  -5   3  21    0.11   22.28
   5  -3 -21   41.17   19.31
   5   3 -21   38.24   20.57
  -5  -3  21   63.19   14.79
  -5  -3  21   65.56   19.41
  -5   3  22    9.73   20.96
  -5   3  22   -6.05   21.15
   5  -3 -22  -12.24   15.24
   5   3 -22   16.94   17.34
  -5  -3  22    3.88   11.36
  -5  -3  22    1.19    8.11
  -5   3  23   11.64   14.73
   5  -3 -23    3.69   16.04
   5   3 -23    1.85   15.23
  -5  -3  23    0.28   11.26
  -5  -3  23   13.12   10.47
   5   3 -24    8.12   10.42
  -5  -3  24    2.16    7.14
  -5  -3  24    2.35   12.99
  -5  -4   1  448.37   12.36
  -5   4   1  428.60   93.01
  -5   4   1  420.81  107.04
  -5   4   1  692.09  219.99
   5  -4  -1  421.91   93.07
   5  -4  -1  386.33  108.22
   5   4  -1  306.42   92.87
   5   4  -1  435.25  108.34
  -5  -4   1  356.71  106.49
  -5  -4   1  568.93  220.06
  -5  -4   1  529.76  219.95
  -5   4   2   66.67   14.90
  -5   4   2   72.66   20.20
  -5   4   2   91.17   28.65
   5  -4  -2   56.14   14.79
   5   4  -2   46.64   13.68
   5   4  -2   54.93   21.77
  -5  -4   2   71.51   15.73
  -5  -4   2   44.20   17.71
  -5  -4   2   61.17   28.52
  -5   4   3   21.89   13.38
  -5   4   3   61.70   18.91
  -5   4   3   79.99   28.12
  -5   4   3   90.88   27.85
   5  -4  -3   61.41   15.19
   5  -4  -3   68.79   22.79
   5   4  -3   43.78   12.83
   5   4  -3   76.85   22.06
  -5  -4   3   56.37   13.61
  -5  -4   3   50.43   17.24
  -5  -4   3   60.07   27.93
  -5  -4   3   65.65   27.71
  -5   4   4    7.25    7.85
  -5   4   4    6.00   12.05
  -5   4   4   11.01    6.62
  -5   4   4   23.61    6.82
   5  -4  -4   23.72   13.30
   5   4  -4   28.35   15.93
  -5  -4   4    5.89    8.41
  -5  -4   4   10.76    8.90
  -5  -4   4    8.12    6.60
  -5   4   5  103.33   21.53
  -5   4   5  100.94   26.50
  -5   4   5  135.93   47.60
  -5   4   5  178.81   47.68
   5  -4  -5   94.87   28.83
   5   4  -5  106.75   29.39
  -5  -4   5   98.36   22.64
  -5  -4   5   98.16   26.04
  -5  -4   5   99.21   47.68
  -5  -4   5  103.70   47.55
   5   4  -6   27.70   11.25
  -5  -4   6   23.49    6.70
  -5   4   6   23.75    8.03
  -5   4   6   26.87   14.25
  -5   4   6   35.77   11.67
   5  -4  -6    9.63   13.10
  -5  -4   6   35.26   10.34
  -5  -4   6   31.62   12.41
  -5  -4   6   24.59   11.52
  -5   4   7   43.98   11.31
  -5   4   7   42.44   14.63
  -5   4   7   52.46   18.69
  -5   4   7   47.65   18.49
   5   4  -7   50.93   17.48
  -5  -4   7   53.25   12.52
  -5  -4   7   53.88   13.23
  -5  -4   7   46.61   19.16
  -5   4   8  244.08   43.48
  -5   4   8  269.16  100.13
   5  -4  -8  216.70   52.59
   5   4  -8  255.65   52.16
  -5  -4   8  259.78   43.96
  -5  -4   8  251.60   50.33
  -5  -4   8  265.33  100.32
  -5   4   9    8.61    7.82
  -5   4   9    3.70   11.30
  -5   4   9    1.87    5.36
  -5   4   9    1.26    2.90
   5  -4  -9   18.62   11.54
   5   4  -9   14.82   12.99
  -5  -4   9    9.63    8.47
  -5  -4   9    3.85    5.96
  -5  -4  10  102.56    8.10
  -5   4  10  115.64   21.66
  -5   4  10  128.62   24.76
  -5   4  10  124.63   45.64
  -5   4  10  109.72   45.42
   5  -4 -10  136.25   27.52
   5   4 -10  112.63   26.62
  -5  -4  10  155.98   22.08
  -5  -4  10  128.32   46.03
  -5   4  11  399.40   58.35
  -5   4  11  329.64   59.48
  -5   4  11  301.32  135.17
   5  -4 -11  328.87   68.37
   5   4 -11  402.47   68.58
  -5  -4  11  403.76   58.45
  -5  -4  11  320.16   59.27
  -5  -4  11  456.94  135.50
  -5   4  12    5.63    8.01
  -5   4  12    8.61   11.79
  -5   4  12    0.40    4.97
  -5   4  12    2.41    4.64
   5  -4 -12    3.73   11.61
   5   4 -12   -3.27   12.78
  -5  -4  12    4.20    9.33
  -5  -4  12    7.01    6.92
   5   4 -13    4.81   13.45
  -5   4  13    9.36    8.06
  -5   4  13   -0.85    5.62
  -5   4  13    2.88    4.79
   5  -4 -13   19.78   12.01
  -5  -4  13    5.92   13.55
  -5  -4  13   16.34    8.31
  -5   4  14  313.70   51.89
  -5   4  14  207.54  119.25
   5  -4 -14  293.76   61.02
   5   4 -14  432.82   62.64
  -5  -4  14  434.77   53.04
  -5  -4  14  423.88  119.41
  -5   4  15   62.54   18.88
  -5   4  15   30.91   20.04
   5  -4 -15   82.35   28.02
   5   4 -15   45.20   22.59
  -5  -4  15   65.61   16.53
  -5  -4  15   65.74   20.18
  -5   4  16   26.98   20.70
  -5   4  16    8.20   10.85
   5  -4 -16   26.05   20.31
   5   4 -16    6.20   20.21
  -5  -4  16   23.70   14.34
  -5  -4  16   24.13    9.82
  -5   4  17  -12.59   20.97
  -5   4  17    4.20    9.16
   5  -4 -17    9.11   18.07
   5   4 -17   21.96   19.54
  -5  -4  17    8.88   13.98
  -5  -4  17   12.81    9.40
  -5   4  18   42.95   22.84
  -5   4  18   23.66   21.36
   5  -4 -18   40.23   20.45
   5   4 -18   58.01   22.60
  -5  -4  18   62.29   16.77
  -5  -4  18   72.31   22.09
  -5   4  19   44.42   21.89
   5  -4 -19   27.51   18.73
   5   4 -19   41.13   20.91
  -5  -4  19   24.33   15.03
  -5  -4  19   38.43   18.17
   5   4 -20    3.23   12.89
  -5   4  20   14.39   20.91
  -5   4  20    2.38   18.03
   5  -4 -20   -2.88   20.12
  -5  -4  20   11.76    9.81
  -5  -4  20   14.62   11.39
   5   4 -21   -4.66   11.95
  -5  -4  21    5.46    8.72
  -5   4  21   12.54   20.88
   5  -4 -21   11.40   16.19
  -5  -4  21   -0.63    7.86
   5   4 -22    1.87   12.38
  -5  -4  22    6.18    8.54
  -5   4  22   -4.36   21.00
   5  -4 -22    5.18   16.56
  -5  -4  22    7.82    8.79
   5   4 -23   -6.86   15.20
  -5  -4  23   -3.72   12.37
  -5  -4  23   -2.92   11.76
  -5   5   1  105.00   18.83
  -5   5   1   90.48   24.30
  -5   5   1   87.64   39.31
   5  -5  -1   95.72   18.75
   5  -5  -1  114.67   26.58
   5   5  -1   69.42   17.89
   5   5  -1  124.54   27.16
  -5  -5   1    1.56   18.06
  -5  -5   1   65.93   22.61
  -5  -5   1  122.90   39.48
  -5  -5   1  111.93   39.14
  -5   5   2   23.98    7.76
  -5   5   2   21.84   12.19
  -5   5   2   23.12    8.71
   5  -5  -2   13.59    9.49
   5  -5  -2   18.20   13.23
   5   5  -2    1.10    5.70
   5   5  -2    1.56   15.27
  -5  -5   2   14.26    9.41
  -5  -5   2   10.09    9.22
  -5  -5   2   17.27    7.99
  -5  -5   2   15.75    7.08
  -5   5   3   99.26   18.36
  -5   5   3   89.89   24.41
  -5   5   3   64.71   38.44
  -5   5   3  143.16   38.45
   5  -5  -3   94.94   25.51
   5   5  -3   91.17   25.82
  -5  -5   3   86.43   18.46
  -5  -5   3   51.01   21.86
  -5  -5   3   86.21   38.52
  -5  -5   3  104.90   38.51
  -5   5   4  129.95   25.53
  -5   5   4   95.26   30.45
  -5   5   4  110.43   56.60
  -5   5   4  206.69   56.65
   5  -5  -4  115.20   34.05
   5   5  -4  169.15   34.17
  -5  -5   4  114.90   25.48
  -5  -5   4  111.98   30.28
  -5  -5   4  117.06   56.76
  -5  -5   4  151.11   56.72
  -5   5   5  432.85   68.67
  -5   5   5  445.08   79.03
   5   5  -5  469.67   81.36
  -5  -5   5  502.67   68.89
  -5  -5   5    6.89   78.13
  -5  -5   5  416.08  161.23
  -5  -5   5  440.09  161.19
  -5  -5   6  366.52   29.30
  -5   5   6  422.04   62.35
   5  -5  -6  443.61   75.49
   5   5  -6  441.83   73.90
  -5  -5   6  454.51   62.82
  -5  -5   6  439.07  146.06
  -5  -5   6  348.99  145.93
  -5  -5   7  185.97   17.90
  -5   5   7  214.12   33.46
   5  -5  -7  193.52   41.68
   5   5  -7  201.57   38.53
  -5  -5   7  209.79   32.08
  -5  -5   7  185.10   71.38
  -5  -5   8  102.97   14.09
  -5   5   8  119.85   21.67
  -5   5   8  114.88   23.48
   5  -5  -8  136.26   31.37
   5   5  -8  110.73   26.64
  -5  -5   8  106.48   20.62
  -5  -5   8  111.08   42.55
  -5   5   9  151.86   24.91
  -5   5   9  121.67   26.16
   5  -5  -9  178.43   36.03
   5   5  -9  153.82   28.77
  -5  -5   9  122.96   23.84
  -5  -5   9   90.48   23.52
  -5  -5   9  132.13   50.41
  -5   5  10  251.99   41.82
  -5   5  10  203.09   43.13
   5  -5 -10  332.68   53.53
   5   5 -10  251.87   49.39
  -5  -5  10  266.42   41.24
  -5  -5  10  246.84   93.83
   5   5 -11  288.85   30.22
  -5   5  11  355.14   58.98
  -5   5  11  231.22   58.44
   5  -5 -11  346.94   69.63
  -5  -5  11  347.91   57.77
  -5  -5  11  365.28  134.04
   5   5 -12   31.65   14.96
  -5   5  12   31.12   14.61
   5  -5 -12    9.38   20.77
  -5  -5  12   23.51   11.24
  -5  -5  12   24.18   11.43
  -5   5  13  261.87   46.01
   5  -5 -13  209.61   55.12
   5   5 -13  286.54   54.70
  -5  -5  13  279.45   44.46
  -5  -5  13  267.21  100.79
  -5   5  14  102.52   23.62
   5  -5 -14   95.81   30.18
   5   5 -14  118.89   29.48
  -5  -5  14  101.54   21.71
  -5  -5  14  103.54   39.91
  -5   5  15   99.46   28.47
   5  -5 -15  127.63   33.40
   5   5 -15  100.11   32.09
  -5  -5  15  130.79   24.61
  -5  -5  15  127.28   48.12
  -5   5  16  132.50   29.15
   5  -5 -16  142.24   35.10
   5   5 -16  133.00   33.41
  -5  -5  16  138.97   26.16
  -5  -5  16  136.38   51.97
  -5   5  17   31.43   20.08
  -5   5  17   10.42   14.61
   5  -5 -17   25.48   22.40
   5   5 -17   48.96   21.11
  -5  -5  17   34.31   14.17
  -5  -5  17   45.21   13.99
  -5   5  18    8.49   20.71
  -5   5  18    3.93   12.68
   5  -5 -18  -17.70   21.14
   5   5 -18    7.10   14.40
  -5  -5  18   14.53   13.29
  -5  -5  18   21.67    9.65
  -5   5  19   19.68   21.40
   5  -5 -19   -5.61   21.74
   5   5 -19   11.51   20.40
  -5  -5  19   17.76   13.63
  -5  -5  19   30.13   15.40
  -5  -5  20  124.81   10.97
  -5   5  20  105.81   35.02
   5  -5 -20   -2.80   41.78
   5   5 -20  129.41   38.79
  -5  -5  20  187.43   64.99
   5   5 -21   15.24   13.55
  -5   5  21    0.06   21.04
   5  -5 -21    0.60   21.03
  -5  -5  21    1.18    8.97
  -5  -5  21   11.94    9.10
   5   5 -22   32.81   14.54
  -5  -5  22   54.81   14.56
  -5  -5  22   65.14   26.32
  -5  -5  23   16.77   16.23
  -5   6   1   46.77   14.61
  -5   6   1   29.34   14.86
  -5   6   1   15.29   10.45
   5  -6  -1   29.10    9.84
   5  -6  -1   22.17   19.32
   5   6  -1   22.73   10.49
   5   6  -1    7.31   17.98
  -5  -6   1   24.20   10.27
  -5  -6   1   23.12   12.95
  -5  -6   1   32.09   10.46
  -5  -6   1   27.88   10.11
  -5   6   2  -10.73   11.75
  -5   6   2    4.83   12.76
  -5   6   2    0.60    3.27
   5  -6  -2    2.13   23.35
   5   6  -2    1.03   14.27
  -5  -6   2    0.24    8.28
  -5  -6   2   -6.05   11.46
  -5  -6   2    1.65    3.96
  -5  -6   2    1.01    3.08
  -5   6   3  391.81   48.36
  -5   6   3  283.27   54.78
   5   6  -3  338.22   57.15
  -5  -6   3  305.59   47.29
  -5  -6   3  289.26   55.33
  -5  -6   3  294.17  108.50
  -5  -6   3  277.88  108.44
  -5   6   4    9.76   13.06
  -5   6   4   21.09   12.76
   5  -6  -4   63.42   21.69
   5   6  -4   22.86   15.49
  -5  -6   4   18.98    8.21
  -5  -6   4   11.41   12.95
  -5  -6   4   21.55    9.41
  -5  -6   4   22.95    9.02
  -5   6   5   21.99   11.48
  -5   6   5   24.30   11.85
   5  -6  -5   38.98   26.91
   5   6  -5    1.81   12.87
  -5  -6   5   19.28    7.45
  -5  -6   5   15.28   10.12
  -5  -6   5   17.71    8.38
  -5  -6   5   13.99    6.80
  -5   6   6  129.66   40.06
   5  -6  -6  298.69   54.41
   5   6  -6  276.77   49.58
  -5  -6   6  281.92   40.47
  -5  -6   6  215.47   46.69
  -5  -6   6  248.24   92.17
  -5   6   7  171.52   26.60
  -5   6   7  134.31   28.83
   5  -6  -7  168.46   37.90
   5   6  -7  141.08   32.90
  -5  -6   7  158.08   26.64
  -5  -6   7  121.32   31.24
  -5  -6   7  147.10   56.27
  -5   6   8    3.98   13.25
  -5   6   8    4.78   13.02
   5  -6  -8    4.80   19.78
   5   6  -8  -10.74    9.87
  -5  -6   8    6.26    8.57
  -5  -6   8    6.03    6.62
  -5   6   9   54.59   16.64
   5  -6  -9   45.69   29.26
   5   6  -9   66.39   21.27
  -5  -6   9   52.09   15.44
  -5  -6   9   81.47   29.76
  -5   6  10   42.26   15.26
  -5   6  10   31.49   17.03
   5  -6 -10   50.17   21.35
   5   6 -10   48.35   19.06
  -5  -6  10   44.83   13.80
  -5  -6  10   66.78   24.38
  -5   6  11   39.19   16.06
   5  -6 -11   40.00   25.22
   5   6 -11   61.35   20.55
  -5  -6  11   39.22   12.10
  -5  -6  11   38.40   16.40
   5   6 -12  511.57   41.40
  -5   6  12  423.97   85.09
   5  -6 -12  480.59   99.98
  -5  -6  12  507.57   84.76
  -5  -6  12  537.94  198.10
  -5  -6  13   81.95    8.21
  -5   6  13   62.29   18.71
   5  -6 -13   75.14   31.65
   5   6 -13  109.51   26.47
  -5  -6  13   82.52   31.90
  -5   6  14  132.44   29.94
   5  -6 -14  118.34   36.75
   5   6 -14  192.75   36.61
  -5  -6  14  159.24   26.73
  -5  -6  14  148.54   56.59
  -5   6  15  -12.81   19.05
   5  -6 -15   10.08   21.10
   5   6 -15   -1.77   20.29
  -5  -6  15    3.52    9.92
  -5  -6  15   13.68   10.05
  -5  -6  16  185.85   11.38
  -5   6  16  177.24   35.52
   5  -6 -16  110.98   40.30
   5   6 -16  184.46   41.07
  -5  -6  16  182.30   68.85
  -5   6  17  170.77   44.58
   5  -6 -17   28.85   47.71
   5   6 -17  225.89   48.76
  -5  -6  17  238.27   39.64
  -5  -6  17  238.02   87.13
  -5   6  18   21.10   20.46
   5  -6 -18   -6.49   24.51
   5   6 -18   13.00   20.70
  -5  -6  18   31.52   13.53
  -5  -6  18   30.27   13.76
   5   6 -19   13.44   13.98
  -5   6  19   -9.04   24.99
   5  -6 -19   -6.23   24.05
  -5  -6  19   24.83   12.84
  -5  -6  19   21.71   11.95
  -5   6  20   16.55   22.14
   5  -6 -20   23.01   31.29
   5   6 -20   23.62   22.11
  -5  -6  20   43.15   15.16
  -5  -6  20   54.71   20.95
   5   6 -21    3.63   26.94
  -5  -6  21   -6.57   20.20
  -5  -6  21   14.13   11.31
  -5  -6  22   19.34   13.14
  -5   7   1   16.35   13.89
  -5   7   1    5.54   12.69
   5   7  -1    3.76   26.28
  -5  -7   1   22.27   11.82
  -5  -7   1    2.53   12.51
  -5  -7   1   13.71    6.61
  -5   7   2 1101.79  139.70
   5  -7  -2 1153.66  162.64
   5   7  -2 1233.04  164.03
  -5  -7   2 1062.69  139.69
  -5  -7   2  683.44  158.08
  -5  -7   2  846.24  329.23
  -5   7   3  224.92   29.05
  -5   7   3  113.14   31.72
   5  -7  -3  186.42   38.28
   5   7  -3  207.97   44.34
  -5  -7   3  179.52   28.02
  -5  -7   3   88.78   32.72
  -5  -7   3  153.16   58.96
  -5   7   4  299.98   47.35
  -5   7   4  227.33   54.58
   5  -7  -4  316.27   61.03
   5   7  -4  238.24   56.48
  -5  -7   4  312.90   47.54
  -5  -7   4  285.13  107.77
  -5   7   5   92.71   20.82
  -5   7   5   60.65   20.81
   5   7  -5   70.73   25.89
  -5  -7   5   89.02   19.84
  -5  -7   5  103.97   38.84
  -5   7   6   29.45   12.78
  -5   7   6   13.18   15.76
   5  -7  -6   29.61   20.67
   5   7  -6   16.56   14.65
  -5  -7   6   23.21   10.85
  -5  -7   6   28.25   12.52
  -5   7   7   28.78   14.70
  -5   7   7   26.48   14.74
   5  -7  -7   33.91   27.35
   5   7  -7   34.36   20.25
  -5  -7   7   51.26   13.62
  -5  -7   7   40.17   16.31
  -5   7   8    0.72   11.85
  -5   7   8    9.54   15.09
   5  -7  -8   11.99   25.73
   5  -7  -8   18.08   18.00
   5   7  -8   -3.84   13.79
  -5  -7   8    9.02   12.10
  -5  -7   8    9.23    7.25
  -5   7   9   26.13   15.01
  -5   7   9   35.15   18.31
   5  -7  -9    9.58   25.24
   5  -7  -9   -8.84   20.01
   5   7  -9   35.64   16.99
  -5  -7   9   37.85   14.61
  -5  -7   9   46.82   17.88
  -5   7  10  527.59  109.92
   5  -7 -10  542.81  128.27
   5   7 -10  699.35  127.32
  -5  -7  10  597.23  109.39
  -5  -7  10  712.62  258.32
   5  -7 -11    1.84   26.61
   5   7 -11   27.62   28.07
  -5  -7  11   15.06    9.56
  -5  -7  11   28.52   12.28
   5  -7 -12   34.96   28.43
   5   7 -12   69.22   29.77
  -5  -7  12   37.98   11.88
  -5  -7  12   43.41   17.86
  -5   7  13   10.22   12.92
   5  -7 -13    3.90   31.52
   5   7 -13   42.87   28.89
  -5  -7  13   20.26   13.04
  -5  -7  13   22.42   10.61
  -5   7  14   26.71   18.69
   5  -7 -14   31.95   34.51
   5   7 -14   49.85   37.22
  -5  -7  14   62.51   16.31
  -5  -7  14   58.72   22.39
  -5   7  15    5.60   13.57
   5  -7 -15  -28.66   33.53
   5   7 -15   -7.73   29.47
  -5  -7  15   17.45   13.08
  -5  -7  15    6.77    7.79
  -5   7  16   84.84   32.77
   5  -7 -16  -14.37   39.65
   5   7 -16  206.39   46.69
  -5  -7  16  179.36   31.60
  -5  -7  16  183.10   65.54
  -5   7  17    2.32   22.07
   5  -7 -17  -11.96   17.12
   5   7 -17    3.34   30.84
  -5  -7  17    9.84   12.39
  -5  -7  17    7.62   10.21
  -5   7  18   -9.12   15.53
   5  -7 -18   -9.81   26.56
   5   7 -18   10.17   30.51
  -5  -7  18    7.41   12.55
  -5  -7  18   19.43   10.84
   5   7 -19   32.75   30.04
  -5  -7  19    0.00    8.43
  -5  -7  19   -0.68    9.31
   5   7 -20   -7.06   29.32
  -5  -7  20   -2.82   16.79
  -5  -7  20   -0.48   13.05
  -5  -7  21   24.95   14.25
  -5   8   1    9.90   12.78
  -5   8   1    5.66    7.98
   5   8  -1   -0.96   21.28
  -5  -8   1   15.75   12.27
  -5  -8   1   -2.03    4.82
  -5   8   2  169.38   33.40
   5  -8  -2  103.05   31.33
   5   8  -2  181.33   42.58
  -5  -8   2  165.44   32.48
  -5  -8   2  179.73   67.39
  -5   8   3  245.04   46.62
   5   8  -3  295.30   68.49
  -5  -8   3  273.81  103.15
  -5   8   4   41.65   18.11
  -5   8   4   12.11   18.86
   5   8  -4   53.46   41.92
  -5  -8   4   61.19   16.54
  -5  -8   4   77.25   28.55
  -5   8   5  288.78   51.27
   5  -8  -5  251.27   65.27
   5   8  -5  344.77   67.34
  -5  -8   5  341.75   51.45
  -5  -8   5  308.80  117.03
  -5   8   6    8.64   12.63
  -5   8   6    5.15   14.94
   5  -8  -6   11.67   23.24
   5   8  -6   22.49   26.06
  -5  -8   6   20.96   10.60
  -5  -8   6   16.06    8.81
  -5   8   7   68.69   17.67
  -5   8   7    9.48   20.20
   5  -8  -7   55.61   32.37
   5   8  -7  110.88   32.56
  -5  -8   7   91.04   16.97
  -5  -8   7   83.41   31.35
  -5   8   8   75.48   29.82
   5  -8  -8  107.58   43.36
   5   8  -8  194.32   43.26
  -5  -8   8  170.25   62.32
  -5   8   9   74.71   30.50
   5  -8  -9   76.03   41.31
   5   8  -9  182.58   40.42
  -5  -8   9  153.45   30.00
  -5  -8   9  176.99   63.45
  -5   8  10    3.90   16.37
   5  -8 -10    0.34   33.74
   5   8 -10   51.02   23.41
  -5  -8  10   24.21   10.68
  -5  -8  10   22.32   10.80
  -5   8  11   -1.38   15.45
   5  -8 -11   -6.15   31.34
   5   8 -11    2.58   22.14
  -5  -8  11   11.24    8.07
  -5   8  12   18.87   16.26
   5  -8 -12   12.66   25.06
   5   8 -12   44.56   24.68
  -5  -8  12   43.73   11.41
  -5  -8  12   46.13   18.54
  -5   8  13   -7.64   15.38
   5  -8 -13  -21.06   26.90
   5   8 -13   13.26   28.26
  -5  -8  13    3.89    8.24
  -5  -8  13    1.27    6.44
  -5   8  14   15.24   16.15
   5  -8 -14    0.45   33.26
   5   8 -14   40.38   29.58
  -5  -8  14    4.16    9.40
  -5  -8  14   24.22   11.51
  -5   8  15   -7.98   16.52
   5  -8 -15   -4.98   34.32
   5   8 -15    4.98   28.48
  -5  -8  15   -0.06   10.51
  -5  -8  15    0.74    7.52
   5   8 -16  297.04   63.13
  -5  -8  16    9.02   47.53
  -5  -8  16  309.68  109.36
   5   8 -17   14.04   29.26
  -5  -8  17    3.17   12.74
  -5  -8  17    7.06    8.96
   5   8 -18   15.51   29.96
  -5  -8  18    1.39   13.22
  -5  -8  18   16.37   15.61
  -5  -8  19   54.92   24.04
   5   9  -1  164.16   43.66
  -5  -9   1  145.78   29.28
  -5  -9   1  148.13   56.34
   5   9  -2   26.43   27.07
  -5  -9   2   14.92   16.69
  -5  -9   2   22.36   12.04
   5   9  -3    6.65   27.01
  -5  -9   3    9.24   12.56
  -5  -9   3    7.59    7.66
   5   9  -4  110.22   39.81
  -5  -9   4  102.64   22.70
  -5  -9   4  111.07   42.68
   5   9  -5   27.49   34.72
  -5  -9   5    4.59   10.88
  -5  -9   5    5.08    6.68
   5   9  -6  155.52   53.94
  -5  -9   6  182.68   33.38
  -5  -9   6  190.77   71.84
   5   9  -7  275.50   63.61
  -5  -9   7  297.59  112.28
   5   9  -8  188.55   42.06
  -5  -9   8  172.00   32.29
  -5  -9   8  177.60   67.61
   5   9  -9   45.78   27.01
  -5  -9   9   15.12   16.10
  -5  -9   9   66.47   24.32
   5   9 -10   15.13   24.34
  -5  -9  10   -4.81    9.87
  -5  -9  10   16.94    9.01
   5   9 -11    0.40   23.00
  -5  -9  11   -7.71   10.48
  -5  -9  11   18.91   10.41
   5   9 -12   26.20   24.22
  -5  -9  12    2.99   10.13
  -5  -9  12   -0.46    6.51
   5   9 -13   20.50   24.12
  -5  -9  13   -7.76    9.31
  -5  -9  13    5.55    8.22
   5   9 -14   25.53   24.29
  -5  -9  14   -5.62    8.28
   5   9 -15   14.89   24.53
  -5  -9  15   -2.66    8.81
  -5  -9  15    8.94    8.63
  -5  -9  16   90.52   37.30
  -5  -9  17    3.60   12.24
   5  10  -1    5.73   52.68
  -5 -10   1   43.27   27.24
  -5 -10   1   65.51   25.53
  -5 -10   2   65.92   25.82
  -5 -10   2   77.53   30.93
   5  10  -3   39.85   41.08
  -5 -10   3   17.28   21.27
  -5 -10   3   43.59   19.33
   5  10  -4   -3.90   33.41
  -5 -10   4   18.33   15.20
  -5 -10   4   16.27   10.90
  -5 -10   5   -5.74   17.18
  -5 -10   5   15.58   13.24
   5  10  -6  106.29   53.89
  -5 -10   6   -7.65   28.74
  -5 -10   6  169.55   60.12
   5  10  -7   39.10   33.17
  -5 -10   7    2.21   16.18
  -5 -10   7    3.31   12.53
   5  10  -8  -11.30   24.68
  -5 -10   8   15.10   19.42
  -5 -10   8    6.43   10.71
   5  10  -9   15.53   27.83
  -5 -10   9   -1.16   12.15
   5  10 -10   11.95   28.82
  -5 -10  10    4.44   14.81
  -5 -10  10    6.40   10.32
   5  10 -11   51.38   31.01
  -5 -10  12   -2.98   11.74
  -5 -10  12   37.29   15.23
  -5 -10  13   74.14   29.39
  -5 -10  14    1.94   11.11
  -5 -10  15   26.08   18.03
  -5 -11   1    4.90   11.16
  -5 -11   2   12.82   12.55
  -5 -11   3    4.15   12.44
  -5 -11   4    5.61   10.99
  -5 -11   5    1.12   10.55
  -5 -11   6   40.11   20.08
  -5 -11   7   18.36   12.53
  -5 -11   8    4.66   12.67
  -5 -11   9    4.27   12.23
  -5 -11  10   37.48   18.42
  -5 -11  11   45.59   22.31
  -4   0   1  -10.95    8.51
  -4   0   1    4.60   10.61
  -4   0   1   -0.10    1.61
   4   0  -1   -8.46    7.79
   4   0  -1   -7.64   14.12
  -4   0   2  121.27   25.07
  -4   0   2  155.57   31.60
  -4   0   2  150.82   55.85
   4   0  -2  121.12   24.59
   4   0  -2   15.00   31.47
  -4   0   3   -3.13    9.32
  -4   0   3   -4.00    8.94
  -4   0   3   -0.81    1.55
   4   0  -3    1.62    5.58
   4   0  -3   10.02   13.97
  -4   0   4 2416.76   39.28
  -4   0   4 2500.70  200.39
  -4   0   4 3656.12 1336.13
   4   0  -4 2372.52  559.72
   4   0  -4 2735.33  630.69
  -4   0   5    1.54    6.03
  -4   0   5   -1.13    9.81
  -4   0   5   -0.55    2.93
  -4   0   5    0.91    2.17
   4   0  -5   -7.82   12.70
   4   0  -6  620.27   43.50
  -4   0   6  569.86   96.33
  -4   0   6  599.91  109.53
  -4   0   6  605.55  227.28
  -4   0   7   -1.17    5.68
  -4   0   7   -1.31    7.78
  -4   0   7    1.39    4.21
   4   0  -7   13.71    9.46
  -4   0   8  117.85   23.92
  -4   0   8  117.57   27.07
  -4   0   8  134.84   50.39
   4   0  -8  131.85   28.71
  -4   0   9   19.58   10.66
  -4   0   9    1.61    6.00
   4   0  -9   11.06   13.75
  -4   0  10   38.94   11.78
  -4   0  10   28.50    9.30
  -4   0  10   31.04   10.61
   4   0 -10   18.76   14.31
   4   0 -10   14.94   10.00
  -4   0  11    2.08    5.86
  -4   0  11    0.76   10.59
   4   0 -11    2.58   12.60
   4   0 -11   -1.17    3.68
  -4   0  12  753.40   62.64
  -4   0  12  568.91   62.05
   4   0 -12  701.23   71.89
   4   0 -12  332.33  143.81
  -4   0  13   -1.30   10.04
  -4   0  13    2.52    6.78
  -4   0  13    0.98    5.98
   4   0 -13   11.20   12.72
   4   0 -13   -0.15    3.63
  -4   0  14   31.62   12.29
  -4   0  14   37.00   12.89
   4   0 -14   27.46   14.49
   4   0 -14   50.88   14.83
   4   0 -14   13.56   11.08
  -4   0  15   -5.28   11.92
  -4   0  15   -0.55    6.84
   4   0 -15   -2.78   13.08
   4   0 -15    3.03   18.94
   4   0 -15   -0.32    3.62
  -4   0  16  181.49   68.11
   4   0 -16  126.75   36.89
  -4   0  17   -3.06    6.43
   4   0 -17   -1.70   17.27
  -4   0  18    6.99    7.68
   4   0 -18   -2.69   17.79
   4   0 -19    9.12   11.96
  -4   0  19    1.62    8.43
  -4   0  20  241.47   91.60
   4   0 -20  244.04   47.59
  -4   0  21   -4.72   10.21
   4   0 -21    4.25   16.75
  -4   0  22   -0.47    9.63
   4   0 -22  -14.34   16.74
  -4   0  23    6.24   11.65
   4   0 -23   -1.99   16.73
   4   0 -24   12.11   16.91
   4   0 -25    4.35   15.88
   4   1  -1   59.51    6.24
  -4   1   1   50.56   12.96
  -4   1   1   52.17   16.55
  -4   1   1   61.37   21.89
   4  -1  -1   55.70   12.43
   4  -1  -1   53.24   18.81
   4   1  -1   43.74   19.43
  -4  -1   1   46.28   12.41
  -4  -1   1   68.95   16.65
  -4  -1   1   55.29   21.85
  -4   1   2    1.41    7.08
  -4   1   2   -6.51   11.89
  -4   1   2    0.51    1.45
   4  -1  -2    4.14    5.20
   4  -1  -2   -9.14   14.46
   4   1  -2   -3.28    5.35
   4   1  -2    9.79   11.21
  -4  -1   2    6.54    7.42
  -4  -1   2   -0.19   12.24
  -4  -1   2    0.15    1.90
  -4   1   3  107.54   23.89
  -4   1   3  110.99   28.27
  -4   1   3  128.99   51.84
   4  -1  -3   94.85   23.00
   4  -1  -3  105.49   30.90
   4   1  -3  100.43   23.06
   4   1  -3  101.86   30.77
  -4  -1   3   99.39   24.26
  -4  -1   3   89.94   28.10
  -4  -1   3  148.56   52.11
  -4  -1   3  151.92   51.87
  -4   1   4   -1.32    8.92
  -4   1   4    4.88    7.86
  -4   1   4   -0.07    3.64
  -4   1   4    1.23    1.70
   4  -1  -4    2.21    3.96
   4  -1  -4    9.02   12.55
   4   1  -4    1.05    5.43
   4   1  -4    4.95   13.03
  -4  -1   4   -5.40    9.29
  -4  -1   4   -4.13    8.17
  -4  -1   4   -0.08    3.65
  -4  -1   4    0.76    2.17
  -4   1   5   -5.84    8.96
  -4   1   5    8.06    8.04
  -4   1   5   -0.24    3.16
  -4   1   5    2.20    2.06
   4  -1  -5   11.17   12.33
   4   1  -5   -4.33   12.83
  -4  -1   5    3.87   10.01
  -4  -1   5    8.76    8.30
  -4  -1   5    2.75    3.28
  -4  -1   6  182.46   16.27
  -4   1   6  164.51   27.38
  -4   1   6  103.65   31.33
  -4   1   6  160.49   60.58
   4  -1  -6  159.42   33.81
   4   1  -6  153.49   34.03
  -4  -1   6  176.55   27.61
  -4  -1   6  161.26   60.58
  -4   1   7  652.74   43.54
   4  -1  -7  638.20   46.40
  -4   1   7  651.04  104.89
  -4   1   7  667.85  247.87
   4   1  -7  633.90  120.17
  -4  -1   7  625.15  104.94
  -4  -1   7  675.89  119.14
  -4  -1   7  652.67  247.90
  -4   1   8  143.57   24.64
  -4   1   8  144.33   28.24
  -4   1   8  133.02   52.60
   4  -1  -8  144.23   29.93
   4   1  -8  136.72   29.76
  -4  -1   8  151.48   24.89
  -4  -1   8  145.54   28.18
  -4  -1   8  144.03   52.64
  -4   1   9   25.88    7.30
  -4   1   9   20.05    9.54
  -4   1   9   27.19   12.37
   4  -1  -9   14.00   15.32
   4   1  -9   35.30   15.63
  -4  -1   9   36.31   11.93
  -4  -1   9   31.12   12.09
  -4   1  10   -3.19   10.44
  -4   1  10   11.60    8.22
  -4   1  10    5.82    5.27
   4  -1 -10   -3.25   12.87
   4   1 -10   -2.36   13.14
   4   1 -10    4.29    4.33
  -4  -1  10    3.77   10.92
  -4  -1  10    7.91    8.14
  -4  -1  10    3.85    6.02
  -4   1  11 2289.25  280.14
  -4   1  11 2260.98  280.45
   4  -1 -11 2050.57  315.94
   4  -1 -11 1202.38  666.11
   4   1 -11 2143.39  315.90
   4   1 -11 1194.16  666.12
  -4  -1  11 2254.83  280.12
  -4  -1  11 2331.64  280.55
  -4  -1  11 2650.46  666.31
  -4   1  12   19.09    7.07
  -4   1  12   16.76    7.44
  -4   1  12   14.52    7.55
   4  -1 -12   -6.43   13.11
   4  -1 -12    7.89    7.21
   4   1 -12   14.10   13.30
   4   1 -12   10.59    6.53
  -4  -1  12   10.84   10.82
  -4  -1  12   21.40    8.27
  -4  -1  12   22.17    7.94
  -4   1  13  165.04    8.18
   4   1 -13  202.57   19.32
  -4   1  13  214.07   32.29
  -4   1  13  246.99   71.17
   4  -1 -13  229.33   38.16
   4  -1 -13   96.73   70.88
   4   1 -13  104.65   70.83
  -4  -1  13  226.83   31.70
  -4  -1  13  209.43   32.13
  -4  -1  13  249.39   71.13
  -4   1  14   -1.67   10.01
  -4   1  14   -6.64   11.46
  -4   1  14    0.06    7.37
   4  -1 -14    1.56   12.70
   4  -1 -14   -1.31   13.76
   4  -1 -14    2.41    3.97
   4   1 -14    2.68   12.91
   4   1 -14    5.32   14.02
   4   1 -14    0.67    3.60
  -4  -1  14    0.91    7.46
  -4  -1  14   -0.84   10.69
  -4  -1  14    2.51    6.53
  -4   1  15  159.59   10.99
  -4   1  15  223.40   55.54
   4  -1 -15  190.68   31.62
   4  -1 -15  200.47   30.32
   4  -1 -15   66.84   55.17
   4   1 -15  177.45   31.67
   4   1 -15   50.35   26.38
   4   1 -15   62.24   55.12
  -4  -1  15  145.75   27.62
  -4  -1  15  198.10   55.79
  -4   1  16   15.30    9.02
   4  -1 -16   33.13   13.89
   4  -1 -16    6.27    7.99
   4   1 -16   32.63   18.06
  -4  -1  16   22.22    9.62
  -4   1  17   33.72   14.71
   4  -1 -17   50.22   19.42
   4   1 -17   29.72   19.41
  -4  -1  17   37.61   16.26
  -4   1  18   11.33   11.04
   4  -1 -18   -1.75   17.82
   4   1 -18    9.48   18.31
  -4  -1  18   25.01   10.53
   4  -1 -19   22.36   19.29
   4   1 -19   42.66   19.75
  -4  -1  19   37.47   16.19
  -4   1  20   49.92   20.29
   4  -1 -20   64.25   20.45
   4   1 -20   53.65   20.78
  -4  -1  20   47.72   20.79
  -4   1  21   29.54   14.92
   4  -1 -21   33.57   18.36
   4   1 -21   31.89   18.85
  -4  -1  21   31.69   15.38
  -4   1  22   -0.03   10.74
   4  -1 -22   17.96   12.07
   4   1 -22   22.06   16.88
  -4  -1  22    6.92   10.96
  -4   1  23    6.10   14.21
   4  -1 -23    2.60   16.20
   4   1 -23    1.42   16.37
  -4  -1  23    3.32   10.51
   4  -1 -24   11.61   10.96
  -4   1  24   -0.36   17.34
   4   1 -24   -2.93   15.93
  -4  -1  24   -5.12   12.79
  -4   1  25    4.14    7.10
   4  -1 -25   11.33   15.79
   4   1 -25   12.54   15.83
  -4  -2   1   16.40   10.21
  -4   2   1   15.43    8.41
  -4   2   1    5.00   12.35
  -4   2   1   16.97    6.44
   4  -2  -1   16.49    7.87
   4  -2  -1   15.11   13.70
   4   2  -1   11.23    7.93
   4   2  -1   17.90   14.98
  -4  -2   1    6.29    8.25
  -4  -2   1   16.66    6.42
  -4   2   2  299.02   51.96
  -4   2   2  355.02   61.00
   4  -2  -2  272.83   51.75
   4  -2  -2  273.43   61.87
   4   2  -2  257.82   51.84
   4   2  -2  151.00   61.50
  -4  -2   2  305.75   52.06
  -4  -2   2  296.62   60.77
  -4  -2   2  329.51  121.51
   4   2  -3  350.40   33.30
  -4   2   3  352.27   65.19
  -4   2   3  350.52   75.15
  -4   2   3  440.69  153.57
   4  -2  -3  286.31   65.14
   4  -2  -3  326.79   76.55
   4   2  -3  320.43   65.22
  -4  -2   3  353.21   65.68
  -4  -2   3  342.78   75.09
  -4  -2   3  354.95  153.63
  -4   2   4   -4.95    8.28
  -4   2   4    7.83    7.43
  -4   2   4    3.07    3.09
  -4   2   4    0.66    1.61
   4  -2  -4    3.55    4.94
   4  -2  -4   -8.90   12.19
   4   2  -4    1.74    3.99
   4   2  -4  -15.90   12.99
  -4  -2   4    1.48    9.18
  -4  -2   4    7.48    8.15
  -4  -2   4    2.65    3.76
  -4  -2   4    2.03    2.03
  -4   2   5  140.91    7.23
  -4   2   5  129.17   14.64
   4   2  -5  129.31   17.32
  -4   2   5  147.23   51.81
  -4   2   5  135.25   51.78
   4  -2  -5  150.41   29.97
  -4  -2   5  148.06   24.57
  -4  -2   5  147.63   28.05
  -4  -2   5  131.91   51.90
  -4   2   6  545.28   84.91
  -4   2   6  532.84   96.77
  -4   2   6  500.05  199.99
  -4   2   6  574.80  199.98
   4  -2  -6  543.26   97.94
   4   2  -6  518.74   97.97
  -4  -2   6  535.24   85.01
  -4  -2   6   12.52   96.22
  -4  -2   6  510.04  200.05
  -4   2   7  331.56   53.73
  -4   2   7  332.50   61.55
  -4   2   7  330.75  125.06
  -4   2   7  326.36  125.00
   4  -2  -7  308.91   63.17
   4   2  -7  320.76   63.06
  -4  -2   7  340.30   53.81
  -4  -2   7  336.62   61.65
  -4  -2   7  342.22  125.13
   4   2  -8   66.64   11.46
  -4  -2   8   46.25    7.41
  -4   2   8   35.52   11.37
  -4   2   8   57.29   13.45
  -4   2   8   49.13   17.69
   4  -2  -8   31.79   15.66
  -4  -2   8   50.07   12.08
  -4  -2   8   42.14   17.90
   4   2  -9  336.81   27.94
  -4  -2   9  336.09   11.06
  -4   2   9  334.20   54.67
  -4   2   9  289.66   54.60
  -4   2   9  383.13  126.81
   4  -2  -9  302.83   63.63
  -4  -2   9  297.01  126.81
  -4  -2  10    1.04    5.44
  -4   2  10    2.00    9.86
  -4   2  10   -2.84    8.64
  -4   2  10    2.64    4.74
   4  -2 -10  -10.02   12.91
   4   2 -10    0.72   13.10
   4   2 -10    2.79    4.19
  -4  -2  10    2.50   10.83
  -4  -2  10    5.00    6.27
  -4  -2  11   36.41    6.63
  -4   2  11   39.33   11.28
  -4   2  11   22.54    8.91
  -4   2  11   29.05   11.62
   4  -2 -11   32.65   14.31
   4   2 -11   37.69   14.72
   4   2 -11   12.17   10.89
  -4  -2  11   44.36   11.91
  -4  -2  11   36.93   12.91
  -4   2  12   22.96   10.14
  -4   2  12    2.34    6.65
  -4   2  12    9.90    6.56
   4  -2 -12   11.56   12.69
   4  -2 -12    1.51    5.88
   4   2 -12    0.09   13.14
   4   2 -12    5.58    4.90
  -4  -2  12   -1.30   10.59
  -4  -2  12   17.07    7.92
  -4  -2  12   13.96    8.26
  -4   2  13  476.87   13.17
  -4   2  13  586.01   64.39
  -4   2  13  565.00  148.88
   4  -2 -13  553.12   73.93
   4  -2 -13  484.03   49.15
   4  -2 -13  257.60  148.68
   4   2 -13  529.57   74.01
   4   2 -13  266.19  148.68
  -4  -2  13  526.69   64.01
  -4  -2  13  541.80   64.39
   4  -2 -14    5.14    8.49
   4   2 -14  -17.76   10.35
  -4  -2  14    2.98    7.50
  -4   2  14   15.18    9.78
  -4   2  14   -1.37   11.47
  -4   2  14    0.89    6.27
   4  -2 -14  -10.62   18.68
   4  -2 -14   -1.14    4.02
   4   2 -14    5.49   12.92
   4   2 -14    1.56    4.05
  -4  -2  14    2.67   10.27
   4  -2 -15  135.08   15.86
  -4   2  15  145.28   22.96
  -4   2  15  110.52   23.96
  -4   2  15  115.55   46.97
   4  -2 -15  121.83   28.78
   4  -2 -15   51.74   46.76
   4   2 -15  148.81   27.90
  -4  -2  15  182.36   47.25
   4   2 -16    4.74   12.11
   4  -2 -16    9.10   12.50
   4  -2 -16   -0.06    5.43
  -4  -2  16    6.59    7.91
  -4   2  17  209.68  105.85
   4  -2 -17  291.05   55.26
   4   2 -17  294.40   55.38
  -4  -2  17  355.82  106.11
  -4   2  18  138.26   69.96
   4  -2 -18  218.32   39.47
   4   2 -18  238.25   39.84
  -4  -2  18  223.58   70.10
   4   2 -19   43.35   13.81
  -4   2  19   41.22   18.58
   4  -2 -19   27.96   19.09
  -4  -2  19   41.89   17.79
   4   2 -20    0.28   11.77
  -4   2  20    6.74   11.30
   4  -2 -20    4.93   16.18
  -4  -2  20    2.24    8.89
   4  -2 -21   -2.23   15.95
   4   2 -21    4.82   17.08
  -4  -2  21    2.09    9.96
  -4   2  22    0.29   13.39
   4  -2 -22    2.81   15.59
   4   2 -22    1.67   16.75
  -4  -2  22    4.74    8.78
   4   2 -23   74.61   14.94
  -4   2  23   -0.77   27.83
   4  -2 -23   78.54   21.29
  -4  -2  23   91.96   24.84
  -4   2  24    0.99    6.64
   4  -2 -24   -0.35   16.64
   4   2 -24   -1.87   15.85
  -4  -2  24    1.52   11.62
  -4   2  25    7.64   12.80
   4  -2 -25   -1.98   14.96
   4   2 -25   15.29   15.63
  -4  -2  25    7.73    9.93
  -4  -2  25   -6.92   18.41
  -4  -3   1 1373.27   21.14
  -4   3   1 1310.35  239.89
  -4   3   1 1307.49  271.88
  -4   3   1 1833.30  571.48
   4  -3  -1 1344.76  239.96
   4  -3  -1 1367.70  272.81
   4  -3  -1 1362.73  571.45
   4   3  -1 1179.54  239.89
   4   3  -1 1334.50  272.39
  -4  -3   1 1430.15  271.76
  -4  -3   1 1438.68  571.48
  -4   3   2   64.82   15.76
  -4   3   2   79.38   19.97
  -4   3   2   98.50   32.44
   4  -3  -2   60.96   14.86
   4  -3  -2   63.30   22.93
   4   3  -2   64.39   15.17
   4   3  -2   43.92   21.38
  -4  -3   2   56.14   15.75
  -4  -3   2   65.00   19.57
  -4  -3   2   84.80   32.81
  -4  -3   2   81.27   32.40
   4   3  -3  384.09   33.43
  -4  -3   3  362.51   10.45
  -4   3   3  376.14   64.59
  -4   3   3  342.30   74.15
  -4   3   3  388.70  151.92
   4  -3  -3  330.11   64.48
   4  -3  -3  381.52   76.02
   4   3  -3  311.39   64.52
  -4  -3   3  341.27   74.30
  -4  -3   3  378.42  152.03
  -4  -3   3  444.12  151.98
   4   3  -4   12.13    9.43
  -4   3   4    0.98    7.17
  -4   3   4    5.70    7.19
  -4   3   4    2.15    2.81
  -4   3   4    1.83    2.08
   4  -3  -4   15.01   11.87
  -4  -3   4    5.76    9.09
  -4  -3   4   -4.87    8.02
  -4  -3   4    3.85    4.54
  -4  -3   4    3.56    2.32
  -4   3   5  781.29  118.55
  -4   3   5  746.73  134.63
  -4   3   5  826.44  280.75
   4  -3  -5  760.20  135.81
   4   3  -5  799.37  135.80
  -4  -3   5  762.18  118.68
  -4  -3   5  824.85  134.80
  -4  -3   5  657.65  280.80
  -4  -3   6    1.97    5.65
  -4   3   6    0.67    7.31
  -4   3   6   -4.84    6.89
  -4   3   6    1.41    3.56
  -4   3   6    1.12    1.33
   4  -3  -6    1.77   10.60
   4   3  -6    4.84   12.31
  -4  -3   6   -0.41    8.27
  -4  -3   6    1.36    5.18
   4   3  -7  548.97   37.38
  -4   3   7  481.12   78.74
  -4   3   7  493.99   90.00
  -4   3   7  496.69  185.37
   4  -3  -7  488.48   91.14
  -4  -3   7  502.50   78.95
  -4  -3   7  521.62   89.94
  -4  -3   7  484.06  185.49
  -4   3   8  111.88   19.46
  -4   3   8   99.62   19.68
   4  -3  -8   95.76   25.08
   4   3  -8  108.97   25.25
  -4  -3   8  113.82   20.53
  -4  -3   8  119.10   23.60
  -4  -3   9   18.85    5.79
  -4   3   9   18.87    9.15
  -4   3   9   11.92    8.29
  -4   3   9   16.37    7.81
   4  -3  -9   11.94   11.84
   4   3  -9   27.59   13.76
  -4  -3   9   10.43   10.43
  -4  -3   9   19.66    8.71
   4   3 -10  755.75   52.18
  -4   3  10  827.45  123.79
  -4   3  10  807.81  124.05
  -4   3  10  800.13  292.65
   4  -3 -10  801.08  141.16
   4   3 -10  573.66  292.67
  -4  -3  10  863.26  123.81
  -4  -3  10  847.83  124.20
  -4  -3  10  909.47  292.79
  -4  -3  11  548.55   14.88
  -4   3  11  525.84   72.60
  -4   3  11  392.39   72.10
  -4   3  11  492.75  169.34
   4  -3 -11  516.97   83.64
   4   3 -11  481.83   83.42
   4   3 -11  300.33  169.27
  -4  -3  11  551.95   72.82
  -4  -3  11  521.66  169.45
  -4   3  12   -2.17    9.70
  -4   3  12   10.38    7.16
  -4   3  12    0.51    4.97
   4  -3 -12    6.57   12.02
   4  -3 -12   24.74   16.84
   4   3 -12   -3.33   12.98
   4   3 -12    2.81    4.30
  -4  -3  12    4.22   10.57
  -4  -3  12   12.60    9.66
  -4  -3  12    5.83    6.69
  -4   3  13    0.43    9.59
  -4   3  13    8.82   12.45
  -4   3  13    6.66    4.84
   4  -3 -13   11.28   11.83
   4  -3 -13    0.89   16.73
   4  -3 -13    3.35    5.58
   4   3 -13    2.91   12.89
   4   3 -13   -1.45    5.35
  -4  -3  13    1.59   10.46
  -4  -3  13    4.52    9.50
  -4  -3  13    4.23    6.33
   4   3 -14   84.46   11.91
  -4  -3  14   75.61    8.01
  -4   3  14   69.10   12.82
  -4   3  14   50.54   15.07
  -4   3  14   69.51   18.16
   4  -3 -14   71.25   16.13
   4  -3 -14   53.17   23.91
   4  -3 -14   18.89   17.76
   4   3 -14   33.34   16.46
   4   3 -14   26.97   17.80
  -4  -3  14   72.63   15.09
   4   3 -15  162.30   17.37
  -4   3  15   91.73   20.47
  -4   3  15  111.11   41.47
   4  -3 -15  124.07   25.14
   4  -3 -15   27.81   41.10
  -4  -3  15  148.52   20.48
  -4  -3  15  158.25   41.69
  -4   3  16    2.53    9.42
  -4   3  16    4.36    7.34
   4  -3 -16    9.66   11.83
   4  -3 -16   -1.40    5.48
   4   3 -16   -7.15   17.27
  -4  -3  16    1.94   11.73
  -4  -3  16    5.29    6.82
  -4   3  17    0.84   11.15
  -4   3  17    2.49    8.27
   4  -3 -17    8.36   15.78
   4   3 -17    4.00   17.38
  -4  -3  17    0.98    8.37
  -4  -3  17   11.02    8.12
  -4   3  18   82.92   17.48
  -4   3  18   53.92   30.53
   4  -3 -18   89.48   23.18
   4   3 -18   93.61   24.03
  -4  -3  18   94.63   31.26
  -4   3  19   31.35    7.66
  -4   3  19   23.42   14.18
   4  -3 -19   16.86   17.54
   4   3 -19   21.58   19.00
  -4  -3  19   35.44   13.70
  -4   3  20   18.37    7.49
  -4   3  20    6.09   14.22
   4  -3 -20   49.18   16.99
   4   3 -20   44.10   18.16
  -4  -3  20   29.70   11.32
  -4   3  21   16.21   19.89
  -4   3  21    7.44   13.39
   4  -3 -21   20.53   17.65
   4   3 -21   14.20   17.44
  -4  -3  21   22.21   10.62
  -4   3  22   69.93   21.16
  -4   3  22    1.72   23.11
   4  -3 -22   48.61   19.83
   4   3 -22   61.89   19.66
  -4  -3  22   56.71   11.32
  -4  -3  22   61.21   18.80
  -4   3  23  162.27   25.33
  -4   3  23  -11.13   38.38
   4  -3 -23    3.93   24.42
   4   3 -23  133.54   25.65
  -4  -3  23  148.78   19.28
  -4  -3  23  143.22   36.31
  -4   3  24    8.99   13.44
   4  -3 -24    4.65   14.71
   4   3 -24    9.95   15.46
  -4  -3  24   -4.71    9.89
  -4  -3  24   -1.22   13.92
   4   3 -25    6.55   16.29
  -4  -3  25    4.02   10.15
   4   4  -1  118.26   17.96
  -4   4   1  105.08   22.35
  -4   4   1  150.55   28.22
  -4   4   1  160.16   49.93
   4  -4  -1   94.71   22.24
   4  -4  -1  117.84   29.30
   4  -4  -1  108.11   49.85
   4   4  -1   94.49   22.22
  -4  -4   1  127.80   23.29
  -4  -4   1  103.89   27.60
  -4  -4   1  144.75   50.12
  -4  -4   1  129.04   49.92
  -4   4   2  440.00   86.88
  -4   4   2  451.76   99.41
  -4   4   2  629.57  205.52
   4  -4  -2  406.05   86.85
   4  -4  -2  451.81  101.60
   4   4  -2  372.54   86.87
   4   4  -2  469.27  101.27
  -4  -4   2  406.28   86.96
  -4  -4   2  398.65   99.39
  -4  -4   2  501.32  205.60
  -4  -4   2  497.65  205.54
  -4   4   3   36.13   10.22
  -4   4   3   33.15   11.12
  -4   4   3   33.19   15.35
  -4   4   3   45.11   15.34
   4  -4  -3   24.27    8.53
   4  -4  -3   28.65   14.20
   4   4  -3   36.10   17.06
  -4  -4   3   40.16    9.48
  -4  -4   3   45.05   12.04
  -4  -4   3   39.47   15.64
  -4  -4   3   38.33   15.32
  -4   4   4   64.59   13.57
  -4   4   4   74.44   16.96
  -4   4   4   60.59   28.38
  -4   4   4   93.68   28.50
   4  -4  -4   63.87   21.04
   4   4  -4   80.59   20.69
  -4  -4   4   98.25   14.44
  -4  -4   4   69.82   17.55
  -4  -4   4   66.58   28.76
  -4  -4   4   73.26   28.48
  -4   4   5  289.06   43.31
  -4   4   5  299.76   50.30
  -4   4   5  288.01  100.54
   4  -4  -5  271.11   52.74
   4   4  -5  308.67   52.05
  -4  -4   5  268.17   43.71
  -4  -4   5   -0.40   49.73
  -4  -4   5  251.09  100.66
  -4  -4   6  147.55    8.35
  -4   4   6  130.16   22.12
  -4   4   6  118.57   25.92
  -4   4   6  154.73   48.67
  -4   4   6  116.42   48.60
   4  -4  -6  106.64   27.97
   4   4  -6  148.91   28.69
  -4  -4   6  156.51   26.44
  -4  -4   6  132.22   49.06
  -4   4   7    5.43    6.92
  -4   4   7   10.12    4.92
   4  -4  -7    0.80   12.30
   4   4  -7   19.37   12.48
  -4  -4   7   14.88    8.49
  -4  -4   7    2.78    8.31
  -4  -4   7   11.46    6.91
  -4   4   8   20.65    7.96
  -4   4   8   17.63   12.10
  -4   4   8   29.84   10.56
  -4   4   8   20.58   10.05
   4  -4  -8   19.86   12.17
   4   4  -8   17.68   13.70
  -4  -4   8   31.36    9.32
  -4  -4   8   31.16   11.35
  -4  -4   9   71.57    7.02
  -4   4   9   74.49   13.46
  -4   4   9   85.36   16.63
  -4   4   9   56.94   25.74
   4  -4  -9   62.00   18.34
   4   4  -9   57.07   18.98
  -4  -4   9   63.87   15.01
  -4  -4   9   85.75   26.44
  -4  -4  10  836.20   18.80
  -4   4  10  670.83  107.09
  -4   4  10  705.77  107.42
   4  -4 -10  687.62  122.87
   4   4 -10  830.36  122.72
   4   4 -10  495.77  252.97
  -4  -4  10  768.17  107.43
  -4  -4  10  798.33  253.11
  -4   4  11   32.79   11.00
  -4   4  11   47.36   13.10
  -4   4  11   39.21   16.02
   4  -4 -11   39.88   14.96
   4  -4 -11   21.64   17.24
   4   4 -11   35.75   16.72
   4   4 -11   26.13   16.03
  -4  -4  11   56.13   12.67
  -4  -4  11   53.26   11.44
  -4  -4  11   55.58   16.99
   4   4 -12  262.87   19.84
  -4  -4  12  265.03   10.65
  -4   4  12  254.38   30.98
  -4   4  12  241.62   32.53
  -4   4  12  213.09   67.59
   4  -4 -12  276.71   37.26
   4  -4 -12  226.00   28.14
   4   4 -12  108.72   67.58
  -4  -4  12  200.35   31.15
  -4   4  13    6.04    9.43
  -4   4  13  -11.91   12.41
  -4   4  13    5.84    6.19
   4  -4 -13   14.83   11.96
   4  -4 -13   -6.53   22.66
   4   4 -13   22.27   13.32
   4   4 -13    3.38   11.30
   4   4 -13    3.03    4.94
  -4  -4  13   17.91   10.68
  -4  -4  13    5.82   10.35
  -4  -4  13   10.68    6.96
  -4   4  14  533.29   69.07
  -4   4  14  411.04   69.31
  -4   4  14  278.15  159.20
   4  -4 -14  476.06   78.99
   4  -4 -14  415.37   55.81
   4   4 -14  472.85   78.94
  -4  -4  14  513.80   68.77
  -4  -4  14  525.35  159.47
  -4   4  15    8.71    9.64
   4  -4 -15   -0.84   11.49
   4   4 -15   -4.03   17.10
  -4  -4  15    3.24    8.66
  -4  -4  15    1.22    6.59
  -4   4  16  188.16   27.85
  -4   4  16  113.59   59.22
   4  -4 -16  169.60   33.02
   4  -4 -16   32.87   59.13
   4   4 -16  236.17   35.34
  -4  -4  16  221.77   28.75
  -4  -4  16  259.92   59.59
  -4   4  17   53.68   22.32
  -4   4  17   25.76   19.34
   4  -4 -17   28.48   19.52
   4   4 -17   48.56   20.05
  -4  -4  17   60.88   14.29
  -4  -4  17   62.31   19.62
  -4   4  18   45.25   22.32
  -4   4  18   32.14   21.79
   4  -4 -18   41.07   20.15
   4   4 -18   32.28   20.58
  -4  -4  18   40.76   14.60
  -4  -4  18   64.88   20.90
   4   4 -19   30.71   13.01
  -4   4  19   27.29   21.26
  -4   4  19   13.84   18.63
   4  -4 -19   25.68   18.15
  -4  -4  19   28.71   10.05
  -4  -4  19   44.38   14.53
   4   4 -20   30.37   12.73
  -4  -4  20   34.76    8.03
  -4   4  20   37.42   20.89
  -4   4  20   -7.04   16.18
   4  -4 -20   39.89   18.04
  -4  -4  20   42.28   13.41
  -4   4  21   62.58   20.96
  -4   4  21   -2.34   19.85
   4  -4 -21   -4.80   17.77
   4   4 -21   40.98   18.12
  -4  -4  21   46.88   12.42
  -4  -4  21   44.98   14.11
  -4   4  22  -18.39   20.07
   4  -4 -22    8.36   16.87
   4   4 -22   -4.51   16.19
  -4  -4  22   -2.29   10.54
  -4  -4  22    7.36    9.55
  -4   4  23    9.41   20.02
   4  -4 -23   27.20   17.38
   4   4 -23   10.98   15.98
  -4  -4  23    3.34   10.19
  -4  -4  23    3.18   12.67
   4   4 -24   10.18   15.99
  -4  -4  24    4.66    9.95
  -4  -4  24    0.55   14.05
  -4   5   1  215.26   36.67
  -4   5   1  226.95   84.29
   4  -5  -1  228.79   36.87
   4  -5  -1  202.76   45.25
   4   5  -1  172.78   36.39
   4   5  -1  202.32   45.14
  -4  -5   1  209.81   36.83
  -4  -5   1  171.75   42.90
  -4  -5   1  230.02   84.43
  -4  -5   1  222.02   84.28
  -4   5   2  639.80  125.51
  -4   5   2  662.67  142.81
  -4   5   2  924.46  298.16
   4  -5  -2  730.11  125.85
   4  -5  -2  639.27  144.47
   4   5  -2  546.48  125.57
   4   5  -2  722.12  144.52
  -4  -5   2  673.15  125.78
  -4  -5   2  646.34  142.80
  -4  -5   2  698.63  298.23
  -4  -5   2  765.54  298.20
  -4   5   3  882.50  133.55
  -4   5   3  875.52  151.70
   4  -5  -3  838.81  153.65
   4   5  -3   -6.82  152.50
  -4  -5   3  771.84  133.53
  -4  -5   3  801.78  151.68
  -4  -5   3  740.12  316.82
  -4  -5   3  912.31  316.81
  -4   5   4  145.93   25.19
  -4   5   4  183.72   30.42
   4   5  -4  172.94   33.17
  -4  -5   4  175.56   26.17
  -4  -5   4  147.17   30.35
  -4  -5   4  162.14   57.28
  -4  -5   4  144.48   57.13
  -4   5   5  358.97   61.89
  -4   5   5  425.00   71.46
   4  -5  -5  348.40   72.85
   4   5  -5  363.11   72.82
  -4  -5   5  382.86   62.30
  -4  -5   5  368.85   71.35
  -4  -5   5  388.89  145.62
  -4  -5   6   32.22    6.37
  -4   5   6   32.72    8.42
   4  -5  -6   36.14   15.50
   4   5  -6   43.13   15.11
  -4  -5   6   45.42   11.63
  -4  -5   6   38.46   15.39
  -4   5   7   16.85    8.60
  -4   5   7   15.94   11.43
   4  -5  -7   20.46   11.54
   4   5  -7    4.50   13.36
  -4  -5   7   18.25    9.53
  -4  -5   7   26.40   10.89
  -4  -5   7   26.13   10.89
  -4   5   8  226.67   38.52
  -4   5   8  233.07   39.59
   4  -5  -8  187.06   45.93
   4   5  -8  238.54   46.59
  -4  -5   8  247.70   38.90
  -4  -5   8  220.31   39.11
  -4  -5   8  236.23   88.61
  -4   5   9  703.79  114.35
  -4   5   9  606.81  114.54
   4  -5  -9  644.41  131.10
   4   5  -9  738.17  131.13
  -4  -5   9  736.50  114.53
  -4  -5   9  674.72  115.03
  -4  -5   9  729.05  270.71
  -4   5  10  659.90  121.81
  -4   5  10  728.79  122.44
   4  -5 -10  808.87  140.87
   4  -5 -10  677.90   89.83
   4   5 -10  720.35  139.35
  -4  -5  10  736.33  122.06
  -4  -5  10  659.50  122.46
  -4  -5  10  785.33  288.51
  -4   5  11  129.50   22.35
  -4   5  11  120.01   19.80
   4  -5 -11  117.68   26.61
   4  -5 -11   70.04   23.76
   4   5 -11   94.23   23.23
   4   5 -11   51.51   35.09
  -4  -5  11   92.08   18.32
  -4  -5  11   73.20   18.69
  -4  -5  11  121.11   35.69
  -4   5  12  425.04   75.71
  -4   5  12  408.67   76.05
   4  -5 -12  468.96   87.93
   4  -5 -12  400.96   61.11
   4   5 -12  461.82   86.77
  -4  -5  12  434.38   75.18
  -4  -5  12  298.98   75.27
  -4  -5  12  482.16  175.63
  -4  -5  13   41.52    7.46
  -4   5  13   37.86   16.58
  -4   5  13   26.53   16.46
   4  -5 -13   36.12   21.19
   4  -5 -13   37.52   24.27
   4   5 -13   39.89   17.30
  -4  -5  13   46.12   18.30
  -4   5  14  229.26   41.46
   4  -5 -14  246.22   47.57
   4   5 -14  222.38   46.56
  -4  -5  14  237.55   38.70
  -4  -5  14  225.01   85.52
  -4   5  15   20.33   16.37
  -4   5  15    1.83    8.37
   4  -5 -15   26.09   19.66
   4   5 -15   23.06   18.01
  -4  -5  15   10.48   11.84
  -4  -5  15   19.05    8.21
  -4   5  16    9.26   16.38
  -4   5  16    3.31    9.71
   4  -5 -16    9.36   18.86
   4   5 -16   15.70   17.37
  -4  -5  16   16.31   11.65
  -4  -5  16    9.41    7.74
  -4  -5  17   -0.42    7.58
  -4   5  17  -11.70   20.65
  -4   5  17    2.81   10.94
   4  -5 -17  -10.43   17.48
   4   5 -17  -11.48   17.27
  -4  -5  17    1.07    8.13
  -4   5  18   25.13   21.27
  -4   5  18    2.86   15.12
   4  -5 -18   19.36   15.37
   4   5 -18   14.30   17.65
  -4  -5  18   18.14   11.62
  -4  -5  18   24.98   10.93
  -4   5  19  212.33   36.70
  -4   5  19   69.84   68.97
   4  -5 -19    2.72   37.09
   4   5 -19  172.60   39.06
  -4  -5  19  176.05   31.73
  -4  -5  19  238.01   68.78
  -4   5  20    9.79   20.97
  -4   5  20    1.62   14.88
   4  -5 -20    9.76   14.81
   4   5 -20   10.85   16.87
  -4  -5  20   -3.63   10.77
  -4  -5  20    4.55    7.88
  -4   5  21   47.31   26.96
   4  -5 -21    5.31   23.90
   4   5 -21   80.20   26.08
  -4  -5  21   76.49   19.16
  -4  -5  21  102.91   36.49
  -4   5  22   33.87   22.10
   4  -5 -22    1.12   16.51
   4   5 -22    4.13   17.77
  -4  -5  22   21.35   11.69
  -4  -5  22   29.11   15.67
   4   5 -23   20.20   15.86
  -4  -5  23   -1.65   10.24
  -4  -5  23    8.08   12.92
  -4   6   1   35.78    9.56
  -4   6   1   25.91   10.56
   4  -6  -1   23.59    9.32
   4  -6  -1   40.34   18.26
   4   6  -1   27.73   14.79
  -4  -6   1    1.36    7.32
  -4  -6   1   15.39   12.41
  -4  -6   1   25.98    9.55
  -4  -6   1   21.76    9.08
  -4   6   2  221.91   29.41
  -4   6   2  184.31   34.04
   4  -6  -2  214.59   39.29
   4   6  -2  177.27   37.66
  -4  -6   2  179.00   29.33
  -4  -6   2  216.04   35.43
  -4  -6   2  172.30   65.50
  -4  -6   2  170.62   65.42
  -4   6   3   21.34   10.02
  -4   6   3   19.84   10.40
   4  -6  -3   27.83   21.77
   4   6  -3   13.39   13.78
  -4  -6   3   21.23    7.25
  -4  -6   3   16.54   12.69
  -4  -6   3   21.90    8.45
  -4  -6   3   17.83    7.72
  -4   6   4  212.04   29.24
  -4   6   4  201.67   33.86
   4  -6  -4  231.03   37.97
   4   6  -4  213.10   36.95
  -4  -6   4  179.67   28.63
  -4  -6   4  186.30   33.99
  -4  -6   4  211.63   64.73
  -4  -6   4  142.49   64.36
  -4   6   5   64.85   14.86
  -4   6   5   72.03   15.42
   4  -6  -5   94.55   26.24
   4   6  -5   60.74   20.19
  -4  -6   5   68.51   15.59
  -4  -6   5   66.89   17.43
  -4  -6   5   73.36   27.90
  -4   6   6    7.68    9.87
  -4   6   6    1.45    9.76
   4  -6  -6    0.06   14.61
   4   6  -6    4.40   11.90
  -4  -6   6   -1.85    7.79
  -4  -6   6   -6.59   13.91
  -4  -6   6    4.92    6.07
  -4   6   7   52.99   13.43
  -4   6   7   54.53   13.39
   4  -6  -7   50.18   21.90
   4   6  -7   53.47   17.03
  -4  -6   7   32.88   11.93
  -4  -6   7   53.53   16.02
  -4  -6   7   52.56   20.74
  -4   6   8  131.35   23.48
  -4   6   8  130.98   24.21
   4  -6  -8  113.93   30.49
   4  -6  -8  128.41   20.76
   4   6  -8  111.87   28.43
  -4  -6   8  119.46   22.61
  -4  -6   8  120.95   24.86
  -4  -6   8  128.74   48.54
  -4   6   9   25.13   12.86
   4  -6  -9   14.80   24.07
   4  -6  -9   32.15   21.60
   4   6  -9   20.89   14.59
  -4  -6   9   34.55    9.84
  -4  -6   9   32.48   14.53
  -4  -6   9   34.43   15.14
  -4   6  10   68.81   14.98
   4  -6 -10   53.19   25.39
   4  -6 -10   62.77   26.13
   4   6 -10   59.95   19.11
  -4  -6  10   62.33   13.64
  -4  -6  10   44.34   15.38
  -4  -6  10   67.86   25.92
  -4  -6  11  395.04   12.36
  -4   6  11  407.26   71.21
  -4   6  11  360.78   72.33
   4  -6 -11  389.33   84.11
   4  -6 -11  318.17   55.87
   4   6 -11  354.10   82.14
  -4  -6  11  454.10  165.77
  -4   6  12  943.15  154.43
   4  -6 -12  729.62  115.77
   4   6 -12  809.88  175.27
  -4  -6  12  911.42  154.12
  -4  -6  12  982.46  365.00
  -4   6  13   59.41   17.97
   4  -6 -13   58.76   27.20
   4   6 -13   39.54   23.81
  -4  -6  13   74.63   17.43
  -4  -6  13   71.85   27.41
  -4   6  14  263.07   56.36
   4  -6 -14  254.57   65.36
   4   6 -14  358.96   65.27
  -4  -6  14  290.67   55.10
  -4  -6  14  340.75  125.70
  -4   6  15    1.14   15.76
   4  -6 -15    8.58   23.35
   4   6 -15    7.06   20.05
  -4  -6  15   22.93   13.71
  -4  -6  15   28.66   12.19
  -4   6  16   -1.58   18.97
   4  -6 -16   -6.78   19.47
   4   6 -16   -6.35   18.16
  -4  -6  16    0.00   11.85
  -4  -6  16    3.88    9.30
  -4  -6  17  415.37   14.94
  -4   6  17  374.38   90.44
   4  -6 -17  323.87  102.42
   4   6 -17  426.54  101.90
  -4  -6  17  589.72  208.27
  -4   6  18  -16.93   25.43
   4  -6 -18    6.93   15.64
   4   6 -18   12.03   17.96
  -4  -6  18   -2.37   10.80
  -4  -6  18   -0.14    8.77
  -4  -6  19   16.03    7.48
  -4   6  19   22.77   21.46
   4  -6 -19   16.02   20.46
   4   6 -19   13.51   18.53
  -4  -6  19   17.48   10.71
   4   6 -20    9.82   12.22
  -4   6  20   -6.78   26.30
   4  -6 -20   19.19   17.03
  -4  -6  20    7.63   10.68
  -4  -6  20    2.29    9.78
   4   6 -21   12.49   12.27
  -4   6  21   13.76   27.15
   4  -6 -21   -4.33   17.44
  -4  -6  21   11.15   18.90
  -4  -6  21   10.32    9.67
  -4  -6  22    3.06    7.67
   4   6 -22    8.32   15.24
  -4  -6  22    4.75   12.18
  -4  -6  23   31.88   18.21
  -4   7   1 1128.81  123.73
  -4   7   1  909.16  140.15
   4  -7  -1  927.15   91.44
   4   7  -1 1133.27  145.46
  -4  -7   1 1060.48  123.96
  -4  -7   1  925.36  140.71
  -4  -7   1  823.70  292.04
  -4  -7   1  705.58  291.97
  -4   7   2   -2.32    9.22
  -4   7   2    7.08    9.38
   4   7  -2   -3.19   26.71
  -4  -7   2    3.37    7.93
  -4  -7   2  -21.66   13.52
  -4  -7   2    3.01    5.14
  -4  -7   2    2.67    2.25
  -4   7   3  628.02   79.65
  -4   7   3  512.73   79.68
   4  -7  -3  624.14   94.23
   4   7  -3  550.20   93.06
  -4  -7   3  574.50   80.02
  -4  -7   3  470.97   91.02
  -4  -7   3  500.42  187.20
  -4  -7   3  481.91  187.14
  -4   7   4  286.28   37.05
  -4   7   4  254.87   37.75
   4  -7  -4  238.16   46.20
   4   7  -4  276.06   45.80
  -4  -7   4  277.64   37.55
  -4  -7   4  239.00   44.03
  -4  -7   4  260.95   84.74
  -4  -7   4  190.75   84.42
  -4   7   5    8.84    8.89
  -4   7   5    6.19    9.90
   4   7  -5   32.70   13.90
  -4  -7   5   13.57    6.90
  -4  -7   5   11.28    7.33
  -4  -7   5   11.04    5.08
  -4   7   6  427.61   64.83
  -4   7   6  444.55   65.52
   4  -7  -6  399.96   77.28
   4  -7  -6  468.34   50.31
   4   7  -6  415.44   76.33
  -4  -7   6  420.61   64.89
  -4  -7   6  391.52   66.10
  -4  -7   6  396.96  151.62
  -4   7   7   -3.32    8.30
  -4   7   7   15.32   12.12
   4  -7  -7   15.33   18.28
   4  -7  -7  -15.42   21.50
   4   7  -7    0.97   11.66
  -4  -7   7    3.08    7.70
  -4  -7   7    3.07    7.57
  -4   7   8   42.22   12.56
   4  -7  -8   62.90   20.45
   4  -7  -8   29.27   20.93
   4   7  -8   40.63   18.55
  -4  -7   8   58.21   11.76
  -4  -7   8   44.32   16.29
  -4  -7   8   49.44   19.90
  -4   7   9   -2.73    9.73
   4  -7  -9    6.47   17.90
   4  -7  -9  -21.80   22.45
   4   7  -9   -2.94   11.79
  -4  -7   9    3.19    8.36
  -4  -7   9    0.26    6.69
  -4   7  10   55.45   17.98
  -4   7  10   53.18   22.68
   4  -7 -10   79.84   27.88
   4   7 -10   69.14   22.55
  -4  -7  10  102.50   19.05
  -4  -7  10   92.51   34.07
  -4   7  11   24.84   13.03
  -4   7  11   38.38   19.75
   4  -7 -11   10.40   24.67
   4  -7 -11   25.68   29.29
   4   7 -11   28.96   15.25
  -4  -7  11   68.65   19.51
  -4  -7  11   33.02   14.44
  -4   7  12   -0.54    9.97
   4  -7 -12   -5.72   23.17
   4   7 -12   -7.40   22.27
  -4  -7  12   -0.14   14.53
  -4  -7  12    2.50    6.21
  -4   7  13  152.73   36.50
   4  -7 -13   97.47   44.12
   4   7 -13  252.65   49.41
  -4  -7  13  256.28   36.77
  -4  -7  13  207.98   78.29
  -4   7  14   25.18   15.33
   4  -7 -14   37.72   25.13
   4   7 -14   69.58   29.84
  -4  -7  14   47.01   20.60
  -4  -7  14   38.59   16.47
  -4   7  15   -2.82   18.06
   4  -7 -15   -0.74   20.28
   4   7 -15    4.88   27.38
  -4  -7  15    1.91   19.40
  -4  -7  15   10.60    8.19
  -4   7  16   31.28   21.55
   4  -7 -16   27.90   24.69
   4   7 -16   36.53   26.76
  -4  -7  16   80.31   22.05
  -4  -7  16   57.83   22.90
  -4   7  17   10.29   18.25
   4  -7 -17   -3.98   26.62
   4   7 -17    5.00   19.26
  -4  -7  17    9.71   19.48
  -4  -7  17    7.61    9.71
  -4   7  18   95.09   31.72
   4  -7 -18   -2.42   39.54
   4   7 -18  116.11   35.15
  -4  -7  18  172.90   31.48
  -4  -7  18  151.71   55.31
   4  -7 -19  -29.94   26.50
   4   7 -19   34.23   23.11
  -4  -7  19   19.75   21.32
  -4  -7  19   61.77   22.86
   4   7 -20   -2.87   20.04
  -4  -7  20   10.56   19.41
  -4  -7  20   24.45   12.01
   4   7 -21   -3.89   16.14
  -4  -7  21   -4.49   14.32
  -4  -7  21   -3.24   11.15
   4   8  -1    6.64   20.94
  -4  -8   1    5.25    9.89
  -4  -8   1   -3.50    8.66
  -4  -8   1    1.32    4.90
   4   8  -2  367.85   62.89
  -4  -8   2  367.96   51.48
  -4  -8   2  236.69   58.07
  -4  -8   2  306.54  116.28
  -4  -8   3  186.42   39.29
  -4  -8   3  192.30   72.78
   4   8  -4   13.05   26.73
  -4  -8   4    2.56   11.77
  -4  -8   4   -0.41   13.05
  -4  -8   4   12.55    8.59
   4   8  -5   20.62   22.51
  -4  -8   5   14.43   11.13
  -4  -8   5   -6.68   12.59
  -4  -8   5    6.96    6.43
   4   8  -6    0.19   30.49
  -4  -8   6   80.66   14.85
  -4  -8   6   73.10   21.59
  -4  -8   6   70.57   27.26
   4   8  -7  268.92   47.87
  -4  -8   7  192.71   35.91
  -4  -8   7  211.65   80.01
   4   8  -8  686.78  123.15
  -4  -8   8  694.02  105.46
  -4  -8   8  653.86  247.92
   4  -8  -9  -12.22   19.04
   4  -8  -9  -20.45   18.56
   4   8  -9   39.53   24.68
  -4  -8   9    6.71   12.30
  -4  -8   9   16.56    9.12
  -4   8  10   -5.86   12.84
   4  -8 -10  -21.38   33.45
   4   8 -10   60.28   26.10
  -4  -8  10   37.13   14.52
  -4  -8  10   43.70   16.87
  -4   8  11    2.43   11.57
   4  -8 -11   -0.90   21.49
   4   8 -11   23.03   25.10
  -4  -8  11   -2.72   13.77
  -4  -8  11    7.68    6.79
   4  -8 -12   19.69   28.59
   4   8 -12  117.25   32.64
  -4  -8  12   90.88   19.20
  -4   8  13   19.96   21.06
   4  -8 -13   57.92   35.44
  -4  -8  13   88.67   20.49
  -4  -8  13  102.46   36.84
  -4   8  14  140.62   66.29
   4  -8 -14  175.98   79.17
   4   8 -14  496.80   82.10
  -4  -8  14  431.43   66.44
  -4  -8  14  425.63  152.18
   4  -8 -15   13.05   34.19
   4   8 -15  117.33   37.67
  -4  -8  15   -7.98   20.63
  -4  -8  15  115.05   40.37
  -4   8  16    1.96   17.82
   4  -8 -16   12.07   25.38
   4   8 -16   27.26   31.21
  -4  -8  16    5.42   16.97
  -4  -8  16   39.26   15.46
   4   8 -17   17.19   31.39
  -4  -8  17    9.18   20.01
  -4  -8  17   40.40   16.97
   4   8 -18   39.68   30.48
  -4  -8  18    5.77   19.64
  -4  -8  18   25.16   12.83
   4   8 -19  -13.54   29.75
  -4  -8  19   -3.70   19.63
  -4  -8  19   -4.83   10.29
  -4  -8  20    9.51   11.37
   4   9  -1 1310.81  232.69
  -4  -9   1 1382.28  201.94
  -4  -9   1 1263.08  478.01
   4   9  -2   87.59   53.70
  -4  -9   2   98.95   41.28
  -4  -9   2  256.74   92.56
  -4  -9   3   13.49   13.61
  -4  -9   3   33.68   13.92
   4   9  -4   80.33   41.84
  -4  -9   4   82.66   31.83
   4   9  -5   15.83   27.82
  -4  -9   5   17.35   12.21
  -4  -9   5   16.11    9.19
   4   9  -6   41.49   25.28
  -4  -9   6   37.36   16.86
   4   9  -7    5.09   24.66
  -4  -9   7   10.85   11.55
  -4  -9   7   15.50   10.05
   4   9  -8   78.50   29.27
  -4  -9   8   55.17   16.07
   4   9  -9   57.88   32.69
  -4  -9   9   45.29   13.49
  -4  -9   9   41.51   17.35
   4   9 -10  133.36   37.63
  -4  -9  10  136.71   24.60
  -4  -9  10  128.61   49.30
   4   9 -11    6.90   28.23
  -4  -9  11   38.96   10.96
  -4  -9  11   42.86   18.21
   4   9 -12   16.55   24.97
  -4  -9  12    0.48    9.71
  -4  -9  12    3.19    7.45
   4   9 -13   18.08   28.17
  -4  -9  13   10.62   10.79
  -4  -9  13    0.59    7.53
   4   9 -14   21.08   30.08
  -4  -9  14    0.45   11.55
  -4  -9  14   20.28   10.90
   4   9 -15    8.55   30.95
  -4  -9  15   -3.85   13.74
  -4  -9  15   31.02   14.01
   4   9 -16   36.32   32.24
  -4  -9  16    7.74   14.86
  -4  -9  16   42.58   18.04
   4   9 -17    7.51   32.56
  -4  -9  17   -4.49   13.56
  -4  -9  17    3.67    9.30
  -4  -9  18   93.51   37.10
   4  10  -1    9.24   38.05
  -4 -10   1   22.07   19.44
  -4 -10   1   27.38   12.93
   4  10  -2   35.02   38.94
  -4 -10   2   46.20   20.21
   4  10  -3   16.79   33.79
  -4 -10   3   42.88   18.62
  -4 -10   3   56.84   22.89
   4  10  -4    3.02   24.30
  -4 -10   4    5.67    9.98
   4  10  -5  100.31   35.53
  -4 -10   5   59.22   23.03
  -4 -10   5  109.12   41.81
   4  10  -6  -11.90   41.12
  -4 -10   6    9.79   12.32
  -4 -10   6   31.92   15.00
   4  10  -7   42.26   30.86
  -4 -10   7   14.47   15.03
  -4 -10   7   37.43   18.22
   4  10  -8   12.88   33.04
  -4 -10   8   18.61   12.01
   4  10  -9  -12.28   28.23
  -4 -10   9  -19.24   12.63
  -4 -10   9    2.05   11.33
   4  10 -10   19.12   32.31
  -4 -10  10    1.94   14.40
  -4 -10  10   60.34   24.56
   4  10 -11  -14.56   28.96
  -4 -10  11    5.47   10.37
  -4 -10  11    2.34   10.20
   4  10 -12   39.32   29.80
  -4 -10  12    3.66   15.20
  -4 -10  12   73.87   27.88
   4  10 -13   -6.07   28.20
  -4 -10  13   13.15   11.61
  -4 -10  13   -0.58   13.77
  -4 -10  14    1.24   11.87
  -4 -10  15    0.60   11.97
  -4 -10  16    1.62   12.19
  -4 -11   1   32.29   15.68
  -4 -11   2    2.70   12.65
  -4 -11   3   58.03   25.47
  -4 -11   4   46.80   20.54
  -4 -11   5   19.02   14.54
  -4 -11   6  336.58  127.42
  -4 -11   7   29.44   15.05
  -4 -11   9    0.98   10.52
  -4 -11  10   15.88   12.49
  -4 -11  11   -0.84   13.74
  -4 -11  12   56.91   26.79
  -4 -11  13   12.46   14.38
  -4 -12   1   -0.89   13.29
  -4 -12   2   56.89   25.85
  -4 -12   3   54.08   24.81
  -4 -12   4   44.60   21.99
  -4 -12   5   17.06   14.72
  -4 -12   7    4.74   11.38
  -3   0   1    3.53    5.04
  -3   0   1   -5.21   11.27
  -3   0   1   -0.47    1.46
   3   0  -1   -0.15    8.28
   3   0  -1   -1.61   10.51
  -3   0   2 3345.35   37.06
  -3   0   2 3666.45  584.38
   3   0  -2 3087.94  518.77
   3   0  -2 3281.75  584.86
  -3   0   3   10.75    9.16
  -3   0   3    5.96    8.97
  -3   0   3   -0.53    3.65
  -3   0   3    0.35    1.41
   3   0  -3   -3.42    6.09
   3   0  -3   -1.20   12.34
  -3   0   4 2896.15  454.70
  -3   0   4 2891.80  511.77
   3   0  -4 2838.83  512.51
  -3   0   5   -1.01    9.60
  -3   0   5    4.14    8.49
  -3   0   5   -0.31    3.51
   3   0  -5   15.94   11.48
  -3   0   6  103.69   20.75
  -3   0   6  111.54   22.98
  -3   0   6  109.16   41.32
   3   0  -6  122.63   25.38
  -3   0   7  -13.08   10.38
  -3   0   7   -3.59    8.57
  -3   0   7   -0.09    4.20
   3   0  -7   -6.40   11.94
   3   0  -7    0.30    4.39
   3   0  -8  546.95   39.13
  -3   0   8  627.32   90.10
  -3   0   8  647.94   90.21
  -3   0   8  695.24  212.17
   3   0  -8  437.46  212.06
  -3   0   9    4.30    8.83
  -3   0   9    0.99    5.32
   3   0  -9   11.39    9.25
   3   0  -9    2.62    2.98
  -3   0  10  724.43  117.78
  -3   0  10  988.70  278.82
   3   0 -10  860.51  134.12
   3   0 -10  455.57  278.68
  -3   0  11    2.38    6.14
  -3   0  11   -0.37    5.39
   3   0 -11   -7.27   12.66
   3   0 -11    0.97    2.96
  -3   0  12    7.68    6.92
  -3   0  12    3.89    6.75
   3   0 -12    9.75   12.66
   3   0 -12   14.24   12.64
   3   0 -12    2.41    3.99
  -3   0  13   -2.54    4.97
   3   0 -13  -11.08    9.15
  -3   0  13    3.17    6.27
   3   0 -13    3.47   12.57
   3   0 -13   -1.91    3.87
  -3   0  14   -1.73    6.98
  -3   0  14    1.43    6.19
   3   0 -14   -0.10    9.99
   3   0 -14   10.25   13.20
   3   0 -14    0.86    4.36
   3   0 -15    0.68    4.40
  -3   0  15   -8.37   11.37
  -3   0  15    1.82    5.69
   3   0 -15   23.43   21.30
   3   0 -15   -0.10    3.84
  -3   0  16  432.48   62.36
  -3   0  16  498.88  142.67
   3   0 -16  105.68   70.02
   3   0 -16  430.22   49.86
   3   0 -16  204.94  142.49
  -3   0  17    2.13    7.60
   3   0 -17   -4.43   15.14
  -3   0  18   61.35   23.55
   3   0 -18    6.01   19.85
   3   0 -19    1.02    8.20
  -3   0  19    8.30    7.91
  -3   0  20  165.12   61.95
   3   0 -20  107.03   35.19
   3   0 -21  -18.01   13.21
  -3   0  21    9.25   11.25
  -3   0  22   92.87   36.85
   3   0 -22   90.91   26.64
  -3   0  23   -3.88   13.38
   3   0 -23    1.85   17.80
  -3   0  24   -1.23   13.88
   3   0 -24  143.39   20.42
  -3   0  25   10.06   20.96
   3   0 -25  -18.94   17.73
   3   0 -26   31.45   20.42
   3   1  -1  226.63    7.81
  -3  -1   1  207.24   20.69
  -3   1   1  182.85   34.14
  -3   1   1  172.30   40.78
  -3   1   1  209.46   78.59
   3  -1  -1  189.94   34.00
   3  -1  -1  181.01   42.34
   3  -1  -1  216.83   78.60
   3   1  -1   51.15   41.44
  -3  -1   1  173.44   34.21
  -3  -1   1  205.30   78.60
   3   1  -2   63.46   13.80
  -3  -1   2   70.38    7.04
  -3   1   2   62.28   14.99
  -3   1   2   67.74   17.94
  -3   1   2   66.17   28.57
   3  -1  -2   58.64   13.49
   3  -1  -2   62.22   20.80
   3   1  -2   54.08   13.72
  -3  -1   2   68.15   20.21
  -3  -1   2   90.35   28.61
  -3   1   3   86.74   20.70
  -3   1   3   95.54   24.49
  -3   1   3  126.69   44.33
  -3   1   3  122.73   44.19
   3  -1  -3   81.36   19.89
   3  -1  -3   83.72   26.30
   3   1  -3   98.12   20.03
   3   1  -3   80.72   26.64
  -3  -1   3   74.07   21.18
  -3  -1   3   70.36   24.58
  -3  -1   3  111.82   44.33
  -3   1   4   26.55    9.67
  -3   1   4   31.33   11.57
  -3   1   4   34.34   13.08
  -3   1   4   38.09   12.94
   3  -1  -4   23.17   14.50
   3   1  -4   26.06   15.14
  -3  -1   4   26.69   10.34
  -3  -1   4   29.00   12.02
  -3  -1   4   28.94   13.25
  -3   1   5  917.43  146.16
  -3   1   5  631.24  165.29
  -3   1   5  923.95  346.92
   3  -1  -5  907.98  166.25
   3   1  -5  913.87  166.17
  -3  -1   5  866.48  146.19
  -3  -1   5  964.08  165.61
  -3  -1   5  932.20  346.95
  -3   1   6  300.61   48.40
  -3   1   6  310.36   55.20
  -3   1   6  315.82  111.63
   3  -1  -6  310.56   56.50
   3   1  -6  283.53   56.50
   3   1  -6  252.46  111.72
  -3  -1   6  304.40   48.62
  -3  -1   6  329.49   55.31
  -3  -1   6  302.64  111.70
   3   1  -7   83.07   12.82
  -3  -1   7   97.73    8.12
  -3   1   7  104.65   16.25
  -3   1   7  124.41   18.59
  -3   1   7   87.32   29.39
   3  -1  -7   80.43   19.63
   3  -1  -7   66.59   29.22
   3   1  -7   48.52   29.26
  -3  -1   7  111.26   18.41
  -3  -1   7   93.66   29.43
  -3   1   8  336.98   46.91
  -3   1   8  333.31   46.77
  -3   1   8  343.83  107.81
   3  -1  -8  319.69   54.25
   3  -1  -8  214.41  107.68
   3   1  -8  321.46   54.36
   3   1  -8  230.03  107.71
  -3  -1   8  318.86   46.92
  -3  -1   8  324.79   46.89
  -3  -1   8  344.77  107.90
  -3   1   9  241.19   35.02
  -3   1   9  285.45   78.98
   3  -1  -9  249.97   41.25
   3  -1  -9  125.81   78.79
   3   1  -9  248.55   41.40
   3   1  -9  148.34   78.82
  -3  -1   9  262.93   35.27
  -3  -1   9  266.13   79.02
  -3   1  10  207.81   32.20
   3  -1 -10  262.04   39.06
   3  -1 -10  123.70   73.23
   3   1 -10  253.21   39.17
   3   1 -10  134.14   73.26
  -3  -1  10  257.77   32.73
  -3  -1  10  313.63   73.63
  -3   1  11   29.00    4.78
  -3  -1  11   25.48    4.75
  -3   1  11   23.81   10.62
   3  -1 -11   37.04   13.73
   3  -1 -11   12.96    9.49
   3   1 -11   28.49   13.89
   3   1 -11   18.05    9.42
  -3  -1  11   34.47   10.20
   3   1 -12    8.90    9.46
  -3   1  12   19.68    7.39
  -3   1  12   12.08    7.27
   3  -1 -12    2.25   12.54
   3  -1 -12    4.06   12.34
   3  -1 -12    5.45    4.78
   3   1 -12   22.67   12.90
   3   1 -12    1.64    4.42
  -3  -1  12    6.97    7.11
  -3  -1  12   11.05    6.76
  -3   1  13   20.64    7.38
  -3   1  13   12.46    7.72
   3  -1 -13   17.42   12.94
   3  -1 -13   10.23   12.73
   3  -1 -13    5.65    5.47
   3   1 -13   13.81   13.25
   3   1 -13  -13.71   12.97
   3   1 -13    5.13    5.15
  -3  -1  13   12.62    7.87
  -3  -1  13   15.71    7.39
   3   1 -14   76.80   12.22
  -3   1  14   63.06   11.98
  -3   1  14   59.61   21.26
   3  -1 -14   76.55   15.81
   3  -1 -14   68.77   15.40
   3  -1 -14   27.69   21.04
   3   1 -14   61.04   15.44
   3   1 -14   24.13   20.83
  -3  -1  14   68.54   12.24
  -3  -1  14   91.76   21.86
  -3   1  15   27.70   11.94
  -3   1  15   23.98   10.19
   3  -1 -15    0.00   11.47
   3  -1 -15   36.01   20.94
   3  -1 -15   12.77    9.41
   3   1 -15   18.12   11.74
   3   1 -15   44.42   22.09
   3   1 -15    6.72    9.08
  -3  -1  15   20.36   12.32
  -3  -1  15   35.20   10.59
  -3   1  16   18.17   12.18
  -3   1  16   12.03    7.90
   3  -1 -16    2.25   10.64
   3  -1 -16   24.67   20.68
   3  -1 -16    3.39    6.36
   3   1 -16    3.37   10.92
   3   1 -16   -5.73   20.83
   3   1 -16    1.43    5.27
  -3  -1  16   10.97   12.06
  -3  -1  16   13.90    7.17
  -3   1  17   62.90   23.07
   3  -1 -17   -3.90   16.16
   3   1 -17   -3.91   19.57
  -3  -1  17   56.40   23.09
  -3   1  18    8.48    7.10
   3  -1 -18    1.11   15.44
   3   1 -18  -14.60   15.82
  -3  -1  18    4.30    7.26
  -3   1  19  318.71   96.05
   3  -1 -19  -13.76   49.59
   3   1 -19  153.84   50.09
  -3  -1  19  213.75   95.88
  -3   1  20   40.04   16.25
   3  -1 -20   14.87   17.44
   3   1 -20   46.56   17.91
  -3  -1  20   24.51   14.23
  -3   1  21   12.08   10.10
   3  -1 -21   31.73   18.58
   3   1 -21   30.58   19.09
  -3  -1  21    6.27   11.65
   3   1 -22    3.66   12.75
  -3   1  22    1.03   12.12
   3  -1 -22   -2.78   17.98
  -3  -1  22    5.60    9.86
  -3   1  23    8.13   12.33
   3  -1 -23   26.31   18.27
   3   1 -23    5.60   18.68
  -3   1  24   10.63   18.82
   3  -1 -24   13.06   18.35
   3   1 -24   34.00   18.36
  -3  -1  24   -9.43   12.45
  -3   1  25   -4.79   16.20
   3  -1 -25   -5.77   17.12
   3   1 -25   11.84   17.14
   3   1 -26   14.86   17.93
   3   2  -1   56.63    5.89
  -3   2   1   48.74   12.11
  -3   2   1   37.04   14.87
  -3   2   1   58.57   21.59
   3  -2  -1   45.21   10.88
   3  -2  -1   51.66   17.34
   3   2  -1    9.55   16.58
  -3  -2   1   46.65   11.73
  -3  -2   1   63.23   18.32
  -3  -2   1   57.07   21.58
  -3   2   2  167.46   32.74
  -3   2   2  175.19   38.86
  -3   2   2  188.24   75.71
   3  -2  -2  161.44   32.83
   3  -2  -2  126.93   40.01
   3   2  -2  157.49   32.81
   3   2  -2  171.34   40.71
  -3  -2   2  191.67   33.52
  -3  -2   2  179.47   39.30
  -3  -2   2  237.42   75.87
  -3  -2   2  209.21   75.75
  -3   2   3 1274.22  225.31
  -3   2   3 1223.99  254.51
  -3   2   3 1681.92  536.75
   3  -2  -3 1274.91  225.37
   3  -2  -3 1163.64  255.57
   3   2  -3 1171.52  225.32
   3   2  -3 1226.54  255.39
  -3  -2   3 1176.74  225.39
  -3  -2   3 1205.99  254.50
  -3  -2   3 1323.31  536.79
   3   2  -4  229.27   20.76
  -3   2   4  218.89   33.32
  -3   2   4  220.61   38.77
  -3   2   4  201.89   75.72
   3  -2  -4  225.84   40.10
  -3  -2   4  234.94   33.59
  -3  -2   4  236.59   38.99
  -3  -2   4  194.68   75.81
  -3   2   5   79.67   15.31
  -3   2   5  108.48   18.48
  -3   2   5   80.71   31.31
  -3   2   5   84.10   31.20
   3  -2  -5   90.79   20.34
   3   2  -5   87.44   20.72
  -3  -2   5   91.33   16.82
  -3  -2   5   12.15   17.83
  -3  -2   5   84.07   31.50
  -3   2   6   94.19   17.11
  -3   2   6   82.92   19.44
  -3   2   6   93.91   34.05
   3  -2  -6   90.22   21.44
   3   2  -6   75.12   22.36
   3   2  -6   89.65   34.39
  -3  -2   6   89.24   17.98
  -3  -2   6   94.20   19.68
  -3  -2   6   87.16   34.25
  -3   2   7   30.98   10.28
  -3   2   7   21.31    9.18
  -3   2   7   24.20   10.29
   3  -2  -7   30.65   12.75
   3   2  -7   28.34   13.66
  -3  -2   7   20.14   11.43
  -3  -2   7   30.11   11.30
  -3  -2   7   26.33   11.38
  -3   2   8 2444.80  300.15
  -3   2   8 2478.70  300.39
   3  -2  -8 2364.81  338.36
   3  -2  -8 1180.29  714.67
   3   2  -8 2231.76  338.31
   3   2  -8 1769.57  714.76
  -3  -2   8 2273.24  300.15
  -3  -2   8 2422.76  300.44
  -3  -2   8 2500.14  714.82
  -3   2   9  180.91   27.31
  -3   2   9  193.88   60.91
   3  -2  -9  188.21   33.07
   3  -2  -9   96.27   60.77
   3   2  -9  194.23   33.32
   3   2  -9  115.74   60.81
  -3  -2   9  227.15   27.78
  -3  -2   9  221.94   61.11
  -3   2  10  256.73   45.46
  -3   2  10  349.01  105.98
   3  -2 -10  349.95   53.64
   3  -2 -10  136.57  105.83
   3   2 -10  362.41   53.80
   3   2 -10  188.42  105.87
  -3  -2  10  320.39   46.01
  -3  -2  10  420.17  106.12
  -3   2  11  275.42   42.08
  -3   2  11  322.26   96.95
   3  -2 -11  328.80   49.70
   3  -2 -11  299.82   32.81
   3  -2 -11  122.52   96.80
   3   2 -11  319.93   49.86
   3   2 -11  166.49   96.84
  -3  -2  11  283.70   42.01
  -3  -2  11  372.31   97.15
   3   2 -12   -2.72    9.03
  -3  -2  12    0.32    4.71
  -3   2  12    0.36    6.82
  -3   2  12    1.58    4.13
   3  -2 -12    7.13   11.84
   3  -2 -12   12.86   12.29
   3  -2 -12   -0.78    2.65
   3   2 -12    3.48   12.64
   3   2 -12   -0.04    3.87
   3   2 -13   -8.32    9.12
  -3   2  13    2.82    6.68
  -3   2  13    0.94    5.13
   3  -2 -13    0.46   12.03
   3  -2 -13   -6.65   12.71
   3  -2 -13   -0.88    3.46
   3   2 -13   10.10   13.22
   3   2 -13    2.75    3.30
  -3  -2  13   -1.10    7.52
  -3  -2  13    0.36    6.50
  -3   2  14   21.08    5.18
  -3   2  14   19.82    8.17
   3  -2 -14    0.25   12.89
   3  -2 -14   31.58   13.58
   3  -2 -14    1.93    6.65
   3   2 -14    6.18   13.63
   3   2 -14   18.19   21.65
   3   2 -14    9.61    7.01
  -3  -2  14   21.48   11.15
  -3  -2  14   23.18    9.07
  -3   2  15    7.74    7.77
   3  -2 -15   13.19    9.06
   3  -2 -15    8.41   19.62
   3  -2 -15    1.77    5.21
   3   2 -15    4.55   13.17
   3   2 -15   25.69   22.52
   3   2 -15    4.32    4.96
  -3  -2  15    8.90   11.73
  -3  -2  15   13.58    7.91
  -3   2  16   81.53   19.14
  -3   2  16  107.00   34.30
   3  -2 -16   83.93   21.08
   3  -2 -16   25.06   23.93
   3  -2 -16   28.88   33.94
   3   2 -16  139.39   23.02
  -3  -2  16  121.10   34.68
  -3   2  17  422.41  163.41
   3  -2 -17  268.00   80.00
   3   2 -17  485.57   81.92
  -3  -2  17  444.25  163.33
  -3   2  18  478.93  216.18
   3  -2 -18  428.92  105.32
   3   2 -18  654.83  106.39
  -3  -2  18  635.87  216.16
  -3   2  19   -1.86    6.27
   3  -2 -19   -6.20   15.12
   3   2 -19  -14.09   18.77
  -3  -2  19    0.52    7.47
  -3   2  20   62.75   27.65
   3  -2 -20   89.86   23.16
   3   2 -20   71.13   23.90
  -3  -2  20   69.82   26.80
  -3   2  21   41.00   21.29
   3  -2 -21   50.25   21.02
   3   2 -21   47.78   21.95
  -3  -2  21   55.54   20.80
  -3   2  22    2.81   15.17
   3  -2 -22   15.15   17.33
   3   2 -22   11.82   18.33
  -3  -2  22    4.20   10.16
  -3   2  23    9.25   18.32
   3  -2 -23   49.33   18.82
   3   2 -23   37.16   19.48
  -3  -2  23   36.73   16.81
  -3   2  24    3.47   13.70
   3  -2 -24    4.86   16.85
   3   2 -24   -3.77   17.62
  -3  -2  24    3.97   12.05
   3  -2 -25   34.65   17.32
   3   2 -25   29.04   19.75
  -3  -2  25   38.51   23.34
  -3   3   1   22.47   15.68
  -3   3   1   60.11   20.44
  -3   3   1  141.89   35.15
   3  -3  -1   51.50   15.87
   3  -3  -1   55.08   23.12
   3  -3  -1   49.59   35.05
   3   3  -1   53.57   16.02
   3   3  -1   57.60   23.73
  -3  -3   1   49.39   16.53
  -3  -3   1   70.64   22.30
  -3  -3   1   67.51   35.14
   3   3  -2 4648.25  252.36
  -3   3   2 4680.40  698.98
  -3   3   2 4437.43  786.21
   3  -3  -2 4524.92  699.02
   3  -3  -2 4152.41  787.18
   3   3  -2 4561.01  699.12
  -3  -3   2 4486.27  699.07
  -3  -3   2 4521.15  786.14
  -3  -3   2 4398.20 1668.96
  -3  -3   3  185.45    7.72
  -3   3   3  166.08   63.11
   3  -3  -3  180.14   27.63
   3  -3  -3  187.88   34.68
   3   3  -3  178.96   34.78
  -3  -3   3  187.69   33.07
  -3  -3   3  168.68   63.23
  -3   3   4  136.09   19.00
  -3   3   4  143.50   22.71
  -3   3   4  114.17   41.23
  -3   3   4  103.65   41.23
   3  -3  -4  118.80   24.30
   3   3  -4  150.37   25.36
  -3  -3   4  130.62   19.68
  -3  -3   4  128.61   23.22
  -3  -3   4  112.33   41.42
  -3   3   5 2984.48  419.67
  -3   3   5 3057.30  472.32
  -3   3   5 3112.40 1000.98
  -3   3   5 2329.23 1000.98
   3  -3  -5 3042.36  473.52
   3   3  -5 3099.01  473.26
  -3  -3   5 2921.98  419.76
  -3  -3   5 3338.99  472.61
  -3  -3   5 2881.22 1001.06
  -3   3   6  626.73   85.46
  -3   3   6  794.12   97.96
  -3   3   6  438.17  201.62
   3  -3  -6  662.56   98.38
   3   3  -6  642.15   98.26
   3   3  -6  660.66  201.80
  -3  -3   6  630.25   85.74
  -3  -3   6  695.03   97.52
  -3  -3   6  628.00  201.76
  -3   3   7   30.85   10.26
  -3   3   7   34.35   10.67
  -3   3   7   41.27   15.29
   3  -3  -7   52.26   15.78
   3   3  -7   38.51   14.92
   3   3  -7   32.89   15.72
  -3  -3   7   43.31   12.05
  -3  -3   7   43.58   15.85
  -3   3   8  486.08   65.64
  -3   3   8  421.94   65.53
  -3   3   8  436.40  153.45
   3  -3  -8  442.47   75.40
   3   3  -8  396.83   75.42
   3   3  -8  295.25  153.48
  -3  -3   8  455.15   65.82
  -3  -3   8  441.28   65.83
  -3  -3   8  470.78  153.58
  -3   3   9  263.43   39.09
  -3   3   9  224.05   38.47
  -3   3   9  285.33   89.28
   3  -3  -9  259.62   45.69
   3  -3  -9  114.48   89.14
   3   3  -9  253.64   45.90
   3   3  -9  195.08   89.27
  -3  -3   9  298.02   39.50
  -3  -3   9  292.90   39.57
  -3  -3   9  308.55   89.59
  -3   3  10  132.61   20.51
  -3   3  10  102.32   44.45
   3  -3 -10  135.64   25.72
   3  -3 -10  133.90   18.44
   3  -3 -10   66.93   44.41
   3   3 -10  177.75   26.35
   3   3 -10   79.54   44.49
  -3  -3  10  132.53   20.78
  -3  -3  10  222.97   44.96
  -3   3  11   -3.96    6.68
  -3   3  11    1.48    3.95
   3  -3 -11    7.57   10.96
   3  -3 -11  -10.85   11.66
   3   3 -11    4.61   12.22
   3   3 -11   -0.31    3.15
  -3  -3  11   -1.31    6.55
  -3  -3  11    6.30    5.98
   3   3 -12   83.90   12.01
   3   3 -12   64.82   14.52
  -3   3  12   64.19   11.39
   3  -3 -12   75.87   16.46
   3  -3 -12   70.17   14.39
   3  -3 -12   22.55   19.92
   3   3 -12   34.53   19.94
  -3  -3  12   77.59   12.16
  -3  -3  12   86.46   21.05
  -3   3  13   23.60    7.90
  -3   3  13   21.36    9.31
   3  -3 -13   29.96   12.92
   3  -3 -13   23.37   12.96
   3   3 -13   31.50   13.81
   3   3 -13    8.85   13.78
   3   3 -13   11.14    8.20
  -3  -3  13   27.97    9.00
  -3  -3  13   24.08   10.20
  -3   3  14   63.07    9.76
   3   3 -14   50.63   11.59
  -3   3  14   62.95   18.91
   3  -3 -14   71.43   16.08
   3  -3 -14   64.83   22.14
   3  -3 -14   12.97   17.97
   3   3 -14   63.86   23.37
   3   3 -14   26.82   18.14
  -3  -3  14   57.64   14.37
  -3  -3  14   70.53   19.91
  -3   3  15    9.56   13.89
  -3   3  15    6.34    6.10
   3  -3 -15    9.16   12.04
   3  -3 -15   30.32   22.35
   3  -3 -15    2.69    4.58
   3   3 -15    4.79   13.23
   3   3 -15   13.00   23.32
   3   3 -15    4.02    4.88
  -3  -3  15   17.16   12.41
  -3  -3  15   11.77    8.29
   3   3 -16   -1.04   13.11
  -3   3  16    0.64    5.77
   3  -3 -16    7.69   11.98
   3  -3 -16    0.96    4.10
  -3  -3  16    3.44    7.92
  -3   3  17  130.17   69.58
   3  -3 -17  192.19   37.57
   3   3 -17  218.47   40.29
  -3  -3  17  224.28   69.74
   3  -3 -18   40.24   19.10
   3   3 -18   24.78   20.37
  -3  -3  18   30.74   13.52
  -3   3  19    8.38   11.88
   3  -3 -19   24.49   17.83
   3   3 -19   28.29   19.14
  -3  -3  19   12.12   10.30
  -3   3  20   70.57   31.14
   3  -3 -20   64.63   23.74
   3   3 -20   81.77   24.80
  -3  -3  20   79.51   29.95
  -3   3  21    7.92   12.40
   3  -3 -21    8.71   17.14
   3   3 -21    7.04   18.79
  -3  -3  21   10.50    9.78
  -3   3  22   -0.81   11.09
   3  -3 -22   17.70   21.45
   3   3 -22    5.05   17.97
  -3  -3  22   -0.42    9.76
  -3   3  23   -2.16   46.54
   3  -3 -23  157.49   32.59
   3   3 -23  151.41   30.37
  -3  -3  23  210.57   45.87
   3  -3 -24   15.36   25.77
   3   3 -24   25.21   23.02
  -3  -3  24   78.93   31.21
   3   3 -25   20.79   17.21
  -3  -3  25   12.77   20.09
  -3   4   1  858.89  162.02
  -3   4   1  922.77  184.13
  -3   4   1 1167.36  385.76
   3  -4  -1  947.70  162.13
   3  -4  -1  850.39  185.16
   3   4  -1  919.30  162.25
   3   4  -1  952.38  185.22
  -3  -4   1  895.11  162.20
  -3  -4   1  916.08  184.00
  -3  -4   1  844.24  385.80
  -3  -4   1  998.99  385.80
  -3   4   2   57.64   35.24
   3  -4  -2  208.71   35.63
   3  -4  -2  187.89   43.31
   3   4  -2  191.24   35.55
   3   4  -2  217.49   43.92
  -3  -4   2  183.64   35.98
  -3  -4   2  214.39   41.83
  -3  -4   2  216.21   82.67
  -3  -4   2  229.17   82.59
  -3   4   3  595.14   88.80
  -3   4   3  666.61  101.50
   3  -4  -3  534.50  102.82
   3   4  -3  636.73  102.88
  -3  -4   3  604.79   89.11
  -3  -4   3  678.15  101.78
  -3  -4   3  546.03  210.39
  -3   4   4  272.23   39.61
  -3   4   4  311.23   45.92
   3  -4  -4  270.49   47.59
   3   4  -4  287.93   47.70
  -3  -4   4  281.83   40.15
  -3  -4   4   -3.56   45.68
  -3  -4   4  244.25   92.00
  -3   4   5    0.84    6.48
  -3   4   5   14.99    6.48
   3  -4  -5    5.15    8.08
   3   4  -5   13.40   10.78
  -3  -4   5    5.89    7.43
  -3  -4   5    9.37    7.41
  -3  -4   5    3.50    5.11
  -3   4   6    3.63    5.34
  -3   4   6    1.13    5.83
   3  -4  -6    7.78    8.35
   3   4  -6   -4.40   10.56
  -3  -4   6    4.26    8.63
  -3  -4   6   13.16    8.12
  -3  -4   6    3.05    5.43
  -3   4   7  491.67   77.94
  -3   4   7  524.53   78.18
   3  -4  -7  500.67   90.04
   3   4  -7  542.86   90.06
   3   4  -7  424.48  183.97
  -3  -4   7  549.05   78.44
  -3  -4   7  525.34   78.52
  -3  -4   7  527.46  184.03
  -3   4   8  192.37   29.24
  -3   4   8  139.17   28.89
   3   4  -8  197.62   35.48
   3   4  -8  130.43   66.02
  -3  -4   8  227.74   30.07
  -3  -4   8  201.55   29.67
  -3  -4   8  217.99   66.22
  -3   4   9   46.56   10.59
  -3   4   9   40.72    9.33
  -3   4   9   37.10   15.74
   3  -4  -9   43.76   14.95
   3  -4  -9   51.95   11.85
   3   4  -9   59.99   14.82
   3   4  -9   30.61   15.87
  -3  -4   9   57.60   12.05
  -3  -4   9   45.84   10.76
  -3  -4   9   56.58   16.76
  -3   4  10  535.96   85.51
  -3   4  10  636.17   86.05
   3  -4 -10  509.13   97.51
   3  -4 -10  618.70   64.42
   3   4 -10  549.41   97.70
   3   4 -10  350.22  200.93
  -3  -4  10  585.95   85.60
  -3  -4  10  477.65   85.29
  -3  -4  10  707.49  201.12
  -3   4  11   38.22    9.74
  -3   4  11   43.03   12.69
   3  -4 -11   38.03   12.86
   3  -4 -11   28.42   18.61
   3  -4 -11   13.22   12.48
   3   4 -11   50.21   14.39
   3   4 -11   34.75   14.12
   3   4 -11   20.53   12.55
  -3  -4  11   25.08    9.20
  -3  -4  11   56.10   13.73
  -3   4  12    7.76   12.04
  -3   4  12    3.62    3.57
   3  -4 -12    7.28   10.41
   3  -4 -12   27.88   19.29
   3  -4 -12    0.62    3.36
   3   4 -12   -9.51   12.29
   3   4 -12   -2.00   13.18
   3   4 -12    0.34    3.88
  -3  -4  12   -2.49    7.77
  -3   4  13  553.73   62.70
  -3   4  13  302.70  142.28
   3  -4 -13  516.69   70.86
   3  -4 -13  539.66   50.13
   3   4 -13  523.48   71.17
   3   4 -13  557.34   50.85
   3   4 -13  221.02  142.27
  -3  -4  13  570.93   62.49
  -3  -4  13  548.33  142.54
  -3   4  14    7.33   14.88
  -3   4  14    0.60    4.06
   3  -4 -14   12.03   11.26
   3  -4 -14   -4.96   22.69
   3   4 -14    0.00   12.78
   3   4 -14   11.21   23.22
   3   4 -14    1.56    3.96
  -3  -4  14   -3.97   12.16
  -3  -4  14    1.21    7.56
  -3   4  15  213.73   33.62
  -3   4  15  189.10   67.96
   3  -4 -15  241.96   36.70
   3  -4 -15  163.48   32.96
   3  -4 -15   38.80   67.54
   3   4 -15  256.88   37.35
  -3  -4  15  286.47   68.26
  -3   4  16 1269.56  415.44
   3  -4 -16 1255.80  198.66
   3  -4 -16  195.03  415.13
   3   4 -16 1594.69  199.00
  -3  -4  16 1721.03  415.55
  -3   4  17  535.11  244.72
   3  -4 -17  508.42  118.44
   3   4 -17  694.91  119.51
  -3  -4  17  754.29  244.75
  -3   4  18   89.11   40.57
   3  -4 -18  119.24   30.20
   3   4 -18  101.10   28.50
  -3  -4  18  116.36   40.20
  -3   4  19    4.36   11.15
   3  -4 -19   28.17   21.44
   3   4 -19    1.39   18.83
  -3  -4  19    8.74    9.63
   3   4 -20   -3.33   12.80
  -3   4  20   -3.43   13.55
   3  -4 -20  -18.91   21.13
  -3  -4  20    0.53    8.51
  -3   4  21    4.64   51.19
   3  -4 -21  202.30   34.68
   3   4 -21  187.41   32.67
  -3  -4  21  197.06   50.54
  -3   4  22    2.14   18.15
   3  -4 -22    4.46   21.19
   3   4 -22   -3.37   18.10
  -3  -4  22    3.34    9.82
   3  -4 -23    6.78   19.19
   3   4 -23    4.80   17.06
  -3  -4  23   -1.39   11.74
   3  -4 -24    9.66   17.41
   3   4 -24   -1.09   16.25
  -3  -4  24   16.07   22.75
  -3   5   1 5257.51  837.21
  -3   5   1 5211.79  941.19
   3  -5  -1 5240.26  837.27
   3  -5  -1 5059.95  942.64
   3   5  -1 5014.25  837.37
   3   5  -1 5414.43  942.57
  -3  -5   1 5058.60  941.22
  -3  -5   1 5356.70 1999.49
  -3   5   2  512.31  108.75
  -3   5   2  605.00  123.93
   3  -5  -2  507.31  125.30
   3   5  -2  135.62  125.11
  -3  -5   2  575.46  124.17
  -3  -5   2  544.55  258.58
  -3  -5   2  778.72  258.60
  -3   5   3  377.98   54.89
  -3   5   3  381.40   63.18
   3  -5  -3  355.98   65.21
   3   5  -3  374.74   65.17
  -3  -5   3  421.09   55.34
  -3  -5   3  378.68   63.71
  -3  -5   3  331.88  129.22
  -3   5   4  458.71   72.99
  -3   5   4  562.41   83.96
   3  -5  -4  418.32   84.98
   3   5  -4  497.85   85.07
  -3  -5   4  441.26   73.29
  -3  -5   4  497.33   83.84
  -3  -5   4  455.45  172.68
  -3   5   5   89.98   16.50
   3  -5  -5   75.72   20.10
   3   5  -5   70.24   20.51
  -3  -5   5   80.30   15.56
  -3  -5   5   93.82   18.83
  -3  -5   5   84.09   32.06
  -3   5   6    0.64    5.52
  -3   5   6   -1.08    9.16
   3  -5  -6   -1.05    6.89
   3   5  -6   -1.14   10.12
  -3  -5   6   -8.17    8.37
  -3  -5   6    5.55    7.47
  -3  -5   6   -1.90    6.58
  -3   5   7  203.46   35.67
  -3   5   7  219.57   35.93
   3  -5  -7  231.18   42.64
   3   5  -7  214.78   43.06
  -3  -5   7  219.46   36.25
  -3  -5   7  226.54   36.55
  -3  -5   7  219.06   82.63
  -3   5   8   92.24   18.30
  -3   5   8  131.16   19.52
   3  -5  -8  102.33   23.12
   3  -5  -8  111.25   19.88
   3   5  -8  142.54   24.58
   3   5  -8   75.13   39.81
  -3  -5   8  127.37   19.68
  -3  -5   8  122.02   19.70
  -3  -5   8  130.87   40.48
  -3   5   9    1.36    6.42
  -3   5   9    9.12   11.64
   3  -5  -9    6.44   15.79
   3   5  -9   -1.23   11.81
   3   5  -9    1.01    4.90
  -3  -5   9   -0.50    9.51
  -3  -5   9    3.77    6.79
  -3  -5   9    9.39    8.14
  -3   5  10   24.46    8.28
  -3   5  10   33.95   11.29
   3  -5 -10   13.88   11.10
   3  -5 -10   37.03   21.11
   3   5 -10   20.45   12.70
   3   5 -10   12.10    9.49
  -3  -5  10   21.99   10.36
  -3  -5  10   15.53    8.07
  -3  -5  10   32.06   10.78
  -3   5  11   59.17   12.69
   3  -5 -11   52.71   14.69
   3  -5 -11   51.54   19.39
   3   5 -11   37.88   15.96
   3   5 -11   34.67   14.83
   3   5 -11   33.16   19.60
  -3  -5  11   66.61   12.94
  -3  -5  11   43.47   11.89
  -3  -5  11   64.14   20.05
  -3   5  12   44.29   10.87
   3  -5 -12   48.75   17.02
   3  -5 -12   51.58   21.01
   3   5 -12   58.48   15.73
   3   5 -12   31.54   15.36
   3   5 -12   19.75   16.55
  -3  -5  12   53.09   12.10
  -3  -5  12   34.18   11.29
  -3  -5  12   60.02   17.90
  -3   5  13   17.01   13.85
  -3   5  13   26.20   15.12
  -3   5  13   21.07    9.04
   3  -5 -13   33.56   15.13
   3  -5 -13   21.13   22.60
   3  -5 -13    3.52    7.20
   3   5 -13   31.05   13.23
   3   5 -13   11.97   23.35
   3   5 -13    9.94    7.68
  -3  -5  13   38.56   12.70
  -3  -5  13   26.86   10.01
  -3   5  14  233.40   58.56
  -3   5  14  256.69  132.57
   3  -5 -14  315.09   66.82
   3   5 -14  287.52   66.24
  -3  -5  14  422.44  132.69
  -3   5  15  236.47   77.09
   3  -5 -15  240.55   42.07
   3  -5 -15   46.73   76.47
   3   5 -15  294.56   42.68
  -3  -5  15  307.88   76.99
  -3   5  16  134.29   41.76
   3  -5 -16  113.47   27.20
   3  -5 -16   15.05   40.54
   3   5 -16  127.38   27.84
  -3  -5  16  172.72   41.45
  -3   5  17   44.07   31.92
   3  -5 -17   47.86   23.23
   3   5 -17   61.42   23.73
  -3  -5  17  101.14   30.90
  -3   5  18   49.09   27.78
   3  -5 -18   44.70   21.59
   3   5 -18   74.98   22.54
  -3  -5  18   74.99   26.68
   3  -5 -19   49.43   20.73
   3   5 -19   37.12   21.06
  -3  -5  19   56.96   22.61
   3  -5 -20    8.81   16.19
   3   5 -20   21.62   17.03
  -3  -5  20   -2.03    8.66
  -3   5  21    7.76   14.01
   3  -5 -21    4.95   16.86
   3   5 -21   13.06   16.98
  -3  -5  21    6.99   11.86
   3  -5 -22   -3.87   16.87
   3   5 -22   -4.99   16.58
  -3  -5  22    8.63   10.66
   3  -5 -23   11.83   17.33
   3   5 -23   -8.52   16.27
  -3  -5  23    4.87   18.06
   3   5 -24   -7.48   21.70
  -3  -5  24   76.95   32.87
  -3   6   1  280.96   35.86
  -3   6   1  246.20   42.02
   3   6  -1  256.82   44.40
  -3  -6   1  223.15   35.87
  -3  -6   1  267.78   43.18
  -3  -6   1  205.22   82.76
  -3  -6   1  223.89   82.67
  -3   6   2   26.42    7.31
  -3   6   2   23.77    8.69
   3  -6  -2   33.63   12.42
   3   6  -2   20.98   11.82
  -3  -6   2   25.68    6.48
  -3  -6   2   27.96   12.48
  -3  -6   2   16.25    7.90
  -3  -6   2   18.75    7.27
  -3   6   3  368.91   45.35
  -3   6   3  356.69   45.71
   3  -6  -3  391.35   55.57
   3   6  -3  369.95   55.13
  -3  -6   3  320.54   45.69
  -3  -6   3  349.65   53.03
  -3  -6   3  276.22  106.25
  -3  -6   3  274.24  106.16
  -3   6   4    6.47    6.49
  -3   6   4   -3.31    7.45
   3  -6  -4   -0.31   11.18
   3   6  -4   13.60    9.95
  -3  -6   4   -1.66    6.92
  -3  -6   4    8.14   11.21
  -3  -6   4    1.57    5.18
  -3   6   5  923.48  126.77
  -3   6   5  844.02  126.93
   3   6  -5  840.69  145.39
  -3  -6   5  818.68  127.00
  -3  -6   5  983.40  127.93
  -3  -6   5  779.36  301.13
  -3   6   6   24.05    8.32
  -3   6   6   41.95    9.80
   3  -6  -6   29.18   14.28
   3   6  -6   39.29   14.01
  -3  -6   6   28.80    7.97
  -3  -6   6   25.39   11.95
  -3  -6   6   23.86   10.98
  -3   6   7  185.92   30.82
  -3   6   7  180.65   31.29
   3  -6  -7  195.13   39.45
   3   6  -7  177.74   37.47
  -3  -6   7  177.72   30.80
  -3  -6   7  204.72   32.78
  -3  -6   7  184.48   69.89
  -3   6   8   37.62   11.17
  -3   6   8   44.94   12.44
   3  -6  -8   59.16   17.44
   3  -6  -8   61.56   17.31
   3   6  -8   47.48   14.18
  -3  -6   8   39.46   10.75
  -3  -6   8   27.46   12.96
  -3  -6   8   39.44   16.46
  -3   6   9   10.93   11.39
   3  -6  -9    9.31   16.09
   3  -6  -9    9.25   19.11
   3   6  -9   14.39   11.76
   3   6  -9    6.33    6.48
  -3  -6   9    5.43    8.67
  -3  -6   9   11.15   11.34
  -3  -6   9   14.93    8.19
  -3   6  10   70.97   16.09
  -3   6  10   89.33   18.14
   3  -6 -10   92.21   21.71
   3  -6 -10   70.40   23.15
   3   6 -10   76.92   18.35
   3   6 -10  115.96   23.82
   3   6 -10   32.86   23.80
  -3  -6  10   76.99   14.09
  -3  -6  10   66.49   15.99
  -3  -6  10   83.16   24.49
  -3   6  11   12.56   13.69
  -3   6  11    1.66   14.82
   3  -6 -11    2.84   19.37
   3   6 -11   -4.20   11.92
   3   6 -11    1.49   18.79
   3   6 -11    0.19    5.35
  -3  -6  11    7.86    9.09
  -3  -6  11    3.72   12.08
  -3  -6  11    2.31    6.24
  -3   6  12  175.52   35.08
  -3   6  12  144.09   35.21
   3  -6 -12  180.01   42.94
   3  -6 -12  119.63   35.04
   3   6 -12  183.02   40.33
   3   6 -12  158.35   34.16
  -3  -6  12  174.59   34.01
  -3  -6  12  161.78   35.40
  -3  -6  12  209.95   76.24
  -3   6  13    8.63   16.31
  -3   6  13   -5.10   13.56
   3  -6 -13   -2.96   15.17
   3  -6 -13  -12.51   25.96
   3   6 -13   12.48   12.12
  -3  -6  13    2.69    9.05
  -3  -6  13    2.58    6.59
  -3   6  14  779.34  145.42
   3  -6 -14  732.51  165.05
   3   6 -14  794.33  164.67
  -3  -6  14  754.91  145.03
  -3  -6  14  939.05  343.47
  -3   6  15   21.91   18.07
   3  -6 -15   10.93   16.07
   3   6 -15    3.41   17.56
  -3  -6  15   15.78   11.52
  -3  -6  15   29.13   12.88
  -3  -6  16  258.80   11.23
  -3   6  16  220.93   54.10
   3  -6 -16  180.58   62.08
   3   6 -16  244.47   62.48
  -3  -6  16  345.37  122.57
   3  -6 -17   15.53   15.90
   3   6 -17   12.23   16.97
  -3  -6  17   11.88    9.08
  -3   6  18    1.64   18.86
   3  -6 -18    4.63   15.67
   3   6 -18    5.93   16.87
  -3  -6  18   -0.53    7.46
  -3   6  19   87.48   24.31
  -3   6  19   28.06   33.69
   3  -6 -19  -21.30   26.21
   3   6 -19   66.54   24.47
  -3  -6  19  120.02   33.64
  -3   6  20    5.60   20.43
   3   6 -20   25.15   17.84
  -3  -6  20   26.24   12.99
  -3   6  21   14.37   20.12
   3  -6 -21   -2.66   17.05
   3   6 -21   -3.34   24.12
  -3  -6  21   -1.99   11.98
   3   6 -22    6.90   23.89
  -3  -6  22    0.14   12.76
   3   6 -23   24.50   21.74
  -3  -6  23    2.05   11.91
  -3  -6  23   43.90   24.04
   3   7  -1  293.60   41.70
  -3  -7   1  251.30   27.83
  -3  -7   1  231.54   33.09
  -3  -7   1  155.56   61.13
  -3  -7   1  159.44   61.03
   3   7  -2  197.56   33.80
  -3  -7   2  145.20   21.09
  -3  -7   2  124.54   23.78
  -3  -7   2  114.25   43.35
  -3  -7   2  111.40   43.17
   3   7  -3  672.24   93.57
  -3  -7   3  693.44   80.61
  -3  -7   3  607.43  188.95
  -3  -7   3  431.55  188.75
   3   7  -4   -1.61   10.91
  -3  -7   4   -2.82   10.26
  -3  -7   4    4.52   11.32
  -3  -7   4    5.53    6.78
   3   7  -5  247.43   47.15
  -3  -7   5  229.83   39.10
  -3  -7   5  239.49   90.18
   3   7  -6  191.24   36.06
  -3  -7   6  175.29   29.35
  -3  -7   6  209.04   31.46
  -3  -7   6  173.75   66.65
  -3   7   7   36.05    9.70
  -3   7   7   38.35   10.10
   3  -7  -7   17.08   16.68
   3  -7  -7   42.27   13.21
  -3  -7   7   42.91   10.11
  -3  -7   7   39.76   13.07
  -3  -7   7   43.61   17.29
  -3   7   8    4.35    7.14
  -3   7   8    4.52    9.54
   3  -7  -8    9.55   13.83
   3  -7  -8    1.44   14.35
   3   7  -8    1.97   10.86
   3   7  -8  -17.15   21.57
  -3  -7   8    6.51    6.74
  -3  -7   8    7.58   13.66
  -3  -7   8    4.28    8.72
   3  -7  -9  336.96   49.41
   3   7  -9  321.39   68.57
   3   7  -9  329.51   48.60
  -3  -7   9  323.91   58.58
  -3  -7   9  330.22   59.90
  -3  -7   9  368.83  136.97
  -3   7  10   73.74   17.50
  -3   7  10   78.54   19.99
   3  -7 -10   49.22   28.16
   3   7 -10   82.93   21.14
   3   7 -10   77.06   22.74
  -3  -7  10   77.81   16.52
  -3  -7  10   73.10   19.32
  -3  -7  10   87.33   32.68
  -3   7  11    4.29   12.17
  -3   7  11    8.31   14.44
   3  -7 -11   30.83   29.50
   3   7 -11    9.21   13.18
  -3  -7  11   25.28   14.17
  -3  -7  11   23.41   10.73
  -3   7  12  651.31  126.50
   3  -7 -12  727.64  144.65
   3  -7 -12  208.48   97.09
   3   7 -12  866.09  145.48
  -3  -7  12  901.42  127.04
  -3  -7  12  800.86  298.44
  -3   7  13    4.62   14.51
  -3   7  13   22.02   17.54
   3  -7 -13   18.27   18.91
   3   7 -13   10.50   18.50
  -3  -7  13    5.07   13.52
  -3  -7  13    4.58    8.81
  -3   7  14   17.71   12.97
   3  -7 -14   -0.13   20.87
   3   7 -14    0.66   17.01
  -3  -7  14    4.84   18.85
  -3  -7  14   11.31    8.48
  -3   7  15    2.80   14.14
   3  -7 -15   18.16   21.74
   3   7 -15   10.96   16.89
  -3  -7  15    8.14   18.67
  -3  -7  15    3.05    8.78
  -3   7  16    0.32   18.67
   3  -7 -16   22.30   18.11
   3   7 -16    0.94   23.98
  -3  -7  16  -13.61   18.61
  -3  -7  16   -5.41   10.53
  -3   7  17   49.47   22.88
   3  -7 -17   56.67   23.85
   3   7 -17   70.73   25.76
  -3  -7  17   40.59   21.78
  -3  -7  17   67.65   25.83
  -3   7  18    4.85   25.61
   3  -7 -18    4.12   15.25
   3   7 -18   28.48   25.11
  -3  -7  18    2.95   18.36
  -3  -7  18   10.60    8.66
  -3   7  19   34.44   25.15
   3  -7 -19    5.76   21.19
   3   7 -19  100.04   29.15
  -3  -7  19    5.05   20.76
  -3  -7  19   76.73   27.09
  -3   7  20   -0.21   25.35
   3  -7 -20   -1.56   20.57
   3   7 -20  -19.23   24.51
  -3  -7  20    7.19   17.46
  -3  -7  20   -2.92   11.77
   3   7 -21   27.18   27.39
  -3  -7  21    2.80   19.57
  -3  -7  21   59.47   23.55
  -3  -7  22   36.33   21.79
  -3  -8   1  235.09   36.96
  -3  -8   1  233.53   43.34
  -3  -8   1  219.65   83.38
  -3  -8   1  220.49   83.27
   3   8  -2   -5.39   21.18
  -3  -8   2    2.80    9.79
  -3  -8   2    4.89    5.55
  -3  -8   2    0.54    3.91
   3   8  -3   66.10   26.37
  -3  -8   3   35.19    9.03
  -3  -8   3   23.69   13.82
  -3  -8   3   27.60   12.08
  -3  -8   3   25.41   10.81
   3   8  -4   36.41   19.99
  -3  -8   4   52.53   11.37
  -3  -8   4   47.10   13.28
  -3  -8   4   45.95   15.46
  -3  -8   4   29.75   14.31
   3   8  -5   16.79   18.34
  -3  -8   5   26.24   10.57
  -3  -8   5   17.45   11.65
  -3  -8   5   25.65   11.40
  -3  -8   6  -15.70   11.53
  -3  -8   6   -0.91   13.56
  -3  -8   6    4.47    6.64
   3   8  -7   -2.83   19.90
   3   8  -7   10.68   27.07
  -3  -8   7    3.95   12.73
  -3  -8   7   -7.35   12.17
  -3  -8   7    6.49    8.73
   3   8  -8  393.21   73.18
   3   8  -8  247.77   50.62
  -3  -8   8  350.04   61.70
  -3  -8   8  314.53   61.93
  -3  -8   8  380.71  141.55
   3   8  -9   95.00   26.76
   3   8  -9   66.91   27.47
  -3  -8   9   76.72   17.93
  -3  -8   9   33.23   18.29
  -3  -8   9   71.98   27.82
   3   8 -10  116.38   35.09
  -3  -8  10  144.80   28.09
   3  -8 -11   12.58   18.78
   3   8 -11   13.44   20.42
  -3  -8  11   -3.68   13.19
  -3  -8  11    0.84    6.77
  -3   8  12  153.06   48.49
  -3   8  12   76.94   49.75
   3  -8 -12  190.94   60.27
   3  -8 -12  123.77   64.94
   3   8 -12  377.46   60.28
  -3  -8  12  381.49   50.96
  -3  -8  12  312.52  111.84
  -3   8  13   -8.44   13.21
   3  -8 -13  -12.79   21.06
   3   8 -13   -6.37   25.76
  -3  -8  13  -14.04   18.42
  -3  -8  13   -3.91    9.37
  -3   8  14   42.24   22.34
   3  -8 -14   24.22   29.80
  -3  -8  14   93.39   25.43
  -3  -8  14  108.81   39.43
  -3   8  15   33.43   20.77
   3  -8 -15   51.39   28.83
   3   8 -15   75.37   25.14
  -3  -8  15   84.75   23.50
  -3  -8  15   79.36   30.89
  -3   8  16   33.05   22.64
   3  -8 -16   71.06   32.67
   3   8 -16   70.96   27.75
  -3  -8  16   -0.52   24.83
  -3  -8  16  110.23   37.64
  -3   8  17   -3.35   19.05
   3  -8 -17    8.70   26.36
   3   8 -17  -14.45   18.44
  -3  -8  17   -5.66   19.17
  -3  -8  17    7.76    9.88
   3   8 -18   -6.04   18.59
  -3  -8  18   18.59   19.11
  -3  -8  18    8.12    8.78
   3   8 -19   11.66   20.40
  -3  -8  19    2.35   20.07
  -3  -8  19   39.29   16.48
   3   8 -20  -11.58   18.79
  -3  -8  20   -3.91   19.34
  -3  -8  20    9.58   12.66
  -3  -8  21   16.08   15.02
  -3  -9   1   49.66   14.10
  -3  -9   1   54.61   22.09
   3   9  -2   86.93   30.77
  -3  -9   2   80.47   20.92
  -3  -9   2   95.98   36.95
   3   9  -3   26.62   21.47
  -3  -9   3   46.84   13.42
  -3  -9   3   37.97   15.64
  -3  -9   3   55.21   21.46
   3   9  -4  477.48   60.44
  -3  -9   4    6.61   73.83
  -3  -9   4  440.26   75.87
  -3  -9   4  503.15  174.66
   3   9  -5   -2.81   22.88
   3   9  -5    7.70   24.03
  -3  -9   5    6.30   10.51
  -3  -9   5   -7.92   15.25
  -3  -9   5   23.74   10.43
   3   9  -6  122.70   34.27
   3   9  -6   92.64   29.47
  -3  -9   6   99.02   23.82
  -3  -9   6   91.69   27.01
  -3  -9   6  139.24   50.91
   3   9  -7  517.54   92.69
  -3  -9   7  509.24   76.74
  -3  -9   7  472.23  179.36
  -3  -9   8    3.86   11.90
  -3  -9   8    3.02    6.00
   3   9  -9    9.48   22.63
  -3  -9   9   16.02   11.43
  -3  -9   9   17.57   10.49
   3   9 -10  114.65   32.69
  -3  -9  10   95.15   23.72
  -3  -9  10  111.45   42.34
   3   9 -11  185.77   48.22
  -3  -9  11  248.23   34.75
  -3  -9  11  187.53   72.43
   3   9 -12   -1.72   24.86
  -3  -9  12   17.95   14.61
  -3  -9  12    5.40    7.97
   3   9 -13  112.99   36.29
  -3  -9  13   68.69   21.41
  -3  -9  13   92.05   35.53
   3   9 -14    5.69   31.05
  -3  -9  14    2.79   12.84
  -3  -9  14   34.44   15.07
   3   9 -15  181.60   52.14
  -3  -9  15   -1.55   38.71
  -3  -9  15  229.31   80.34
   3   9 -16   -1.95   37.26
  -3  -9  16    4.61   19.78
  -3  -9  16   10.50    9.03
   3   9 -17   15.95   30.75
  -3  -9  17    2.79   20.08
  -3  -9  17   16.77   10.32
  -3  -9  18   67.67   28.15
  -3  -9  19    6.35   12.77
  -3 -10   1   47.70   17.70
  -3 -10   1   84.85   32.89
   3  10  -2   64.73   30.15
  -3 -10   2  123.49   29.66
  -3 -10   2   91.47   29.10
  -3 -10   2  164.26   60.17
   3  10  -3   48.89   24.87
  -3 -10   3   62.84   22.60
  -3 -10   3    8.06   23.27
  -3 -10   3  116.77   42.12
   3  10  -4   -3.97   22.27
  -3 -10   4    5.55   12.13
  -3 -10   4   16.65   12.50
   3  10  -5   10.93   26.25
  -3 -10   5   -3.80   11.17
  -3 -10   5    9.36    9.61
   3  10  -6   -5.12   30.25
  -3 -10   6    9.40   11.57
   3  10  -7    6.66   24.88
  -3 -10   7   -5.62    8.93
   3  10  -8   21.21   28.16
  -3 -10   8    5.30   10.51
   3  10  -9  -12.77   28.86
  -3 -10   9   -1.71   12.75
  -3 -10   9    9.30   10.03
   3  10 -10   63.62   42.18
  -3 -10  10  101.39   30.69
  -3 -10  10  173.47   63.92
   3  10 -11   62.19   38.32
  -3 -10  11   52.40   20.58
  -3 -10  11  100.71   37.93
   3  10 -12   28.16   29.90
  -3 -10  12    1.28    8.22
  -3 -10  12   -0.90   11.35
  -3 -10  13    9.79   12.21
  -3 -10  13   30.02   17.78
   3  10 -14   18.62   26.32
  -3 -10  14   -1.59   16.50
  -3 -10  14   11.72   11.76
  -3 -10  15    3.65   10.44
  -3 -10  16   36.91   17.85
  -3 -10  17    9.67   17.64
  -3 -11   1    6.51   11.55
  -3 -11   3  231.14   87.72
  -3 -11   4   28.31   15.67
  -3 -11   6   22.64   15.06
  -3 -11   7   -6.64   12.42
  -3 -11   8  163.01   62.60
  -3 -11   9   10.95   11.66
  -3 -11  11    0.39   14.65
  -3 -11  12   71.11   30.84
  -3 -11  13   51.34   22.91
  -3 -11  14    1.71   10.73
  -3 -12   1   93.42   37.84
  -3 -12   2   70.58   29.62
  -3 -12   3    7.97   13.11
  -3 -12   4    1.66   12.90
  -3 -12   5   -0.52   13.27
  -3 -12   6    9.99   14.18
  -3 -12   7    6.41   14.48
  -3 -12   8  102.67   42.30
  -3 -12   9   -9.05   16.09
  -2   0   1   -1.79    8.55
  -2   0   1   -9.26    9.28
  -2   0   1   -0.55    1.54
   2   0  -1    6.17    6.16
   2   0  -1    2.10   12.09
  -2   0   2   76.72    5.58
  -2   0   2   75.80   11.67
   2   0  -2   79.30   15.19
   2   0  -2   92.93   20.28
  -2   0   3   -6.29    9.35
  -2   0   3   -7.86    9.24
  -2   0   3    1.74    2.70
   2   0  -3    2.62   10.53
   2   0  -4 1110.60   63.56
  -2   0   4 1219.50  163.12
  -2   0   4 1325.37  184.49
   2   0  -4 1001.43  387.43
  -2   0   5   12.34    8.92
  -2   0   5    1.69    4.06
   2   0  -5    9.81   11.59
  -2   0   6  285.21   39.78
  -2   0   6  338.76   90.84
   2   0  -6  302.58   45.94
   2   0  -6  156.15   90.65
  -2   0   7    3.73    5.82
   2   0  -7   -4.87    8.72
  -2   0   7    2.06    5.64
   2   0  -7   -0.06    3.05
  -2   0   8  123.54   16.08
   2   0  -8  153.62   21.68
   2   0  -8   84.99   33.80
   2   0  -9   -0.37    8.36
  -2   0   9    1.22    6.15
  -2   0   9   -0.15    4.85
   2   0  -9    1.79    4.03
  -2   0  10  255.83   45.49
  -2   0  10  335.07  105.78
   2   0 -10  277.05   53.16
   2   0 -10  243.97   34.67
   2   0 -10  200.13  105.63
  -2   0  11    0.30    6.36
  -2   0  11    0.29    6.84
   2   0 -11    2.79   11.66
   2   0 -11   11.86   11.87
   2   0 -11    0.73    4.03
  -2   0  12  466.78   79.08
  -2   0  12  592.59  186.36
   2   0 -12  562.80   90.90
   2   0 -12  466.65   58.57
   2   0 -12  347.22  186.28
  -2   0  13   -0.03    6.43
  -2   0  13   -0.25    4.97
   2   0 -13   -3.45   12.38
   2   0 -13    8.63   12.24
   2   0 -13    1.83    4.12
  -2   0  14  140.14   22.73
  -2   0  14  129.20   49.15
   2   0 -14  148.38   28.60
   2   0 -14   91.46   20.02
  -2   0  15    2.53    7.82
  -2   0  15   -2.26    5.95
   2   0 -15    1.99   12.60
   2   0 -15   -0.83   13.42
   2   0 -15    0.77    4.32
   2   0 -16  306.18   38.21
  -2   0  16  322.36   47.18
  -2   0  16  396.36  107.75
   2   0 -16  302.25   54.90
   2   0 -16  141.35  107.50
  -2   0  17    4.18    8.21
   2   0 -17    2.32   12.83
   2   0 -17    0.00    6.59
  -2   0  18  481.67  181.88
   2   0 -18  506.08   90.07
  -2   0  19    0.61    9.61
   2   0 -19   -3.72   17.86
   2   0 -20  156.22   19.31
  -2   0  20  150.66   57.59
  -2   0  21   -3.64    8.76
   2   0 -21   -5.50   17.63
  -2   0  22   92.08   36.14
   2   0 -22   79.10   25.86
  -2   0  23    3.06   16.29
   2   0 -23    0.07   17.70
   2   0 -24   -0.86   11.91
  -2   0  24    2.02   13.93
  -2   0  25   -7.43   14.96
   2   0 -25   -7.94   17.74
   2   0 -26   11.93   16.60
   2  -1  -1  781.48   11.81
  -2  -1   1  798.13   12.78
  -2   1   1  887.52  138.66
  -2   1   1  846.10  157.97
  -2   1   1  803.20  329.72
   2  -1  -1  786.62  158.67
   2  -1  -1  858.93  329.72
   2   1  -1  876.00  138.68
   2   1  -1  907.59  158.44
  -2  -1   1  886.76  158.04
  -2  -1   1  995.53  329.74
  -2   1   2   11.36    8.21
  -2   1   2    4.93    9.89
   2  -1  -2   13.25    7.58
   2  -1  -2   12.26   11.28
   2   1  -2   12.10    8.25
   2   1  -2   19.09   12.34
  -2  -1   2   10.29    8.16
  -2  -1   2    1.49   10.30
  -2  -1   2   15.97    7.13
  -2   1   3  336.75   54.39
  -2   1   3  319.03   62.53
  -2   1   3  344.66  127.09
   2  -1  -3  311.83   63.26
   2   1  -3  314.04   63.16
  -2  -1   3  319.51   54.57
  -2  -1   3  308.67   62.67
  -2  -1   3  335.26  127.13
  -2   1   4  109.26   18.81
  -2   1   4  109.00   21.51
  -2   1   4  108.71   37.98
   2  -1  -4  111.41   22.65
   2  -1  -4   95.56   37.91
   2   1  -4  104.03   23.02
   2   1  -4   74.61   37.94
  -2  -1   4  115.89   19.28
  -2  -1   4  114.25   21.91
  -2  -1   4  112.45   38.09
   2  -1  -5 1207.03   70.33
  -2   1   5 1627.35  206.45
  -2   1   5 1447.24  433.92
   2  -1  -5  905.32  433.88
   2   1  -5 1293.10  206.42
   2   1  -5  826.94  433.90
  -2  -1   5 1476.63  206.29
  -2  -1   5 1402.17  433.96
  -2   1   6  761.39   97.93
   2  -1  -6  765.89  111.52
   2  -1  -6  442.41  231.10
   2   1  -6  780.78  111.47
   2   1  -6  523.63  231.15
  -2  -1   6  818.39   98.09
  -2  -1   6  873.97  231.22
  -2   1   7  324.46   53.95
  -2   1   7  526.88  125.92
   2  -1  -7  229.54   61.89
   2  -1  -7  205.08  125.81
   2   1  -7  194.31  125.85
  -2  -1   7  347.62   54.18
  -2  -1   7  373.91  125.92
   2   1  -8 1661.30   92.57
  -2   1   8 1207.12  245.85
  -2   1   8 1786.77  586.05
   2  -1  -8 1591.41  277.76
   2  -1  -8  962.21  586.00
   2   1  -8 1157.92  586.03
  -2  -1   8 1281.10  245.95
  -2  -1   8 2239.98  586.12
   2  -1  -9  260.48   22.60
   2   1  -9  279.06   22.81
  -2  -1   9  212.23    7.27
  -2   1   9  237.12   44.27
  -2   1   9  321.60  103.17
   2  -1  -9  239.44   33.66
   2  -1  -9  183.32  103.09
   2   1  -9  198.33  103.13
  -2  -1   9  348.93  103.31
   2   1 -10  134.20   20.30
  -2  -1  10  114.58    6.54
  -2   1  10  118.28   23.37
  -2   1  10  156.17   52.22
   2  -1 -10  136.66   28.84
   2  -1 -10  136.63   19.97
   2  -1 -10   92.60   52.11
   2   1 -10  143.83   29.04
   2   1 -10   98.64   52.16
  -2  -1  10  178.33   52.31
  -2   1  11 1093.37  189.78
  -2   1  11 1148.71  451.42
   2  -1 -11 1302.53  214.77
   2  -1 -11 1098.88  137.90
   2   1 -11 1235.56  214.71
   2   1 -11 1099.99  137.95
   2   1 -11  830.23  451.40
  -2  -1  11 1129.73  189.87
  -2  -1  11 1515.53  451.48
   2   1 -12   47.53   12.83
  -2  -1  12   49.29    5.36
  -2   1  12   38.68    9.90
  -2   1  12   45.71   17.21
   2  -1 -12   58.54   15.49
   2  -1 -12   52.90   13.10
   2  -1 -12   23.62   16.98
   2   1 -12   66.75   15.59
   2   1 -12   29.45   17.13
  -2  -1  12   68.49   18.38
   2   1 -13   23.17    9.85
   2   1 -13   11.24   10.71
  -2  -1  13   22.15    4.86
  -2   1  13   22.35    7.71
  -2   1  13   21.81   10.28
   2  -1 -13   26.15   13.56
   2  -1 -13   19.56   12.46
   2  -1 -13   10.91    9.49
   2   1 -13   16.04    9.80
  -2  -1  13   34.15   10.22
   2  -1 -14   17.19    9.61
   2   1 -14   10.47   10.23
  -2  -1  14   17.47    5.03
  -2   1  14   18.42    8.16
  -2   1  14   19.63    7.76
   2  -1 -14   30.50   13.10
   2  -1 -14   10.87    7.46
   2   1 -14   11.23   13.11
   2   1 -14    9.24    7.17
  -2  -1  14   17.41    7.97
  -2   1  15   45.00    6.39
   2  -1 -15   32.07   13.46
  -2   1  15   53.53   16.81
   2  -1 -15   55.28   15.79
   2  -1 -15   22.87   15.78
   2   1 -15   56.41   15.87
   2   1 -15   72.64   20.41
   2   1 -15   26.93   15.93
  -2  -1  15   54.25   12.84
  -2  -1  15   48.61   16.44
  -2   1  16   88.69   15.80
  -2   1  16   84.77   25.31
   2  -1 -16   91.27   18.95
   2  -1 -16  130.11   28.13
   2  -1 -16   36.24   24.61
   2   1 -16   79.65   18.99
   2   1 -16   70.52   27.99
   2   1 -16   41.46   24.91
  -2  -1  16   88.30   16.06
  -2  -1  16   83.61   25.74
  -2   1  17  221.05   81.17
   2  -1 -17  206.71   42.60
   2   1 -17  199.87   42.49
  -2  -1  17  209.44   80.99
   2   1 -18   33.62   13.42
  -2   1  18   14.81    9.84
   2  -1 -18    8.12   18.62
  -2  -1  18   21.29   10.14
  -2   1  19  164.91   61.81
   2  -1 -19  184.84   36.23
   2   1 -19  197.77   36.47
  -2  -1  19  157.72   61.98
   2  -1 -20  -10.09   12.25
  -2   1  20   -2.27    9.73
   2   1 -20   -3.53   17.70
  -2  -1  20    5.79   10.67
  -2   1  21   43.55   20.13
   2  -1 -21   41.31   20.43
   2   1 -21   41.98   20.41
  -2  -1  21   46.20   19.41
  -2   1  22   16.86   14.38
   2  -1 -22   18.92   18.33
   2   1 -22    4.49   18.51
  -2  -1  22   24.55   12.54
  -2   1  23   -1.07   11.79
   2  -1 -23   40.28   18.09
   2   1 -23   41.30   18.10
   2  -1 -24   35.14   13.74
  -2   1  24    4.62   17.30
   2   1 -24   38.13   19.31
  -2  -1  24   67.02   18.50
  -2   1  25   -1.43   18.04
   2  -1 -25    0.42   17.66
   2   1 -25   17.77   17.55
  -2  -1  25   -2.92   16.56
   2  -1 -26    3.17   16.65
   2   1 -26    7.94   16.12
  -2   2   1 5212.07  814.70
  -2   2   1 4992.14  916.47
   2  -2  -1 5213.54  814.75
   2  -2  -1 5011.31  916.98
   2   2  -1 5254.20  814.77
   2   2  -1 5002.60  916.77
  -2  -2   1 4995.45  814.76
  -2  -2   1 5644.14  916.39
   2   2  -2   38.03    5.16
  -2   2   2   32.41    7.80
  -2   2   2   32.58    9.86
  -2   2   2   25.49   10.45
   2  -2  -2   33.78    8.57
   2  -2  -2   23.83   11.38
   2   2  -2   18.70   12.86
  -2  -2   2   34.29    9.34
  -2  -2   2   30.95   10.94
  -2  -2   2   32.36   11.01
   2   2  -3 1396.52   68.91
  -2   2   3 1326.37  173.81
  -2   2   3 1415.83  196.75
  -2   2   3 1087.44  413.59
  -2   2   3 1090.35  413.61
   2  -2  -3 1382.12  197.51
  -2  -2   3 1351.35  173.97
  -2  -2   3 1429.65  196.87
  -2  -2   3 1071.21  413.64
  -2   2   4   47.13   11.12
  -2   2   4   50.85   13.08
  -2   2   4   60.44   18.47
   2  -2  -4   50.75   14.51
   2   2  -4   59.19   15.44
   2   2  -4   32.18   18.64
  -2  -2   4   59.18   12.72
  -2  -2   4   56.61   13.57
  -2  -2   4   49.37   18.85
  -2   2   5   98.24   18.24
  -2   2   5  101.46   17.68
  -2   2   5  147.67   38.27
   2  -2  -5  107.70   22.14
   2  -2  -5   67.80   38.17
   2   2  -5  104.30   22.92
   2   2  -5   66.58   38.33
  -2  -2   5  102.82   18.04
  -2  -2   5  125.19   22.11
  -2  -2   5  110.88   38.63
  -2   2   6 1099.64  129.53
   2  -2  -6 1089.04  147.00
   2  -2  -6  562.85  306.85
   2   2  -6 1048.38  147.09
   2   2  -6  775.48  306.92
  -2  -2   6 1099.35  129.72
  -2  -2   6 1094.79  306.98
   2   2  -7  276.02   21.37
  -2   2   7  206.26   39.01
  -2   2   7  326.47   91.10
   2  -2  -7  241.32   45.97
   2  -2  -7  144.74   90.98
   2   2  -7  181.31   91.07
  -2  -2   7  246.60   39.90
  -2  -2   7  284.82   91.29
   2   2  -8   25.97    9.24
  -2   2   8    5.34    5.97
  -2   2   8   12.76    6.08
   2  -2  -8   17.02   10.82
   2  -2  -8    9.57   10.85
   2  -2  -8    6.41    5.23
   2   2  -8    9.30    6.55
  -2  -2   8   13.91    6.92
  -2  -2   8   18.68    7.23
  -2   2   9   55.84   11.58
  -2   2   9   52.03   22.05
   2  -2  -9   71.62   16.21
   2  -2  -9   70.09   12.89
   2  -2  -9   38.41   21.90
   2   2  -9   63.14   16.94
   2   2  -9   44.17   22.08
  -2  -2   9   60.12   11.56
  -2  -2   9   90.48   22.62
  -2   2  10   81.58   16.36
  -2   2  10   84.30   35.09
   2  -2 -10   97.54   21.29
   2  -2 -10   84.53   15.60
   2   2 -10   93.51   22.01
   2   2 -10   73.68   16.24
   2   2 -10   64.98   35.17
  -2  -2  10   88.71   16.89
  -2  -2  10  122.13   35.37
  -2   2  11 1619.67  269.53
  -2   2  11 1732.74  641.94
   2  -2 -11 1819.38  304.10
   2  -2 -11 1623.92  195.42
   2  -2 -11 1040.63  641.89
   2   2 -11 1904.13  304.15
   2   2 -11 1661.12  195.57
   2   2 -11 1208.39  641.92
  -2  -2  11 1748.93  269.67
  -2  -2  11 2463.57  642.04
   2   2 -12  927.85   78.60
  -2  -2  12  976.89   16.99
  -2   2  12  874.14  139.87
  -2   2  12 1020.78  331.68
   2  -2 -12 1040.60  158.76
   2  -2 -12  818.09  102.04
   2  -2 -12  517.21  331.61
   2   2 -12 1028.41  158.78
   2   2 -12  637.30  331.65
  -2  -2  12 1181.63  331.77
   2  -2 -13  297.31   35.50
   2   2 -13  333.80   35.64
  -2  -2  13  372.25   10.49
  -2   2  13  371.96   51.70
  -2   2  13  361.57  119.56
   2  -2 -13  381.51   59.91
   2  -2 -13  172.95  119.44
   2   2 -13  403.74   59.97
   2   2 -13  228.09  119.47
  -2  -2  13  446.13  119.67
  -2   2  14 1457.49  207.48
  -2   2  14 1723.99  492.48
   2  -2 -14 1591.65  234.37
   2  -2 -14 1245.57  150.92
   2  -2 -14  652.39  492.33
   2   2 -14 1653.03  234.29
   2   2 -14 1349.13  151.10
   2   2 -14  867.99  492.37
  -2  -2  14 1467.88  207.44
  -2  -2  14 1701.45  492.48
  -2   2  15  203.73   34.29
  -2   2  15  256.51   76.96
   2  -2 -15  270.14   40.69
   2  -2 -15  183.12   28.16
   2  -2 -15  103.33   76.66
   2   2 -15  251.86   40.68
   2   2 -15  222.98   31.98
   2   2 -15  121.27   76.67
  -2  -2  15  259.68   35.23
  -2  -2  15  277.76   76.89
   2  -2 -16   83.63   11.64
  -2  -2  16   85.65    9.10
  -2   2  16   61.77   13.94
   2  -2 -16   45.40   26.86
   2  -2 -16   24.88   19.44
   2   2 -16   82.64   17.07
   2   2 -16   97.55   28.69
   2   2 -16   28.01   19.85
  -2  -2  16   81.52   20.31
  -2   2  17   41.61   17.45
   2  -2 -17   67.21   15.96
   2  -2 -17   14.15   17.19
   2   2 -17   70.15   20.61
  -2  -2  17   67.22   18.08
   2  -2 -18   85.37   15.64
  -2   2  18   81.83   32.53
   2   2 -18   93.38   25.05
  -2  -2  18   85.40   32.65
  -2   2  19    1.17    8.36
   2  -2 -19    1.16   17.07
   2   2 -19    9.77   17.88
  -2  -2  19   -2.91    8.03
   2  -2 -20  224.05   49.98
   2   2 -20  223.77   50.22
  -2  -2  20  251.91   94.48
  -2   2  21   40.39   19.17
   2  -2 -21   17.21   19.06
   2   2 -21    7.90   19.99
  -2  -2  21   40.83   17.82
  -2   2  22    1.13   12.27
   2  -2 -22   -8.31   16.81
   2   2 -22   -0.99   17.66
  -2  -2  22    3.31   10.19
  -2   2  23   -5.53   14.65
   2  -2 -23   -6.15   16.55
   2   2 -23   14.81   17.45
  -2  -2  23    1.68   10.93
  -2   2  24    0.15   17.96
   2  -2 -24   18.29   17.00
   2   2 -24   -0.08   17.55
  -2  -2  24    8.34   13.11
   2  -2 -25   13.56   17.84
   2   2 -25   11.12   16.61
  -2  -2  25   16.01   21.27
  -2   3   1  230.98   87.84
  -2   3   1  805.42  101.26
   2  -3  -1  747.93   88.12
   2  -3  -1  771.33  102.04
   2  -3  -1  511.90  208.90
   2   3  -1  774.33   88.41
   2   3  -1  740.87  102.21
  -2  -3   1  741.03   88.39
  -2  -3   1  768.44  101.20
  -2  -3   1  663.47  208.97
  -2   3   2  322.31   58.68
   2  -3  -2  328.76   50.84
   2  -3  -2  342.20   60.11
   2   3  -2  392.21   59.89
  -2  -3   2  322.12   51.13
  -2  -3   2  345.02   58.96
  -2  -3   2  313.96  119.56
  -2   3   3   27.04    7.53
  -2   3   3   27.80    8.69
   2  -3  -3   17.54   10.16
   2   3  -3   31.21   12.22
  -2  -3   3   20.30    8.16
  -2  -3   3   22.27   10.34
  -2  -3   3   29.21   11.38
  -2   3   4  198.07   27.88
  -2   3   4  261.77   33.39
   2  -3  -4  208.12   33.91
   2   3  -4  242.88   34.36
   2   3  -4  149.47   64.12
  -2  -3   4  232.72   28.89
  -2  -3   4  228.16   33.22
  -2  -3   4  173.39   64.12
   2   3  -5   48.09    9.71
  -2   3   5   49.33   10.26
  -2   3   5   55.91    9.97
   2  -3  -5   42.84   12.10
   2   3  -5   26.62   15.31
  -2  -3   5   62.08   11.30
  -2  -3   5   48.79   16.06
   2   3  -6   42.35    9.69
  -2   3   6   32.82    8.18
  -2   3   6   37.41   13.04
   2  -3  -6   35.85   11.49
   2  -3  -6   17.34   12.89
   2   3  -6   29.83   13.25
  -2  -3   6   45.12    9.94
  -2  -3   6   47.18   13.95
   2   3  -7   59.81   10.72
  -2   3   7   55.45    9.77
  -2   3   7   54.20   18.72
   2  -3  -7   58.91   14.02
   2  -3  -7   60.14   11.21
   2  -3  -7   24.89   18.55
   2   3  -7   44.09   18.83
  -2  -3   7   76.83   11.68
  -2  -3   7   73.15   19.53
  -2   3   8    7.33    5.73
  -2   3   8    5.53    4.23
   2  -3  -8    3.84    7.43
   2  -3  -8   -6.57   11.61
   2  -3  -8    4.17    3.56
   2   3  -8   10.62   11.51
   2   3  -8    7.79    4.90
  -2  -3   8    4.38    6.20
  -2  -3   8   14.37    6.57
  -2   3   9  492.55   75.10
   2  -3  -9  569.30   86.29
   2  -3  -9  496.51   55.40
   2  -3  -9  308.35  177.12
   2   3  -9  299.04   85.92
   2   3  -9  491.18   55.79
   2   3  -9  355.31  177.19
  -2  -3   9  496.73   75.28
  -2  -3   9  701.99  177.36
  -2   3  10  699.43  106.12
  -2   3  10  747.12  251.19
   2  -3 -10  763.65  120.87
   2  -3 -10  685.66   77.54
   2  -3 -10  385.01  251.12
   2   3 -10  751.07  121.11
   2   3 -10  708.78   77.99
   2   3 -10  497.94  251.20
  -2  -3  10  752.72  106.46
  -2  -3  10  899.79  251.35
  -2   3  11   90.86   16.83
  -2   3  11   82.11   35.50
   2  -3 -11  109.01   21.55
   2  -3 -11   86.18   15.91
   2  -3 -11   61.49   35.44
   2   3 -11  109.79   22.30
   2   3 -11  102.79   16.88
   2   3 -11   63.77   35.50
  -2  -3  11   91.77   17.08
  -2  -3  11  147.34   35.89
  -2   3  12    4.45    7.17
  -2   3  12    2.93    4.45
   2  -3 -12    7.06   10.49
   2  -3 -12   11.93   11.71
   2  -3 -12    1.41    4.25
   2   3 -12    0.21   11.71
   2   3 -12   -0.61   12.28
   2   3 -12    2.18    4.36
  -2  -3  12    5.31    6.68
  -2  -3  12    7.86    6.86
  -2   3  13   19.14    8.38
  -2   3  13   13.02    8.66
   2  -3 -13   21.90   11.90
   2  -3 -13   24.57   12.92
   2  -3 -13    9.63    8.52
   2   3 -13   30.24   13.00
   2   3 -13   24.43   13.41
   2   3 -13   14.90    8.53
  -2  -3  13   17.51    7.84
  -2  -3  13   39.63   10.34
  -2   3  14    0.27    7.30
  -2   3  14    0.26    5.10
   2  -3 -14    3.95   10.78
   2  -3 -14    5.63   16.22
   2  -3 -14    0.84    4.55
   2   3 -14   -1.56   11.73
   2   3 -14   11.26   13.38
   2   3 -14    2.90    4.21
  -2  -3  14   16.58    7.62
  -2  -3  14    3.58    6.99
  -2  -3  15  471.96   14.49
  -2   3  15  460.02   56.80
  -2   3  15  353.51  128.13
   2  -3 -15  458.56   64.11
   2  -3 -15  409.87   46.29
   2  -3 -15  157.59  128.02
   2   3 -15  499.96   64.25
   2   3 -15  440.05   46.20
   2   3 -15  195.21  128.03
  -2  -3  15  537.97  128.30
  -2   3  16  435.50   76.39
  -2   3  16  620.03  177.32
   2  -3 -16  499.45   86.74
   2  -3 -16  383.45   61.77
   2  -3 -16  172.37  177.02
   2   3 -16  525.68   86.85
  -2  -3  16  560.90  177.29
  -2   3  17  220.97   59.13
   2  -3 -17  178.90   32.29
   2  -3 -17   62.81   58.50
   2   3 -17  206.69   35.14
  -2  -3  17  166.06   58.77
   2   3 -18  167.02   18.81
  -2   3  18  158.45   53.32
   2  -3 -18  151.80   31.90
  -2  -3  18  118.90   53.00
  -2   3  19  178.82   66.21
   2  -3 -19  147.18   37.35
   2   3 -19  171.92   37.94
  -2  -3  19  169.17   65.92
   2   3 -20   25.82   13.26
  -2   3  20   20.94   11.39
   2  -3 -20   30.55   17.22
  -2  -3  20   16.05   11.56
  -2   3  21   -1.77   10.44
   2  -3 -21   -9.35   16.29
   2   3 -21   -0.42   17.87
  -2  -3  21    0.30   10.05
  -2   3  22    1.54   12.58
   2  -3 -22   13.25   16.65
   2   3 -22   14.13   18.09
  -2  -3  22   13.14   14.02
  -2   3  23    0.23   14.95
   2  -3 -23   12.74   16.35
   2   3 -23    9.22   17.83
  -2  -3  23   10.70   12.16
  -2   3  24   -7.51   16.41
   2  -3 -24   18.15   18.70
   2   3 -24   -6.58   15.97
  -2  -3  24    4.38   13.09
   2  -3 -25    3.38   21.92
   2   3 -25  -11.12   16.09
  -2  -3  25    1.89   26.53
  -2   4   1  840.66  132.60
  -2   4   1  927.85  150.89
   2  -4  -1  913.49  132.75
   2  -4  -1  855.08  152.00
   2   4  -1  940.30  132.92
   2   4  -1 1035.59  152.42
  -2  -4   1  891.03  132.86
  -2  -4   1  865.14  150.87
  -2  -4   1  818.11  315.78
  -2   4   2  360.06   88.11
  -2   4   2  692.61  100.80
   2  -4  -2  580.35  102.14
   2   4  -2  714.92  102.13
  -2  -4   2  656.90   88.54
  -2  -4   2  763.51  101.22
  -2  -4   2  549.72  209.50
  -2   4   3 1952.08  252.42
  -2   4   3 2207.21  285.10
   2  -4  -3 1971.46  286.39
   2   4  -3 1940.51  286.03
  -2  -4   3 1987.42  252.77
  -2  -4   3 2141.24  285.23
  -2  -4   3 1512.19  601.96
  -2   4   4   13.27    5.26
  -2   4   4   10.39    5.75
   2  -4  -4    4.22    7.80
   2   4  -4    9.57    9.27
   2   4  -4    8.39    6.89
  -2  -4   4   10.66    7.66
  -2  -4   4   10.03    7.95
  -2  -4   4   12.80    6.30
  -2   4   5  726.66  108.12
  -2   4   5  581.39  107.96
   2  -4  -5  734.99  123.62
   2   4  -5  745.07  123.50
   2   4  -5  656.18  256.68
  -2  -4   5  783.94  108.64
  -2  -4   5  849.74  108.73
  -2  -4   5  693.06  256.73
  -2   4   6  370.18   56.36
  -2   4   6  333.13   56.25
   2  -4  -6  330.49   65.10
   2  -4  -6  308.29   40.84
   2   4  -6  341.72   65.51
   2   4  -6  281.84  132.41
  -2  -4   6  386.15   56.79
  -2  -4   6  416.16   56.95
  -2  -4   6  426.35  132.59
  -2   4   7  414.03   63.09
   2  -4  -7  466.71   72.77
   2  -4  -7  421.10   46.03
   2   4  -7  541.70   73.12
   2   4  -7  293.95  148.61
  -2  -4   7  440.60   63.41
  -2  -4   7  508.99  148.77
  -2   4   8   92.62   19.53
   2  -4  -8  122.88   24.72
   2  -4  -8  117.91   16.32
   2   4  -8  139.86   25.05
   2   4  -8   71.70   43.30
  -2  -4   8   91.85   19.69
  -2  -4   8  159.23   43.89
   2   4  -9   13.21    8.06
  -2   4   9   -1.68    5.03
   2  -4  -9    4.37    8.46
   2  -4  -9    3.23    9.47
   2  -4  -9    3.05    2.71
   2   4  -9   -6.30   11.53
   2   4  -9   -1.54    3.92
  -2  -4   9   -2.90    6.66
  -2  -4   9   -1.80    6.59
   2   4 -10   -6.03    8.41
  -2   4  10    7.09    6.20
   2  -4 -10    9.31    9.52
   2  -4 -10   -4.61   10.30
   2  -4 -10    2.15    3.21
   2   4 -10    1.73   11.99
   2   4 -10    1.60    4.05
  -2  -4  10   -8.71    7.02
  -2  -4  10    3.48    8.07
  -2   4  11   36.12    9.40
   2  -4 -11   37.21   12.82
   2  -4 -11   26.02   14.55
   2  -4 -11   21.98   13.81
   2   4 -11   26.10   12.41
   2   4 -11   35.38   13.37
   2   4 -11   22.25   13.90
  -2  -4  11   30.12    9.27
  -2  -4  11   54.16   14.89
  -2   4  12  295.72   34.98
  -2   4  12  183.90   74.88
   2  -4 -12  242.99   39.24
   2  -4 -12  302.42   31.07
   2  -4 -12  166.61   74.89
   2   4 -12  280.20   39.84
   2   4 -12  219.84   27.37
   2   4 -12  149.46   74.94
  -2  -4  12  236.81   33.32
  -2  -4  12  269.29   75.21
  -2  -4  13  168.45    8.44
  -2   4  13  235.16   30.72
  -2   4  13  163.80   64.15
   2  -4 -13  211.05   34.34
   2  -4 -13  224.54   29.29
   2  -4 -13  123.73   64.13
   2   4 -13  230.13   35.12
   2   4 -13  147.51   24.57
   2   4 -13  104.99   64.11
  -2  -4  13  266.93   64.56
   2   4 -14   10.42    9.08
  -2   4  14   18.39   12.68
  -2   4  14   11.29    6.87
   2  -4 -14   14.21   10.59
   2  -4 -14   31.23   24.26
   2   4 -14   16.36   20.08
   2   4 -14    5.03    5.89
  -2  -4  14   12.66   11.09
  -2  -4  14   15.89    8.62
  -2   4  15  450.32   87.18
  -2   4  15  528.91  202.87
   2  -4 -15  490.62   98.49
   2  -4 -15  399.89   69.44
   2   4 -15  522.46   98.86
   2   4 -15  421.47   67.99
  -2  -4  15  408.15   87.00
  -2  -4  15  559.88  202.92
  -2   4  16   29.77   11.59
   2  -4 -16   16.27   11.94
   2  -4 -16    6.79   10.20
   2   4 -16    6.11   13.92
  -2  -4  16   26.88   11.53
  -2   4  17   20.67   14.28
   2  -4 -17   26.89   12.59
   2   4 -17   20.42   19.14
  -2  -4  17   26.75   11.72
  -2   4  18    3.12   10.89
   2  -4 -18   -1.92   15.71
   2   4 -18    2.96   18.12
  -2  -4  18    2.84    7.98
  -2   4  19   21.20   14.69
   2  -4 -19   23.72   16.49
   2   4 -19   25.34   18.87
  -2  -4  19   12.07   10.27
  -2   4  20   96.48   41.35
   2  -4 -20   82.07   26.33
   2   4 -20  103.11   27.68
  -2  -4  20  105.73   39.56
  -2   4  21    0.53   17.25
   2  -4 -21   53.17   18.68
   2   4 -21   31.18   19.79
  -2  -4  21   56.11   17.02
  -2   4  22    5.52   28.95
   2  -4 -22   -6.75   23.03
   2   4 -22   34.97   21.37
  -2  -4  22  117.61   28.54
  -2   4  23   10.19   19.77
   2  -4 -23   -8.17   21.44
   2   4 -23   25.05   16.91
  -2  -4  23   24.63   14.42
   2  -4 -24    5.93   21.10
   2   4 -24   25.55   17.43
  -2  -4  24    8.41   18.81
   2   4 -25   -2.39   17.19
  -2  -4  25   10.56   27.39
  -2  -5   1  136.68   21.53
  -2  -5   1  145.25   26.29
  -2  -5   1  120.87   48.97
  -2  -5   1  134.01   48.88
  -2   5   2  126.90   16.50
   2   5  -2  141.03   22.79
  -2  -5   2  128.36   17.84
  -2  -5   2  130.72   21.35
  -2  -5   2   95.19   38.06
  -2   5   3   99.45   14.11
   2  -5  -3   89.62   19.25
   2   5  -3  108.85   19.65
  -2  -5   3   92.52   15.20
  -2  -5   3  119.37   18.37
  -2  -5   3   81.16   32.05
  -2   5   4  398.05   66.98
  -2   5   4  427.06   67.10
   2  -5  -4  249.98   78.23
   2  -5  -4  387.72   48.41
   2   5  -4  517.30   78.51
  -2  -5   4  456.06   67.49
  -2  -5   4  423.03  158.98
  -2   5   5  180.79   26.99
  -2   5   5  150.01   26.87
   2  -5  -5  169.99   32.86
   2  -5  -5  144.54   19.79
   2   5  -5  198.69   33.14
   2   5  -5  149.79   62.57
  -2  -5   5  200.70   27.85
  -2  -5   5  210.37   28.21
  -2  -5   5  174.20   62.65
  -2   5   6 1157.98  168.91
  -2   5   6 1057.90  168.88
   2  -5  -6 1097.30  191.92
   2  -5  -6  974.51  122.10
   2   5  -6 1195.94  191.77
   2   5  -6  851.78  402.04
  -2  -5   6 1296.29  169.36
  -2  -5   6 1186.56  169.33
  -2  -5   6 1277.08  402.16
  -2   5   7   92.11   16.15
   2  -5  -7   87.12   20.06
   2  -5  -7  102.83   16.79
   2   5  -7   93.49   20.66
   2   5  -7   61.51   34.51
  -2  -5   7  111.36   17.06
  -2  -5   7   83.26   16.21
  -2  -5   7  123.17   34.97
  -2   5   8 1525.28  230.04
  -2   5   8 1873.53  230.38
   2  -5  -8 1480.97  259.89
   2  -5  -8 1795.10  167.37
   2   5  -8 1554.80  260.05
   2   5  -8 1667.15  167.35
   2   5  -8  881.63  547.73
  -2  -5   8 1584.97  230.39
  -2  -5   8 1987.94  547.88
  -2   5   9  289.14   33.60
   2  -5  -9  221.73   38.65
   2  -5  -9  264.29   29.76
   2   5  -9  269.79   39.13
   2   5  -9  244.90   26.55
   2   5  -9  122.17   74.31
  -2  -5   9  243.96   33.08
  -2  -5   9  253.96   74.55
  -2   5  10    8.76   11.82
   2  -5 -10    1.39   10.23
   2  -5 -10   -0.38   15.92
   2   5 -10    3.12   11.42
   2   5 -10   11.18   12.12
   2   5 -10    2.59    4.03
  -2  -5  10    3.13    6.84
  -2  -5  10    9.43    7.16
  -2   5  11   24.65   13.56
   2  -5 -11   29.48   12.16
   2  -5 -11   28.24   16.87
   2  -5 -11   11.33    8.89
   2   5 -11   48.16   13.08
   2   5 -11   43.56   13.39
   2   5 -11   13.74    9.12
  -2  -5  11   23.60    8.20
  -2  -5  11   35.41   10.95
  -2   5  12  495.80   55.79
  -2   5  12  359.40  125.58
   2  -5 -12   40.45   62.00
   2  -5 -12  428.07   47.00
   2  -5 -12  189.96  125.48
   2   5 -12  487.57   63.26
   2   5 -12  399.09   42.08
   2   5 -12  215.74  125.61
  -2  -5  12  350.94   54.38
  -2  -5  12  505.99  125.86
   2   5 -13  190.24   16.88
  -2  -5  13  148.95    8.95
  -2   5  13  181.45   27.77
   2  -5 -13  182.28   29.18
   2  -5 -13  195.80   31.93
   2  -5 -13   82.37   52.32
   2   5 -13  149.86   22.60
   2   5 -13   67.78   52.40
  -2  -5  13  239.40   52.95
  -2   5  14  155.82   24.44
   2  -5 -14  179.37   28.25
   2  -5 -14  111.90   31.84
   2  -5 -14   69.26   44.80
   2   5 -14   24.02   25.19
   2   5 -14  150.20   28.83
  -2  -5  14  138.58   25.23
  -2  -5  14  159.67   45.41
  -2   5  15  128.03   27.34
   2  -5 -15  187.52   31.11
   2  -5 -15   44.27   33.34
   2  -5 -15   63.09   51.94
   2   5 -15   18.97   28.35
  -2  -5  15  197.72   52.27
  -2   5  16   66.64   22.01
   2  -5 -16   60.28   19.17
   2  -5 -16   14.96   20.69
   2   5 -16   13.38   18.88
  -2  -5  16   71.62   20.88
  -2   5  17   49.87   22.96
   2  -5 -17   61.18   20.02
   2   5 -17   16.98   19.56
  -2  -5  17   59.91   22.26
  -2   5  18  123.84   51.02
   2  -5 -18  154.66   33.89
   2   5 -18   19.35   30.05
  -2  -5  18  141.82   50.78
  -2   5  19   16.35   13.00
   2  -5 -19   41.19   19.03
   2   5 -19   -5.47   16.73
  -2  -5  19   27.16   12.33
  -2   5  20   34.04   20.74
   2  -5 -20   48.07   22.58
   2   5 -20   31.70   19.32
  -2  -5  20   58.36   20.29
  -2   5  21   -5.44   13.97
   2  -5 -21  -19.37   21.17
   2   5 -21   35.50   19.24
  -2  -5  21   51.25   16.06
  -2   5  22    3.73   17.15
   2  -5 -22   -2.55   21.19
   2   5 -22   27.69   18.34
  -2  -5  22   25.39   13.19
   2  -5 -23  -10.04   22.11
   2   5 -23  114.55   19.92
  -2  -5  23   11.30   19.26
   2   5 -24   40.77   30.48
  -2  -5  24  135.29   53.88
   2   6  -1   -1.25    7.22
  -2  -6   1    5.68    5.39
  -2  -6   1    2.88    6.19
  -2  -6   1    1.64    3.62
  -2  -6   1   -0.48    1.62
   2   6  -2  123.54   22.43
  -2  -6   2  125.51   20.72
  -2  -6   2   95.99   36.89
  -2  -6   3  676.50   92.13
  -2  -6   3  573.02  217.23
   2   6  -4  524.12   87.34
  -2  -6   4  496.38   75.61
  -2  -6   4  470.64  178.17
  -2  -6   5   15.19    6.61
  -2  -6   5   10.32    8.98
  -2  -6   5    4.42    5.83
  -2   6   6  196.83   27.84
  -2   6   6  217.69   28.09
   2  -6  -6  204.90   34.71
   2   6  -6  183.46   34.15
   2   6  -6  123.96   63.88
  -2  -6   6  212.39   28.45
  -2  -6   6  197.99   28.98
  -2  -6   6  201.28   64.10
  -2   6   7   -3.56    6.93
  -2   6   7    8.77    7.85
   2  -6  -7    2.49   10.39
   2   6  -7   -2.07    9.78
   2   6  -7    4.26   17.11
   2   6  -7    3.04    3.98
  -2  -6   7    4.59    8.99
  -2  -6   7    6.04    9.16
  -2  -6   7    6.03    6.24
  -2   6   8  118.59   17.36
   2  -6  -8  115.96   22.84
   2  -6  -8   94.42   17.92
   2   6  -8   94.53   20.69
   2   6  -8  116.65   18.94
   2   6  -8   52.53   34.01
  -2  -6   8   99.98   16.99
  -2  -6   8  107.06   19.27
  -2  -6   8  119.15   34.69
  -2   6   9   97.52   17.30
  -2   6   9  103.61   17.13
   2  -6  -9   83.20   21.09
   2  -6  -9  110.20   23.55
   2   6  -9   89.96   19.67
   2   6  -9   96.77   19.04
   2   6  -9   50.42   31.08
  -2  -6   9   86.51   15.93
  -2  -6   9  105.25   31.66
  -2   6  10  359.02   50.27
  -2   6  10  452.09   50.63
   2  -6 -10  360.93   58.04
   2  -6 -10  383.95   43.27
   2   6 -10  307.06   57.70
   2   6 -10  369.59   41.45
   2   6 -10  151.66  114.85
  -2  -6  10  390.34   51.32
  -2  -6  10  410.42  115.15
  -2   6  11  604.86   71.06
   2  -6 -11  506.33   81.01
   2  -6 -11  489.36   56.39
   2   6 -11  539.01   80.68
   2   6 -11  582.13   57.15
   2   6 -11  216.71  163.66
  -2  -6  11  535.30   71.03
  -2  -6  11  591.75  163.93
  -2   6  12   24.37   14.03
   2  -6 -12    8.34   15.69
   2  -6 -12   -5.26   27.47
   2   6 -12   -1.36   11.71
   2   6 -12    5.97   23.96
   2   6 -12    1.66    4.19
  -2  -6  12    5.54   14.33
  -2  -6  12    3.97    7.76
  -2   6  13  128.56   29.86
   2  -6 -13   48.94   42.56
   2   6 -13  131.85   34.07
   2   6 -13   96.31   37.54
  -2  -6  13  121.06   31.35
  -2  -6  13  171.89   62.74
  -2   6  14  931.67  182.83
   2  -6 -14 1086.27  206.97
   2  -6 -14  139.03  135.92
   2   6 -14 1048.12  206.47
  -2  -6  14 1177.41  432.66
  -2   6  15   42.65   20.09
   2  -6 -15   79.49   19.30
   2  -6 -15    6.95   19.58
   2   6 -15   68.79   21.58
  -2  -6  15   86.46   20.53
  -2   6  16   26.37   16.17
   2  -6 -16   74.32   21.81
   2  -6 -16   10.81   15.24
   2   6 -16   81.09   20.78
  -2  -6  16   60.47   15.86
  -2   6  17    3.95    8.84
   2  -6 -17   -3.77   16.51
   2   6 -17   -1.91   18.26
  -2  -6  17    4.84    7.82
  -2   6  18    4.72   10.82
   2  -6 -18    8.89   24.69
   2   6 -18   22.97   18.49
  -2  -6  18    5.16   10.66
  -2   6  19    4.45   13.10
   2  -6 -19   16.54   20.35
   2   6 -19    5.55   18.37
  -2  -6  19    5.27    9.21
  -2   6  20    4.21   13.81
   2  -6 -20    8.32   21.43
   2   6 -20   21.42   18.39
  -2  -6  20    8.42   10.02
   2  -6 -21    4.43   28.72
   2   6 -21   44.15   26.27
  -2  -6  21  100.65   37.54
   2  -6 -22   -7.01   37.41
   2   6 -22   91.42   35.65
  -2  -6  22  176.49   60.72
   2   6 -23    5.17   19.02
  -2  -6  23   -0.35   19.19
   2   7  -1  237.34   36.10
  -2  -7   1  217.08   27.24
  -2  -7   1  163.94   61.32
  -2  -7   1  158.17   61.13
   2   7  -2   70.46   20.36
  -2  -7   2   49.15    9.62
  -2  -7   2   50.61   11.70
  -2  -7   2   43.29   15.27
  -2  -7   2   34.69   14.75
   2   7  -3    2.06   16.08
  -2  -7   3   23.69    7.63
  -2  -7   3    7.95   10.61
  -2  -7   3   20.11    8.71
  -2  -7   4    0.12    9.19
  -2  -7   4    5.87    5.82
   2   7  -5  360.64   39.58
  -2  -7   5  312.62   50.78
  -2  -7   5  308.85  116.94
   2   7  -6  840.76  187.52
   2   7  -6 1000.71  120.33
  -2  -7   6 1056.40  165.16
  -2  -7   6  987.05  165.39
  -2  -7   6 1048.46  391.76
   2   7  -7   70.74   20.60
   2   7  -7  103.62   18.69
   2   7  -7   52.39   31.91
  -2  -7   7  109.27   17.69
  -2  -7   7  102.84   18.53
  -2  -7   7  105.06   32.59
  -2   7   8  110.16   18.92
  -2   7   8  123.57   19.00
   2  -7  -8  107.36   25.15
   2  -7  -8   83.85   25.97
   2   7  -8  138.30   21.45
   2   7  -8   66.88   42.02
  -2  -7   8  187.88   22.01
  -2  -7   8  140.60   22.84
  -2  -7   8  139.79   42.35
  -2   7   9    7.28    8.33
  -2   7   9   13.68    7.32
   2  -7  -9    2.09   12.08
   2  -7  -9   -7.38   12.29
   2   7  -9   -1.74   10.22
   2   7  -9    7.92   22.06
   2   7  -9    0.87    4.39
  -2  -7   9    5.34   13.24
  -2  -7   9    3.11   10.98
  -2  -7   9    4.62    7.21
  -2   7  10  340.63   57.03
  -2   7  10  399.90   57.44
   2  -7 -10  423.64   71.55
   2   7 -10  334.63   65.99
   2   7 -10  402.16   48.42
   2   7 -10  163.07  132.52
  -2  -7  10  438.44   57.69
  -2  -7  10  404.86   58.59
  -2  -7  10  485.49  132.83
  -2   7  11  172.77   32.48
  -2   7  11  141.25   32.41
   2  -7 -11  175.08   38.51
   2  -7 -11  167.80   45.26
   2   7 -11  221.18   42.52
   2   7 -11  173.79   34.84
  -2  -7  11  186.41   32.36
  -2  -7  11  150.54   34.47
  -2  -7  11  191.09   70.98
  -2   7  12  505.22  108.12
  -2   7  12  536.56  108.65
   2  -7 -12  450.39  123.34
   2  -7 -12  532.85  128.79
   2   7 -12  676.03  124.30
  -2  -7  12  629.42  108.38
  -2  -7  12  708.33  255.36
  -2   7  13   -3.92   13.51
  -2   7  13    0.04   15.09
   2  -7 -13    8.25   31.73
   2   7 -13    0.57   20.14
  -2  -7  13    5.54    8.17
   2  -7 -14   15.27   14.75
   2   7 -14   17.50   21.59
  -2  -7  14   27.12   13.82
   2   7 -15   53.35   31.14
  -2  -7  15   40.81   17.20
   2  -7 -16   90.01   32.95
   2   7 -16  128.53   38.34
  -2  -7  16  151.32   56.87
   2  -7 -17   27.72   21.55
   2   7 -17   51.84   26.57
  -2  -7  17   33.63   15.36
   2  -7 -18  -11.77   33.38
   2   7 -18  154.17   36.09
  -2  -7  18  133.56   49.46
   2  -7 -19   12.56   25.11
   2   7 -19   22.62   27.00
  -2  -7  19   41.75   19.10
   2  -7 -20    9.68   19.47
   2   7 -20   23.07   25.90
  -2  -7  20   34.48   16.23
   2   7 -21  -14.27   24.67
  -2  -7  21   -1.18   12.30
  -2  -7  22   40.42   24.36
   2   8  -1    3.95   14.07
  -2  -8   1   16.25    8.54
  -2  -8   1    8.60    6.28
  -2  -8   1    6.85    5.11
   2   8  -2   19.31   15.29
  -2  -8   2   40.50    9.29
  -2  -8   2   30.99    9.19
  -2  -8   2   34.18   12.89
  -2  -8   2   27.67   11.92
   2   8  -3   24.71   17.81
   2   8  -3   10.49   15.75
  -2  -8   3   21.74    7.91
  -2  -8   3   28.29    8.86
  -2  -8   3   24.08   11.27
   2   8  -4  191.88   32.66
  -2  -8   4  153.66   23.18
  -2  -8   4  167.93   25.07
  -2  -8   4  131.18   51.53
   2   8  -5  121.18   31.95
   2   8  -5  127.50   22.52
  -2  -8   5  129.33   49.29
   2   8  -6   -9.65   21.33
  -2  -8   6    3.74   10.40
  -2  -8   6    3.93    7.43
   2   8  -7   25.50   22.37
   2   8  -7   49.53   20.96
  -2  -8   7   41.71   12.21
  -2  -8   7   41.89   14.49
  -2  -8   7   34.26   14.95
   2   8  -8   52.88   27.85
  -2  -8   8    3.70   11.13
  -2  -8   8    5.16    9.08
   2   8  -9   44.35   17.85
   2   8  -9    5.62   30.45
  -2  -8   9   17.67   14.36
  -2  -8   9   25.04   15.16
  -2  -8   9   19.05   11.60
   2   8 -10  357.51   82.23
   2   8 -10  269.36   60.36
  -2  -8  10  384.08   70.18
  -2  -8  10  301.53   71.38
  -2  -8  10  442.45  162.77
  -2   8  11   34.47   15.16
  -2   8  11   42.51   14.95
   2  -8 -11   44.12   28.32
   2   8 -11  123.44   23.56
  -2  -8  11  121.19   19.79
  -2   8  12   46.50   21.70
  -2   8  12   64.05   21.83
   2  -8 -12   60.90   28.20
   2  -8 -12   63.75   38.11
   2   8 -12   78.71   28.78
  -2  -8  12  105.79   23.44
  -2  -8  12  125.83   43.99
  -2   8  13    3.59   12.36
   2   8 -13   -3.45   17.59
  -2  -8  13   22.20   11.31
  -2  -8  13   13.65    9.58
  -2   8  14   19.19   14.64
   2  -8 -14   18.47   19.18
   2   8 -14   28.45   26.23
  -2  -8  14   27.38   17.44
  -2  -8  14   11.79    9.17
  -2   8  15    8.43   16.35
   2  -8 -15    6.96   19.86
   2   8 -15   13.86   29.04
  -2  -8  15   -5.75   17.35
  -2  -8  15    0.49    9.08
  -2   8  16  135.92   47.48
   2   8 -16  279.18   57.03
  -2  -8  16  261.89   47.51
  -2  -8  16  281.45  102.68
  -2   8  17  141.50   56.06
   2  -8 -17  102.88   63.67
   2   8 -17  354.79   67.07
  -2  -8  17    8.55   55.10
  -2  -8  17  385.58  125.07
  -2   8  18   -2.52   23.60
   2  -8 -18   -9.35   22.74
   2   8 -18   31.23   25.19
  -2  -8  18   15.02   17.20
  -2  -8  18    5.86    9.90
   2   8 -19   -1.88   24.83
  -2  -8  19   -1.03   17.21
  -2  -8  19   -2.96   12.54
   2   8 -20   13.28   25.91
  -2  -8  20   -1.41   17.32
  -2  -8  20   16.72   14.98
  -2  -8  21   22.91   19.35
  -2  -9   1  127.23   37.40
  -2  -9   1   77.38   36.65
  -2  -9   2   91.56   27.80
  -2  -9   2   54.83   26.70
   2   9  -3   10.71   16.26
  -2  -9   3   -9.72    9.56
  -2  -9   3   15.74    8.85
  -2  -9   3    4.92    5.62
   2   9  -4  -11.96   18.50
  -2  -9   4   -2.40    7.10
  -2  -9   4   -1.76   10.21
  -2  -9   4    3.99    6.89
   2   9  -5   15.10   24.44
  -2  -9   5    6.05    7.88
  -2  -9   5   21.14   15.44
  -2  -9   5   22.32   10.56
   2   9  -6  166.68   40.63
   2   9  -6  181.79   33.14
  -2  -9   6  171.38   33.24
  -2  -9   6  180.32   68.25
   2   9  -7   -8.12   20.56
   2   9  -7   -1.08   27.01
  -2  -9   7   -7.08   10.18
  -2  -9   7   23.08   16.22
  -2  -9   7    5.06    9.05
   2   9  -8   17.07   22.38
   2   9  -8  -20.50   29.66
  -2  -9   8    1.56   10.07
  -2  -9   8   37.35   18.00
  -2  -9   8   15.32    9.32
  -2  -9   9  143.66   25.87
  -2  -9   9  127.60   49.21
  -2  -9  10  103.49   20.80
  -2  -9  10   77.93   30.96
   2   9 -11    6.86   19.73
  -2  -9  11    3.32    8.47
   2   9 -12    7.47   20.23
  -2  -9  12   -4.98   15.64
  -2  -9  12    8.52   10.39
  -2  -9  13    5.42   13.46
  -2  -9  13    2.70    7.81
   2   9 -14   -4.34   18.29
  -2  -9  14  -11.98   23.09
  -2  -9  14    4.39    7.62
   2   9 -15    0.11   22.91
  -2  -9  15    0.00   19.27
  -2  -9  15    1.90    9.84
  -2  -9  16   -0.96   19.04
  -2  -9  16    3.93   11.06
   2   9 -17   -4.60   18.65
  -2  -9  17    3.70   19.21
  -2  -9  17    5.79   10.07
   2   9 -18  -10.49   23.40
  -2  -9  18    0.14   19.56
  -2  -9  18   -2.49   10.56
  -2  -9  19    1.98   13.86
  -2 -10   1   11.69   10.50
  -2 -10   2  106.94   41.26
  -2 -10   3   86.56   33.78
  -2 -10   5  193.84   73.61
   2  10  -6   -5.06   27.15
  -2 -10   6   34.25   16.82
  -2 -10   6   52.71   20.65
   2  10  -7   13.02   22.43
  -2 -10   7   -1.57    9.19
  -2 -10   7    7.79   11.22
   2  10  -8   76.99   44.19
  -2 -10   8  179.34   68.04
   2  10  -9   32.40   30.17
  -2 -10   9   73.02   29.21
  -2 -10  10   18.18   15.35
  -2 -10  10   40.49   18.16
   2  10 -11   -8.59   28.46
  -2 -10  11   -1.97   15.79
  -2 -10  11    2.06   12.50
   2  10 -12   63.40   41.83
  -2 -10  12  138.48   33.84
  -2 -10  12  171.90   64.41
   2  10 -13   19.14   36.60
  -2 -10  13   -4.38   13.12
  -2 -10  13    3.04   11.66
   2  10 -14   24.55   39.72
  -2 -10  14   -1.47   14.49
  -2 -10  14   45.39   20.68
   2  10 -15   59.90   35.04
  -2 -10  15   57.03   24.85
  -2 -10  16   14.63   13.96
  -2 -10  17   -2.58   17.35
  -2 -11   3   72.88   28.77
  -2 -11   4    4.68    8.37
  -2 -11   5    8.05   11.53
  -2 -11   6   92.41   37.14
  -2 -11   7   18.55   14.78
  -2 -11   8   13.76   13.99
  -2 -11   9  106.34   41.78
  -2 -11  11   62.71   26.96
  -2 -11  12    4.86   10.31
  -2 -11  13  114.96   45.98
  -2 -11  14   21.14   17.51
  -2 -12   1  -10.53   16.98
  -2 -12   2   86.91   34.52
  -2 -12   4    4.63   13.89
  -2 -12   5   -7.06   14.43
  -2 -12   6    7.44   13.97
  -2 -12   8   42.52   21.22
  -2 -12   9   18.72   15.10
  -2 -12  10    2.90   11.27
  -1   0   1    2.64    4.86
  -1   0   1    4.50    6.03
   1   0  -1    4.60    5.05
   1   0  -1    2.80    7.40
  -1   0   2  261.44   20.33
   1   0  -2  198.28   20.37
  -1   0   2  283.98   42.05
  -1   0   2  291.81   98.06
   1   0  -2  226.88   98.06
   1   0  -3    0.64    6.18
  -1   0   3   14.82    8.35
  -1   0   3    0.42    3.09
   1   0  -3    0.68    3.08
   1   0  -4 3623.41  187.50
  -1   0   4 3110.11  524.68
   1   0  -5    0.93    7.98
  -1   0   5   -2.78    6.92
  -1   0   5   32.63    8.86
   1   0  -5   -2.04    7.89
   1   0  -6 9881.71   99.93
  -1   0   6 9999.00 1556.70
   1   0  -6 9496.39 1125.16
   1   0  -7    4.71    8.04
  -1   0   7  -10.38    6.53
  -1   0   7    1.60    4.98
   1   0  -7  -13.33   11.68
   1   0  -7    1.50    4.52
  -1   0   8  364.12   59.92
  -1   0   8  410.59  141.12
   1   0  -8  457.67   61.26
   1   0  -8  370.06   44.66
   1   0  -8  312.16  141.11
  -1   0   9    4.57    6.15
  -1   0   9   -0.82    5.32
   1   0  -9   -5.31   12.66
   1   0  -9    1.83   11.42
   1   0  -9    2.77    4.07
  -1   0  10  707.48  113.71
  -1   0  10  763.59  269.57
   1   0 -10  847.75  114.71
   1   0 -10  654.46   82.96
   1   0 -10  622.49  269.55
  -1   0  11    4.34    7.13
  -1   0  11   -0.14    4.96
   1   0 -11    2.50   13.23
   1   0 -11    4.38   11.70
   1   0 -11   -1.43    4.05
  -1   0  12  774.84  106.63
  -1   0  12  770.91  251.80
   1   0 -12  837.74  107.53
   1   0 -12  728.08   78.25
   1   0 -12  480.84  251.74
  -1   0  13    1.62    6.89
  -1   0  13    2.62    5.33
   1   0 -13   -0.74   13.55
   1   0 -13    4.49   12.35
   1   0 -13    0.44    3.92
  -1   0  14  808.80  116.89
  -1   0  14  862.17  276.30
   1   0 -14 1010.16  118.03
   1   0 -14  786.63   85.90
   1   0 -14  513.57  276.18
  -1   0  15   -5.64    6.75
  -1   0  15    4.65    7.78
   1   0 -15   -2.66   13.56
   1   0 -15   -0.43   14.68
   1   0 -15    4.11    5.82
  -1   0  16    8.92   10.24
  -1   0  16    9.75    7.46
   1   0 -16   20.80   13.95
   1   0 -16   10.02   17.31
   1   0 -16    7.51    7.00
  -1   0  17    1.92    6.70
   1   0 -17  -12.15   13.84
   1   0 -17    1.75    6.36
  -1   0  18 1454.87  547.84
   1   0 -18 1470.55  231.56
  -1   0  19    0.73    7.83
   1   0 -19   -3.20   18.03
  -1   0  20    4.40    8.69
   1   0 -21   -4.42   13.45
  -1   0  21   -0.16    8.94
  -1   0  22   56.72   23.28
   1   0 -22   48.56   22.37
  -1   0  23    4.00    9.33
   1   0 -23    1.55   17.17
   1   0 -24  165.74   27.08
  -1   0  24  310.31  113.91
  -1   0  25   -5.83   15.84
   1   0 -25   -6.28   17.41
   1   0 -26   -5.56   16.94
  -1   1   1  609.35   81.12
  -1   1   1  670.79   93.07
  -1   1   1  437.80  192.55
   1  -1  -1  675.71   81.18
   1  -1  -1  641.01   93.49
   1   1  -1  664.88   81.28
   1   1  -1  710.65   93.57
  -1  -1   1  683.48   81.25
  -1  -1   1  686.54   93.11
  -1  -1   1  745.37  192.57
  -1   1   2 5201.22  920.83
  -1   1   3 1845.18  200.49
   1  -1  -3 1789.69  226.40
   1  -1  -3 1291.69  477.17
   1   1  -3 1222.68  477.19
  -1  -1   3 2048.26  226.65
  -1   1   4  778.63  143.97
  -1   1   4 1144.04  342.53
   1  -1  -4  924.63  163.33
   1  -1  -4  691.33  342.49
   1   1  -4  824.28  163.18
   1   1  -4  709.23  342.51
  -1  -1   4  788.75  144.11
  -1  -1   4  971.09  342.53
  -1   1   5  797.83  186.11
  -1   1   5 1282.38  443.61
   1  -1  -5 1010.75  186.59
   1  -1  -5  877.70  443.57
   1   1  -5 1301.31  211.23
   1   1  -5  784.13  443.58
  -1  -1   5  797.70  186.15
  -1  -1   5 1671.17  443.64
   1  -1  -6   14.04    8.75
   1   1  -6   19.23    8.14
  -1   1   6   22.36    7.71
  -1   1   6   32.46   10.62
   1  -1  -6   28.85   11.31
   1  -1  -6   18.84   10.45
   1   1  -6   21.01   10.21
   1   1  -6   15.05   10.38
  -1  -1   6   16.38    7.93
  -1  -1   6   30.79   11.03
  -1   1   7  230.44   43.77
  -1   1   7  284.56  102.48
   1  -1  -7  259.57   45.01
   1  -1  -7  228.87   32.51
   1  -1  -7  202.04  102.45
   1   1  -7  271.01   45.16
   1   1  -7  246.02   33.43
   1   1  -7  202.47  102.51
  -1  -1   7  242.44   43.94
  -1  -1   7  341.86  102.53
  -1   1   8 2515.41   34.15
  -1   1   8 3020.66 1176.92
   1  -1  -8 3168.47  493.51
   1  -1  -8 2523.17  356.49
   1   1  -8 2743.28  493.41
   1   1  -8 2587.13  356.57
   1   1  -8 2872.01 1176.92
  -1  -1   8 2468.11  493.06
  -1  -1   8 3466.79 1176.94
   1  -1  -9 2845.79  267.19
  -1   1   9 2884.35  537.45
  -1   1   9 3232.33 1282.88
   1  -1  -9 3167.11  537.82
   1  -1  -9 2648.81 1282.86
   1   1  -9 3266.96  537.87
   1   1  -9 2828.04  388.67
   1   1  -9 2966.91 1282.89
  -1  -1   9 2880.58  537.44
  -1  -1   9 4516.32 1282.92
  -1   1  10 1452.54  250.09
  -1   1  10 1709.61  595.68
   1  -1 -10 1501.21  250.50
   1  -1 -10 1386.32  181.15
   1   1 -10 1508.48  250.55
   1   1 -10 1378.37  181.15
   1   1 -10 1274.22  595.67
  -1  -1  10 1324.79  250.01
  -1  -1  10 1636.44  595.69
  -1   1  11  891.98  131.84
  -1   1  11  843.10  312.52
   1  -1 -11  853.03  132.46
   1  -1 -11  795.41   96.10
   1   1 -11  897.47  132.53
   1   1 -11  770.92   96.10
   1   1 -11  672.31  312.52
  -1  -1  11  822.80  131.82
  -1  -1  11  887.94  312.54
  -1   1  12    9.89    7.37
  -1   1  12   12.74    7.46
   1  -1 -12   28.14   13.64
   1  -1 -12    8.57   11.83
   1  -1 -12    7.76    5.75
   1   1 -12   13.35   13.09
   1   1 -12    5.84   12.33
   1   1 -12   10.13    6.46
  -1  -1  12   10.91    7.66
  -1  -1  12   13.15    6.76
  -1   1  13   57.25    5.45
  -1   1  13   55.37   19.78
   1  -1 -13   71.92   16.27
   1  -1 -13   50.25   11.14
   1  -1 -13   34.14   19.18
   1   1 -13   45.23   15.81
   1   1 -13   43.57   14.22
   1   1 -13   42.60   19.40
  -1  -1  13   63.05   11.60
  -1  -1  13   57.45   19.66
  -1   1  14   -2.05    4.47
   1  -1 -14   13.08    9.05
  -1   1  14    2.12    6.76
   1  -1 -14   -8.30   13.49
   1  -1 -14    5.38    5.42
   1   1 -14   17.22   13.39
   1   1 -14    6.81   12.53
   1   1 -14    3.68    5.26
  -1  -1  14   10.27    6.89
  -1  -1  14    9.72    6.40
  -1   1  15  129.69    7.32
   1  -1 -15  121.47   22.33
  -1   1  15  159.20   50.84
   1  -1 -15  181.27   26.48
   1  -1 -15   81.35   50.73
   1   1 -15  191.55   26.41
   1   1 -15  133.41   29.08
   1   1 -15  101.01   50.87
  -1  -1  15  165.96   24.50
  -1  -1  15  158.55   50.96
  -1   1  16   82.29    8.27
  -1   1  16  100.10   29.00
   1  -1 -16  108.27   19.18
   1  -1 -16   69.11   16.01
   1  -1 -16   38.81   28.67
   1   1 -16   76.78   18.96
   1   1 -16   55.87   19.98
   1   1 -16   40.12   28.94
  -1  -1  16   81.53   16.61
  -1  -1  16   98.30   29.39
  -1   1  17   88.34   29.89
   1  -1 -17   69.25   19.15
   1  -1 -17   33.74   29.72
   1   1 -17  108.25   19.67
  -1  -1  17   98.17   30.61
  -1   1  18  585.23  222.62
   1  -1 -18  686.27   96.59
   1   1 -18  621.59   96.45
  -1   1  19  312.08  119.65
   1  -1 -19  319.28   54.70
  -1  -1  19  321.34  119.68
  -1   1  20   29.85   13.52
  -1  -1  20   22.49   13.20
  -1   1  21   13.66   10.66
   1  -1 -21   26.84   15.12
   1   1 -21    3.21   19.58
  -1  -1  21   13.82   10.95
   1   1 -22   40.28   15.14
  -1   1  22   59.97   28.49
   1  -1 -22   39.49   23.46
  -1  -1  22   78.96   27.60
  -1   1  23   38.03   20.17
   1  -1 -23   30.41   18.98
   1   1 -23   26.92   19.28
  -1  -1  23   31.21   16.80
   1  -1 -24   22.05   12.58
  -1   1  24    6.97   18.37
   1   1 -24   14.41   17.73
  -1  -1  24   18.59   12.13
   1   1 -25   51.50   14.79
  -1   1  25    2.66   26.27
   1  -1 -25   73.44   21.37
  -1  -1  25   77.67   22.30
   1   1 -26    2.74   17.52
  -1   2   1 1470.28  220.11
   1  -2  -1 1423.41  194.55
   1   2  -1 1462.42  194.65
   1   2  -1 1549.56  220.78
  -1  -2   1 1549.33  194.66
  -1  -2   1 1379.65  220.08
  -1  -2   1 1169.58  463.75
  -1   2   3  273.28   35.70
   1  -2  -3  277.95   41.58
   1   2  -3  292.22   42.03
   1   2  -3  173.43   82.72
  -1  -2   3  261.53   82.81
  -1   2   4  266.47   50.08
  -1   2   4  369.60  118.27
   1  -2  -4  279.35  118.23
   1   2  -4  362.28   58.47
   1   2  -4  226.56  118.32
  -1  -2   4  365.38   50.82
  -1  -2   4  359.55  118.37
  -1   2   5 4559.90  638.13
   1  -2  -5 4386.58  461.16
   1   2  -5 5455.34  717.72
   1   2  -5 3970.10 1523.77
  -1  -2   5 4038.54  638.13
  -1   2   6 1003.57  184.43
  -1   2   6 1156.33  439.40
   1  -2  -6 1210.24  184.85
   1  -2  -6  887.78  133.31
   1  -2  -6  974.25  439.38
   1   2  -6 1437.50  209.39
   1   2  -6  973.98  133.52
   1   2  -6  922.14  439.42
  -1  -2   6 1017.95  184.54
  -1  -2   6 1546.15  439.46
  -1   2   7   44.83   10.47
  -1   2   7   49.65   20.52
   1  -2  -7   55.57   13.34
   1  -2  -7   56.60   10.41
   1  -2  -7   42.76   20.43
   1   2  -7   57.72   14.92
   1   2  -7   51.16   12.96
   1   2  -7   37.61   20.88
  -1  -2   7   52.75   11.12
  -1  -2   7   76.90   20.94
  -1   2   8  476.19   95.07
  -1   2   8  591.56  225.26
   1  -2  -8  534.88   95.74
   1  -2  -8  470.15   69.25
   1   2  -8  526.66   95.79
   1   2  -8  495.13   69.50
   1   2  -8  459.89  225.28
  -1  -2   8  486.01   95.07
  -1  -2   8  701.36  225.33
  -1   2   9 1685.03  297.62
  -1   2   9 1589.56  709.47
   1  -2  -9 1767.37  298.05
   1  -2  -9 1640.13  215.39
   1   2  -9 1817.48  298.02
   1   2  -9 1542.15  215.41
   1   2  -9 1492.62  709.50
  -1  -2   9 1588.43  297.58
  -1  -2   9 2489.64  709.56
  -1   2  10 1875.26  290.88
  -1   2  10 1752.00  693.04
   1  -2 -10 2050.91  291.42
   1  -2 -10 1741.96  210.70
   1  -2 -10 1424.67  693.02
   1   2 -10 1891.50  291.29
   1   2 -10 1788.30  210.72
   1   2 -10 1547.48  693.05
  -1  -2  10 1767.56  290.83
  -1  -2  10 2457.02  693.11
  -1  -2  11  774.01   14.47
  -1   2  11  748.31  117.57
   1  -2 -11  835.95  118.46
   1  -2 -11  734.24   85.89
   1  -2 -11  557.35  278.50
   1   2 -11  840.95  118.35
   1   2 -11  726.11   86.05
   1   2 -11  636.22  278.54
  -1  -2  11  910.70  278.58
  -1   2  12    0.29    6.00
  -1   2  12    2.68    4.56
   1  -2 -12  -10.68   12.49
   1  -2 -12   -2.58   11.50
   1   2 -12   13.55   12.50
   1   2 -12   -7.26   12.35
   1   2 -12    1.81    4.70
  -1  -2  12    0.98    7.29
  -1  -2  12   -0.49    5.30
   1   2 -13  322.24   12.63
   1   2 -13  295.08   31.81
  -1  -2  13  298.83    9.94
  -1   2  13  277.43   43.17
  -1   2  13  269.67   99.72
   1  -2 -13  303.08   45.00
   1  -2 -13  263.16   34.10
   1   2 -13  209.22   99.73
  -1  -2  13  286.14   99.90
  -1   2  14   17.46    7.47
  -1   2  14   19.54    8.86
   1  -2 -14   14.49   13.49
   1  -2 -14   24.23   16.37
   1  -2 -14    9.78    8.29
   1   2 -14   23.69   13.57
   1   2 -14   -6.80   13.36
   1   2 -14   17.35    8.29
  -1  -2  14   20.35    7.69
  -1  -2  14   22.89    9.29
   1   2 -15  159.22   11.19
  -1   2  15  118.13   21.03
  -1   2  15  144.80   44.31
   1  -2 -15  164.40   24.06
   1  -2 -15   81.81   21.86
   1  -2 -15   72.10   44.15
   1   2 -15  149.81   28.57
   1   2 -15   85.57   44.13
  -1  -2  15  149.99   22.12
  -1  -2  15  135.21   44.42
  -1   2  16  154.09   24.58
  -1   2  16  151.49   48.04
   1  -2 -16  196.24   25.49
   1  -2 -16   58.38   22.68
   1  -2 -16   66.86   47.46
   1   2 -16  169.06   25.32
   1   2 -16  108.94   24.02
   1   2 -16   80.39   47.52
  -1  -2  16  142.46   23.61
  -1  -2  16  168.75   47.95
  -1   2  17   92.78   28.53
   1  -2 -17   87.04   18.52
   1  -2 -17   36.39   27.96
   1   2 -17   87.15   18.76
  -1  -2  17   75.44   28.55
  -1   2  18  529.62  215.15
   1  -2 -18  622.81   93.44
  -1  -2  18  621.28  215.27
  -1   2  19   73.98   34.74
   1  -2 -19   96.87   23.66
  -1  -2  19  109.28   35.15
  -1   2  20  502.70  186.19
   1   2 -20  538.48   92.89
  -1  -2  20  481.30  186.15
  -1   2  21    2.03   10.76
   1  -2 -21    0.81   18.40
   1   2 -21    7.52   17.87
  -1  -2  21    6.91   11.92
   1   2 -22    0.15   11.36
  -1   2  22    9.24   11.89
   1  -2 -22   -2.43   17.22
  -1  -2  22    0.12   10.99
   1  -2 -23    0.72   10.99
  -1   2  23    1.50   17.35
   1   2 -23   -0.08   17.29
  -1  -2  23    8.12   12.17
  -1   2  24    7.19   18.60
   1  -2 -24   -4.48   16.40
   1   2 -24   -8.90   16.73
  -1  -2  24   -2.25   12.11
   1   2 -25   15.23   12.76
  -1   2  25   -2.79   21.73
   1  -2 -25   18.69   13.13
  -1  -2  25   29.61   19.29
  -1   3   1  372.78   46.16
   1  -3  -1  375.95   54.90
  -1  -3   1  391.89   46.68
  -1  -3   1  404.74   54.15
  -1  -3   1  273.59  109.36
  -1   3   2    1.66    3.52
  -1   3   2    3.45    3.42
   1  -3  -2   -3.16    4.67
   1   3  -2    1.79    3.15
  -1  -3   2    3.63    7.20
  -1  -3   2    4.87    7.05
  -1  -3   2    2.29    4.54
  -1   3   3  360.21   48.16
  -1   3   3  344.73   48.05
   1  -3  -3  321.34   34.77
   1   3  -3  407.69   56.11
   1   3  -3  218.48  113.45
  -1  -3   3  403.70   48.73
  -1  -3   3  377.03  113.56
  -1   3   4  990.28  155.24
   1  -3  -4 1271.77  176.06
   1  -3  -4 1038.74  112.09
   1   3  -4 1280.68  176.19
   1   3  -4  659.41  369.80
  -1  -3   4 1194.89  155.65
  -1  -3   4 1341.51  369.89
  -1   3   5  451.60   75.95
  -1   3   5  394.31  180.05
   1  -3  -5  535.04   87.24
   1  -3  -5  414.07   55.07
   1   3  -5  570.25   87.29
   1   3  -5  321.05  180.14
  -1  -3   5  404.68   76.08
  -1  -3   5  831.16  180.27
  -1   3   6  570.34   83.60
  -1   3   6  403.76  198.05
   1  -3  -6  488.18   60.55
   1   3  -6  638.83   95.77
   1   3  -6  560.85   61.37
   1   3  -6  436.28  198.11
  -1  -3   6  564.85   83.81
  -1  -3   6  897.04  198.20
   1   3  -7    6.44    7.89
  -1   3   7    1.29    5.13
  -1   3   7    1.88    2.12
   1  -3  -7   -1.64    8.43
   1  -3  -7    3.13    7.61
   1   3  -7   16.52   11.04
   1   3  -7    2.44    4.52
  -1  -3   7   -0.42    6.09
  -1  -3   7    1.29    5.79
  -1   3   8  127.36   17.35
  -1   3   8   76.47   37.31
   1  -3  -8  101.11   18.76
   1  -3  -8  106.21   15.30
   1   3  -8  164.42   22.60
   1   3  -8  113.30   16.09
   1   3  -8   88.47   37.49
  -1  -3   8  105.49   17.37
  -1  -3   8  139.05   37.66
  -1   3   9  442.01   60.55
  -1   3   9  323.47  142.09
   1  -3  -9  433.70   61.29
   1  -3  -9  408.24   44.87
   1  -3  -9  265.93  142.07
   1   3  -9  432.59   45.25
   1   3  -9  322.31  142.16
  -1  -3   9  414.15   60.58
  -1  -3   9  592.01  142.28
  -1   3  10  210.32   32.30
  -1   3  10  173.77   74.09
   1  -3 -10  232.77   33.80
   1  -3 -10  192.93   25.34
   1  -3 -10  142.91   74.09
   1   3 -10  219.97   34.34
   1   3 -10  198.77   25.96
   1   3 -10  150.80   74.16
  -1  -3  10  202.01   32.57
  -1  -3  10  318.38   74.39
  -1   3  11  403.03   60.05
  -1   3  11  356.13  140.73
   1  -3 -11  444.79   61.16
   1  -3 -11  370.41   45.21
   1  -3 -11  287.38  140.72
   1   3 -11  493.16   61.49
   1   3 -11  427.49   45.44
   1   3 -11  303.57  140.76
  -1  -3  11  436.88   60.37
  -1  -3  11  507.93  140.90
  -1   3  12   35.11    8.33
  -1   3  12   28.56   12.30
   1  -3 -12   34.40   13.01
   1  -3 -12   34.93   15.52
   1  -3 -12   17.02   12.18
   1   3 -12   27.62   13.54
   1   3 -12   31.67   13.28
   1   3 -12   24.10   12.29
  -1  -3  12   31.85    9.48
  -1  -3  12   45.84   12.92
  -1   3  13  743.03  109.42
  -1   3  13  690.73  258.19
   1  -3 -13  877.17  110.21
   1  -3 -13  740.70   81.00
   1  -3 -13  484.31  258.16
   1   3 -13  907.32  110.35
   1   3 -13  738.23   80.74
   1   3 -13  467.93  258.17
  -1  -3  13  840.84  109.62
  -1  -3  13  921.08  258.31
  -1   3  14   48.56    6.70
  -1   3  14   39.03   13.18
   1  -3 -14   52.43   13.65
   1  -3 -14   50.82   16.92
   1  -3 -14   18.29   13.25
   1   3 -14   45.15   14.47
   1   3 -14   29.59   14.16
   1   3 -14   24.08   13.16
  -1  -3  14   36.09    9.36
  -1  -3  14   40.21   14.01
  -1   3  15   10.79    8.95
  -1   3  15   11.48    6.81
   1  -3 -15   16.40   12.45
   1  -3 -15    4.58   16.56
   1  -3 -15    6.05    6.04
   1   3 -15   12.77   25.12
   1   3 -15    6.57    5.54
  -1  -3  15   17.63   10.53
  -1  -3  15   10.49    9.17
  -1   3  16  706.79  118.35
  -1   3  16  789.73  278.14
   1  -3 -16  801.19  118.66
   1  -3 -16  489.34   91.45
   1  -3 -16  307.98  277.98
  -1  -3  16  980.92  278.22
  -1   3  17   21.41   10.67
   1  -3 -17   27.81   13.05
   1  -3 -17    4.67    6.64
  -1  -3  17    9.94    8.99
  -1   3  18  130.46   51.24
   1  -3 -18  123.00   27.80
   1   3 -18  227.69   33.40
  -1  -3  18  133.38   51.57
  -1   3  19   70.98   27.99
   1   3 -19   57.44   23.29
  -1  -3  19   61.37   26.52
  -1   3  20   58.43   24.95
   1  -3 -20   56.24   22.45
   1   3 -20   51.13   21.74
  -1  -3  20   59.43   24.28
  -1   3  21   61.31   26.83
   1  -3 -21   67.98   21.80
   1   3 -21   53.82   21.85
  -1  -3  21   57.17   24.58
  -1   3  22    7.43   16.78
   1  -3 -22   18.66   17.71
   1   3 -22   40.02   19.22
  -1  -3  22   48.99   16.36
  -1   3  23   10.36   21.47
   1  -3 -23   29.09   18.10
   1   3 -23   39.97   18.90
  -1  -3  23   56.47   18.79
   1   3 -24   -2.69   11.16
  -1   3  24   -6.09   19.06
   1  -3 -24   -1.23   15.75
  -1  -3  24   -7.88   14.26
   1  -3 -25   11.53   35.25
   1   3 -25   93.07   36.51
  -1  -3  25  192.61   67.42
  -1  -4   1   61.70    8.56
  -1  -4   1   71.46   10.95
  -1  -4   1   38.58   15.65
   1   4  -2  499.21   65.27
   1   4  -2  291.80  131.82
  -1  -4   2  423.21   55.95
  -1  -4   2  381.36  131.90
  -1   4   3   72.01   10.58
  -1   4   3   64.31   10.46
   1  -4  -3   61.54    8.06
   1   4  -3   77.12   15.03
   1   4  -3   45.98   23.80
  -1  -4   3   81.96   12.08
  -1  -4   3   91.67   12.20
  -1  -4   3   75.06   23.94
  -1   4   4  365.04   50.30
   1  -4  -4  364.19   58.37
   1   4  -4  397.01   58.82
   1   4  -4  228.46  118.90
  -1  -4   4  348.40   50.58
  -1  -4   4  423.49  119.02
  -1   4   5  247.71   41.50
   1  -4  -5  280.04   48.58
   1  -4  -5  218.19   30.19
   1   4  -5  309.32   48.91
   1   4  -5  241.92   30.82
   1   4  -5  184.11   97.66
  -1  -4   5  262.49   41.87
  -1  -4   5  339.20   97.79
  -1   4   6  172.51   33.52
   1  -4  -6  191.67   39.60
   1   4  -6  209.60   40.05
   1   4  -6  186.68   26.70
   1   4  -6  153.04   78.32
  -1  -4   6  195.21   33.90
  -1  -4   6  262.07   78.42
  -1   4   7    4.44    4.95
  -1   4   7   -0.47    1.46
   1  -4  -7    0.08    7.97
   1  -4  -7    3.84    7.16
   1   4  -7   -5.96    9.15
   1   4  -7    7.96   10.15
   1   4  -7   -0.36    3.95
  -1  -4   7   -3.54    5.62
  -1  -4   7    2.50    5.80
  -1   4   8    2.08    4.67
  -1   4   8    3.54    2.43
   1  -4  -8    1.18    8.35
   1  -4  -8  -17.56   13.64
   1  -4  -8    3.85    2.71
   1   4  -8   -5.67    9.51
   1   4  -8   -1.36   10.45
   1   4  -8    0.88    4.22
  -1  -4   8    1.18    5.69
  -1  -4   8    1.50    5.72
  -1   4   9 1359.94  224.39
  -1   4   9 1327.00  534.30
   1  -4  -9 1404.83  224.74
   1  -4  -9 1406.75  162.78
   1   4  -9 1640.60  253.80
   1   4  -9 1406.54  162.86
   1   4  -9 1044.05  534.33
  -1  -4   9 1410.12  224.54
  -1  -4   9 1756.33  534.41
  -1   4  10   62.90   13.51
  -1   4  10   62.44   27.05
   1  -4 -10   71.11   15.23
   1  -4 -10   67.37   15.56
   1   4 -10   90.52   19.10
   1   4 -10   58.66   14.77
   1   4 -10   46.21   27.23
  -1  -4  10   76.91   14.10
  -1  -4  10   98.81   27.73
   1   4 -11    7.36    8.90
  -1   4  11    7.27    7.40
   1  -4 -11   -6.47    9.63
   1  -4 -11    6.52   16.65
   1  -4 -11    3.25    3.38
   1   4 -11    2.80   12.19
   1   4 -11   -1.25    4.43
  -1  -4  11    0.32    7.43
  -1  -4  11   -3.15    6.50
  -1   4  12  314.25   43.12
  -1   4  12  295.47   98.77
   1  -4 -12  297.83   43.82
   1  -4 -12  280.61   38.74
   1  -4 -12  165.11   98.69
   1   4 -12  372.70   51.26
   1   4 -12  271.67   33.84
   1   4 -12  188.95   98.77
  -1  -4  12  300.24   43.25
  -1  -4  12  346.01   98.92
  -1   4  13  144.56   23.03
  -1   4  13  117.31   44.10
   1  -4 -13  124.08   22.41
   1  -4 -13  129.05   30.20
   1   4 -13  165.31   27.22
   1   4 -13   95.20   19.74
   1   4 -13   80.79   44.17
  -1  -4  13  108.32   20.84
  -1  -4  13  135.51   44.49
   1   4 -14   18.38   13.70
  -1   4  14   63.62   15.13
  -1   4  14   65.32   19.53
   1  -4 -14   48.20   14.02
   1  -4 -14   44.45   30.59
   1  -4 -14   20.73   18.33
   1   4 -14   70.13   17.62
  -1  -4  14   34.11   11.07
  -1  -4  14   51.91   18.99
   1   4 -15  193.72   16.75
   1   4 -15   98.34   22.30
  -1   4  15  133.07   23.71
  -1   4  15  196.96   45.17
   1  -4 -15  133.65   23.13
   1  -4 -15   93.18   35.73
   1  -4 -15   65.98   44.31
   1   4 -15   54.59   44.37
  -1  -4  15  126.80   22.61
  -1  -4  15  139.11   45.01
  -1   4  16   24.36   10.98
   1  -4 -16   12.07   11.87
   1  -4 -16    5.01    7.10
   1   4 -16   18.32   14.14
  -1  -4  16   10.00    8.86
   1   4 -17   -7.44   12.06
  -1   4  17    5.33   10.97
  -1  -4  17   -3.50    7.77
  -1   4  18   93.39   33.30
   1   4 -18  120.94   24.77
  -1  -4  18   75.31   32.78
  -1   4  19    0.06   13.40
   1  -4 -19   10.14   16.84
   1   4 -19    8.76   17.64
  -1  -4  19   11.51   11.80
  -1   4  20   33.26   18.02
   1  -4 -20   17.57   16.04
   1   4 -20   32.39   19.30
  -1  -4  20   32.02   15.95
  -1   4  21   -1.37   10.47
   1  -4 -21    0.00    9.23
   1   4 -21   -3.39   17.17
  -1  -4  21    2.05   10.48
  -1   4  22    7.45   13.71
   1  -4 -22   -1.53   16.18
   1   4 -22    8.14   16.94
  -1  -4  22   15.76   12.30
   1  -4 -23   -1.00   19.33
   1   4 -23   30.38   20.55
  -1  -4  23   62.47   24.87
   1  -4 -24    9.63   16.68
   1   4 -24   15.45   18.62
  -1  -4  24   25.63   23.11
  -1  -4  25   11.98   22.93
  -1  -5   1   93.60   35.46
  -1  -5   2   22.54    7.49
  -1  -5   2   35.28    8.12
  -1  -5   2   34.39   13.50
   1   5  -3  723.77  117.74
   1   5  -3  579.51  244.25
  -1  -5   3  596.58  102.83
  -1  -5   3  717.20  244.29
   1   5  -4   10.34    6.39
   1   5  -4    8.78    4.93
  -1  -5   4   16.01    6.04
  -1  -5   4   12.59    5.92
  -1  -5   4   10.98    6.06
  -1   5   5  297.28   49.70
  -1   5   5  258.85   49.55
   1  -5  -5  311.23   57.55
   1   5  -5  301.16   36.64
   1   5  -5  207.57  117.32
  -1  -5   5  354.08   50.14
  -1  -5   5  424.47  117.46
  -1   5   6   31.97    6.92
   1  -5  -6   14.51    8.29
   1   5  -6   32.65   11.60
   1   5  -6   25.44   13.89
  -1  -5   6   36.55    8.25
  -1  -5   6   45.37   14.38
  -1   5   7   -3.58    3.96
   1  -5  -7    2.56    5.46
   1   5  -7    0.75    6.78
   1   5  -7    9.18    9.91
   1   5  -7    0.18    3.07
  -1  -5   7   -0.77    5.49
  -1  -5   7   -0.69    5.69
  -1   5   8   23.81    6.51
   1  -5  -8   29.57    9.92
   1  -5  -8   29.56   17.82
   1   5  -8   18.04   12.60
   1   5  -8   11.98   10.97
   1   5  -8   19.74   10.11
  -1  -5   8   31.65    7.39
  -1  -5   8   27.90   10.92
  -1   5   9  141.07   17.16
  -1   5   9   67.47   33.86
   1  -5  -9  145.30   20.28
   1  -5  -9  174.77   25.21
   1  -5  -9   80.46   33.97
   1   5  -9  134.23   20.83
   1   5  -9  141.57   16.28
   1   5  -9   70.05   34.11
  -1  -5   9  129.38   16.99
  -1  -5   9  135.90   34.56
  -1   5  10  163.66   21.94
  -1   5  10  115.90   45.51
   1  -5 -10  156.51   26.08
   1  -5 -10   89.34   45.51
   1   5 -10  144.59   25.79
   1   5 -10  148.97   19.40
   1   5 -10   85.44   45.72
  -1  -5  10  143.71   21.51
  -1  -5  10  178.24   46.05
  -1   5  11   46.59   15.97
   1  -5 -11   30.43   16.05
   1   5 -11   59.40   14.17
   1   5 -11   38.87   13.95
   1   5 -11   30.08   16.49
  -1  -5  11   56.19   10.92
  -1  -5  11   51.28   17.10
  -1   5  12  172.86   65.97
   1  -5 -12  138.12   35.81
   1  -5 -12  109.96   65.91
   1   5 -12  247.15   35.49
   1   5 -12  193.74   25.39
   1   5 -12  120.95   66.01
  -1  -5  12  197.37   29.87
  -1  -5  12  257.97   66.29
  -1   5  13    4.12   11.05
  -1   5  13   -0.12    3.98
   1  -5 -13  -27.27   31.79
   1   5 -13   10.70   11.27
   1   5 -13   44.24   22.19
   1   5 -13   -1.80    4.40
  -1  -5  13   -3.25   13.28
  -1  -5  13   -3.23    6.26
  -1   5  14   75.69   17.32
  -1   5  14   81.17   26.92
   1  -5 -14   36.59   26.94
   1   5 -14   91.41   19.07
   1   5 -14  104.92   27.27
   1   5 -14   37.84   26.84
  -1  -5  14   73.77   17.16
  -1  -5  14  101.21   27.41
  -1   5  15   73.97   22.23
  -1   5  15  107.47   34.75
   1  -5 -15   38.95   34.56
   1   5 -15  106.14   22.24
  -1  -5  15  108.67   35.17
  -1   5  16  138.82   44.83
   1  -5 -16  186.12   30.13
   1  -5 -16   44.62   44.75
   1   5 -16  188.77   29.39
  -1  -5  16  141.77   45.19
  -1   5  17  206.18   81.19
   1  -5 -17  255.22   44.91
   1   5 -17  253.91   44.44
  -1  -5  17  220.28   81.57
  -1   5  18   53.47   21.17
   1  -5 -18   41.87   17.55
   1   5 -18   67.14   20.79
  -1  -5  18   47.16   21.24
  -1   5  19    5.03    8.78
   1  -5 -19   19.27   14.91
   1   5 -19   -3.00   17.30
  -1  -5  19    8.85   10.09
  -1   5  20   -4.31    9.98
   1  -5 -20   39.30   15.95
   1   5 -20   27.02   17.40
  -1  -5  20   23.12   11.46
  -1   5  21   -3.62   11.51
   1  -5 -21    1.13   15.23
   1   5 -21    8.63   11.87
  -1  -5  21    7.80   11.34
   1   5 -22   -2.63   11.80
  -1   5  22    5.00   13.93
   1  -5 -22    6.64   15.32
  -1  -5  22   -3.27   12.10
   1  -5 -23    6.75   23.43
   1   5 -23   27.50   24.86
  -1  -5  23  103.22   40.90
   1   5 -24   17.57   20.27
  -1  -5  24   47.85   28.52
   1   6  -1  222.39   44.80
  -1  -6   1  227.76   37.22
  -1  -6   1  210.55   37.36
  -1  -6   1  234.05   87.55
   1   6  -2   17.54    8.87
   1   6  -2   25.38    6.54
  -1  -6   2   28.04    5.99
  -1  -6   2   17.91    5.68
  -1  -6   2   23.23    9.99
  -1  -6   3    1.83    5.12
  -1  -6   3    2.64    4.67
  -1  -6   3    4.20    4.85
   1   6  -4  524.02   65.38
   1   6  -4  496.66   41.33
   1   6  -4  342.64  131.97
   1   6  -5  594.15  104.18
   1   6  -5  549.00   66.30
   1   6  -5  401.47  215.78
  -1  -6   5  663.58   91.32
  -1  -6   5  717.48  215.91
   1  -6  -6  358.93   48.67
   1  -6  -6  417.49   50.88
   1   6  -6  510.84   34.48
   1   6  -6  239.36   97.36
  -1  -6   6  456.08   42.99
   1  -6  -7   91.81   16.19
   1   6  -7   90.52   16.10
   1   6  -7  114.04   22.11
   1   6  -7   41.09   24.43
  -1  -6   7   84.41   15.00
  -1  -6   7   79.46   25.02
  -1   6   8   18.29    6.72
   1  -6  -8    9.06    9.37
   1  -6  -8   29.17   12.14
   1   6  -8   25.49    9.76
   1   6  -8   28.67   22.29
   1   6  -8    8.38    5.80
  -1  -6   8   19.86   11.65
  -1  -6   8   15.13    8.81
  -1   6   9  111.21   16.36
   1  -6  -9  108.42   20.11
   1  -6  -9  123.98   25.98
   1   6  -9   84.42   18.80
   1   6  -9  132.25   22.39
   1   6  -9   41.89   31.34
  -1  -6   9  128.52   18.78
  -1  -6   9  108.34   32.00
  -1   6  10   86.35   15.64
   1  -6 -10   90.48   20.14
   1  -6 -10   92.62   27.90
   1   6 -10   75.87   19.34
   1   6 -10  112.10   23.22
   1   6 -10   42.22   30.13
  -1  -6  10   87.47   18.58
  -1  -6  10  109.52   30.85
  -1   6  11  123.46   16.94
   1  -6 -11  113.86   20.04
   1  -6 -11   94.84   25.83
   1  -6 -11   50.39   27.05
   1   6 -11  104.84   18.65
   1   6 -11  116.40   23.97
   1   6 -11   55.92   27.29
  -1  -6  11  115.03   18.20
  -1  -6  11   90.97   28.36
  -1   6  12    7.79   12.69
  -1   6  12    2.95    4.15
   1  -6 -12   14.86   11.91
   1  -6 -12   22.23   22.11
   1  -6 -12    1.11    4.60
   1   6 -12    5.80   10.74
   1   6 -12   -5.54   21.76
   1   6 -12    2.58    4.53
  -1  -6  12    3.39   13.38
  -1  -6  12    7.14    6.68
  -1   6  13  -11.54   14.07
   1  -6 -13    1.00   15.37
   1  -6 -13  -22.52   29.33
   1  -6 -13    6.03    5.18
   1   6 -13    9.28   11.30
   1   6 -13   -4.07   30.72
  -1  -6  13    1.02   13.95
  -1  -6  13   -0.01    8.04
  -1   6  14   83.64   21.38
  -1   6  14  108.29   38.41
   1  -6 -14  107.21   24.48
   1  -6 -14   77.32   34.94
   1  -6 -14   36.97   38.15
   1   6 -14  101.77   23.52
  -1  -6  14  132.50   38.59
  -1   6  15  325.05  112.46
   1  -6 -15  386.25   58.53
   1  -6 -15   97.04  112.22
   1   6 -15  405.07   57.15
  -1  -6  15  408.16  112.61
  -1   6  16   35.97   16.59
   1  -6 -16   52.82   17.00
   1   6 -16   48.02   19.32
  -1  -6  16   39.19   17.69
   1  -6 -17   14.96   18.01
   1   6 -17    6.90   17.59
  -1  -6  17    8.62   10.89
  -1   6  18   -2.03    9.74
   1  -6 -18    2.35   14.62
   1   6 -18  -17.01   17.35
  -1  -6  18    6.19    9.42
   1  -6 -19  -16.75   15.67
   1   6 -19   17.23   17.88
  -1  -6  19   14.32   11.46
   1  -6 -20   14.67   22.25
   1   6 -20   56.50   27.90
  -1  -6  20   85.18   31.94
  -1   6  21   -9.89   24.41
   1  -6 -21    7.13   18.22
   1   6 -21   50.28   22.18
  -1  -6  21   80.94   18.86
   1   6 -22   -7.97   12.36
   1  -6 -22   -0.49   16.73
  -1  -6  22    5.41   13.07
   1   6 -23    4.06   12.29
  -1  -6  23   21.21   22.09
  -1  -7   1  194.84   64.80
  -1  -7   1  158.66   64.63
   1   7  -2  622.84   67.76
  -1  -7   2  586.82  221.18
   1   7  -3  333.03   61.18
   1   7  -3  313.79   38.40
  -1  -7   3  313.67   51.26
  -1  -7   3  323.94   51.33
   1   7  -4 1127.40  199.71
   1   7  -4 1113.94  127.63
  -1  -7   4 1102.53  175.59
   1   7  -5  118.44   19.97
   1   7  -5  114.29   16.94
   1   7  -5   47.14   26.56
  -1  -7   5  105.86   14.47
  -1  -7   5   82.86   27.11
   1   7  -6  737.28  108.27
   1   7  -6  903.02   70.61
   1   7  -6  349.97  222.66
  -1  -7   6  838.78   94.65
  -1  -7   6  890.19   95.13
  -1  -7   6  737.54  222.84
   1   7  -7    3.66   14.13
   1   7  -7   11.50   20.19
   1   7  -7    3.01    4.14
  -1  -7   7   -0.25    9.68
  -1  -7   7    0.09   10.18
  -1  -7   7    0.54    7.31
  -1   7   8   65.06   13.04
  -1   7   8   59.68   11.99
   1  -7  -8   41.59   18.05
   1   7  -8  112.64   20.25
   1   7  -8   97.99   20.24
   1   7  -8   39.47   24.89
  -1  -7   8   93.77   17.80
  -1  -7   8   84.89   25.66
  -1   7   9    7.54    7.01
   1  -7  -9  -12.84   17.33
   1   7  -9   22.55   15.94
   1   7  -9   -1.43   23.75
   1   7  -9    4.79    5.00
  -1  -7   9    4.74   11.98
  -1  -7   9   15.60    8.08
  -1   7  10  150.87   21.63
   1  -7 -10  107.40   26.69
   1  -7 -10  147.55   32.28
   1   7 -10  162.75   28.41
   1   7 -10  175.48   29.04
   1   7 -10   59.22   44.31
  -1  -7  10  141.93   23.60
  -1  -7  10  161.64   45.17
  -1   7  11  144.40   21.51
   1  -7 -11   72.64   24.78
   1  -7 -11  113.82   32.83
   1   7 -11  149.84   27.95
   1   7 -11  145.71   32.99
   1   7 -11   58.56   41.08
  -1  -7  11  138.17   23.11
  -1  -7  11  143.08   41.58
  -1   7  12   94.62   20.56
   1  -7 -12   78.51   23.04
   1  -7 -12  103.68   32.82
   1   7 -12  110.44   28.86
   1   7 -12   76.73   33.29
  -1  -7  12   82.60   21.77
  -1  -7  12   92.97   35.69
   1  -7 -13  107.88   29.00
   1  -7 -13   62.12   40.21
   1   7 -13  120.74   33.56
  -1  -7  13  136.23   51.31
   1  -7 -14   94.61   23.04
   1  -7 -14   26.12   29.73
   1   7 -14   70.42   23.21
  -1  -7  14  122.17   30.64
  -1   7  15   34.47   23.05
   1  -7 -15   65.46   18.99
   1   7 -15   -8.51   19.41
  -1  -7  15   84.08   23.88
  -1   7  16    2.23    6.16
   1  -7 -16   -3.70   14.33
   1   7 -16  -12.19   15.41
  -1  -7  16    3.79    8.49
  -1   7  17    3.37    7.90
   1  -7 -17   33.18   18.37
   1   7 -17    8.85   20.07
  -1  -7  17   -2.78    9.08
  -1   7  18   25.74   23.54
   1  -7 -18   -3.70   19.55
   1   7 -18   11.32   20.13
  -1  -7  18   98.55   24.29
  -1   7  19   16.24   21.22
   1  -7 -19    9.75   24.49
   1   7 -19   46.75   20.29
  -1  -7  19   92.61   22.19
   1  -7 -20    4.97   24.88
   1   7 -20    2.25   18.32
  -1  -7  20   10.13   15.44
   1   7 -21   12.21   19.05
  -1  -7  21   23.99   18.35
  -1  -7  22    0.65   24.22
  -1  -8   1  159.23   61.50
  -1  -8   1  164.58   61.36
  -1  -8   2   72.69   28.00
  -1  -8   3  706.02  265.79
   1   8  -4 1319.50  236.65
   1   8  -4 1359.00  150.88
  -1  -8   4 1301.52  208.05
   1   8  -5    5.83   17.44
  -1  -8   5    6.87    8.47
  -1  -8   5    1.91    8.71
  -1  -8   5    0.74    7.02
   1   8  -6    5.62   15.09
   1   8  -6    1.70    6.08
  -1  -8   6    0.28   10.01
  -1  -8   6   14.96   10.98
  -1  -8   6    9.02    7.74
   1   8  -7   75.61   16.68
   1   8  -7   93.01   27.16
   1   8  -7   24.36   18.20
  -1  -8   7   71.08   13.55
  -1  -8   7   88.38   15.39
  -1  -8   7   59.93   19.05
   1   8  -8  150.40   27.40
   1   8  -8  154.32   33.44
   1   8  -8   56.76   45.48
  -1  -8   8  173.98   23.29
  -1  -8   8  128.93   24.82
  -1  -8   8  172.23   46.36
   1   8  -9  155.96   23.61
   1   8  -9  106.57   34.75
   1   8  -9   48.31   35.65
  -1  -8   9  140.99   19.49
  -1  -8   9  129.51   36.25
   1   8 -10   63.17   19.21
  -1  -8  10   41.32   13.59
  -1  -8  10   31.38   16.22
  -1  -8  10   43.11   18.65
  -1   8  11   17.23   10.43
   1  -8 -11    7.58   13.46
   1  -8 -11   24.18   21.26
   1   8 -11   41.92   19.12
   1   8 -11   21.04   31.15
  -1  -8  11   33.04   14.75
  -1   8  12  116.36   39.47
   1  -8 -12  159.26   46.50
   1  -8 -12   76.47   50.31
   1   8 -12  301.45   48.82
  -1  -8  12  243.19   88.98
   1  -8 -13   -2.87   14.46
   1   8 -13   -2.35   23.54
  -1  -8  13    6.90    7.66
   1  -8 -14   41.37   21.62
   1   8 -14   58.53   24.36
  -1  -8  14   62.20   24.65
   1   8 -15   41.58   18.12
  -1  -8  15    7.43    9.36
   1  -8 -16   19.58   20.41
   1   8 -16   29.05   18.66
  -1  -8  16    9.31   10.15
   1  -8 -17   48.90   38.09
   1   8 -17  142.64   38.50
  -1  -8  17  164.06   60.42
   1  -8 -18    4.83   21.15
   1   8 -18  -15.18   22.59
  -1  -8  18    2.43   11.77
   1   8 -19   41.15   22.08
  -1  -8  19   50.52   22.93
   1   8 -20   38.19   29.65
  -1  -8  20  120.65   45.25
  -1  -8  21   18.91   21.59
  -1  -9   1  234.69   72.51
  -1  -9   1  157.87   72.29
  -1  -9   2  132.26   50.03
  -1  -9   4   61.69   24.17
  -1  -9   5  121.54   46.36
  -1  -9   6   47.87   19.15
   1   9  -7   -4.12   16.68
  -1  -9   7   27.10   10.24
  -1  -9   7   18.80   11.26
   1   9  -8  134.39   36.52
   1   9  -8    5.70   28.82
  -1  -9   8  185.33   29.85
  -1  -9   8  127.60   30.17
  -1  -9   8  163.93   61.43
   1   9  -9  334.49   63.52
  -1  -9   9  360.86   53.52
  -1  -9   9  237.96   54.63
  -1  -9   9  327.49  121.63
  -1  -9  10  151.15   27.66
  -1  -9  10  142.63   54.43
   1   9 -11   80.51   25.82
  -1  -9  11  101.84   21.45
  -1  -9  11   97.32   37.35
   1   9 -12   -3.98   20.26
  -1  -9  12    9.78   10.56
  -1  -9  12    6.97    7.91
   1   9 -13   45.38   23.74
  -1  -9  13    6.63   13.06
  -1  -9  13    5.03    8.66
  -1   9  14   13.94   23.68
   1  -9 -14   38.82   29.50
   1   9 -14  108.66   37.63
  -1  -9  14  150.68   26.51
  -1  -9  14  122.51   44.24
  -1   9  15   54.87   59.11
   1  -9 -15   81.36   68.87
  -1  -9  15    7.50   58.92
  -1  -9  15  431.78  134.75
   1   9 -16  129.39   42.18
  -1  -9  16  170.96   64.68
   1   9 -17   -1.11   26.11
  -1  -9  17   -1.96   11.91
   1   9 -18   31.19   29.23
  -1  -9  18   49.04   25.16
  -1  -9  19   77.14   36.35
  -1 -10   1   27.00   10.89
  -1 -10   1   16.18    9.75
  -1 -10   2  458.33  142.39
  -1 -10   2  291.68  142.27
  -1 -10   3  234.76   88.78
  -1 -10   4   52.26   21.23
  -1 -10   6    0.04    8.89
  -1 -10   7    6.39    9.14
  -1 -10   8   64.99   26.15
   1  10  -9   14.15   20.89
  -1 -10   9   23.09   11.57
  -1 -10   9   11.04    9.51
  -1 -10  10   69.49   19.95
  -1 -10  10   76.56   30.25
   1  10 -11    9.82   23.84
  -1 -10  11   -0.61   16.10
  -1 -10  11   15.47   11.30
   1  10 -12    5.95   20.84
  -1 -10  12  -12.79   16.48
  -1 -10  12    6.52   13.46
   1  10 -13  -13.61   36.63
  -1 -10  13   -0.25   25.60
  -1 -10  13  150.14   52.26
   1  10 -14    0.59   35.62
  -1 -10  14   15.78   24.65
  -1 -10  14  137.56   48.72
   1  10 -15   15.77   22.75
  -1 -10  15   17.04   21.78
  -1 -10  15   11.28   14.15
  -1 -10  16   31.19   20.48
  -1 -10  17   25.83   21.28
  -1 -11   2   51.91   21.93
  -1 -11   3  304.32  115.15
  -1 -11   4  232.97   88.37
  -1 -11   5   -3.81    8.79
  -1 -11   6  169.77   64.75
  -1 -11   7  114.18   44.53
  -1 -11   8   -0.38   11.11
  -1 -11   9   21.00   13.16
  -1 -11  10  201.38   77.47
  -1 -11  11    8.70   15.11
  -1 -11  12   19.46   15.03
  -1 -11  13   94.07   39.70
  -1 -11  14    5.84   19.05
  -1 -12   1   76.84   33.61
  -1 -12   2   35.38   20.55
  -1 -12   3    5.56   16.12
  -1 -12   4   -2.46   16.77
  -1 -12   5   12.31   13.09
  -1 -12   6    0.10   13.27
  -1 -12   7   -7.09   16.86
  -1 -12   8   -1.18   15.14
  -1 -12   9   -0.57   16.34
  -1 -12  10   -4.34   14.41
   0   0  -3   -4.18    5.41
   0   0   3    0.21    5.13
   0   0   3   -7.11    8.30
   0   0   3    4.77    3.82
   0   0  -3    2.70    5.57
   0   0  -3    1.54    2.97
   0   0   4 3100.71  301.42
   0   0   4 4247.80  612.21
   0   0  -4 3742.20  612.17
   0   0  -4 3918.47  442.39
   0   0   5   -0.86    6.51
   0   0   5   -5.13   11.57
   0   0   5    2.06    5.11
   0   0  -5   -2.16    7.74
   0   0  -5   -1.53    9.51
   0   0  -5   -4.23    4.16
   0   0   6  543.22   10.69
   0   0   6  646.96   84.63
   0   0   6  733.66  276.07
   0   0  -6  602.79  116.28
   0   0  -6  561.01   83.99
   0   0  -6  750.47  276.09
   0   0   7    3.88    8.97
   0   0  -7    2.41    6.10
   0   0   7   -1.45    6.33
   0   0   7    1.42    4.31
   0   0  -7   -3.46   11.70
   0   0  -7    0.37    4.00
   0   0   8 2093.07  385.18
   0   0   8 2131.92  278.68
   0   0   8 2388.04  919.02
   0   0  -8 2064.45  385.26
   0   0  -8 2075.92  278.60
   0   0  -8 2537.39  919.03
   0   0   9    3.43    6.31
   0   0   9    0.69   13.78
   0   0   9   -0.05    4.67
   0   0  -9    1.64   10.08
   0   0  -9    6.70   15.05
   0   0  -9   -0.11    4.13
   0   0  10   19.60    7.69
   0   0  10   28.03   14.49
   0   0  10   31.07   10.49
   0   0 -10   15.92   11.10
   0   0 -10   28.71   15.30
   0   0 -10   19.15   10.58
   0   0  11    4.35    7.31
   0   0  11    2.55   14.56
   0   0  11    2.43    4.84
   0   0 -11    8.95   10.32
   0   0 -11    3.95   15.14
   0   0 -11    3.03    4.20
   0   0  12   41.55   11.60
   0   0  12   55.36   13.33
   0   0  12   57.73   18.81
   0   0 -12   33.55   13.16
   0   0 -12   51.33   16.42
   0   0 -12   38.20   18.65
   0   0  13   -1.71    5.51
   0   0 -13    8.82   10.82
   0   0  13    0.95    4.81
   0   0 -13   -4.38   10.30
   0   0 -13    3.35    4.32
   0   0  14   16.02    8.69
   0   0  14   18.12    7.33
   0   0 -14   20.81    8.54
   0   0 -14   -0.82   14.96
   0   0 -14    7.52    6.95
   0   0  15   -2.02    7.76
   0   0 -15    5.65   16.26
   0   0  15   -2.50    7.36
   0   0 -15  -10.31   11.63
   0   0 -15   -1.86    3.84
   0   0 -16    7.77    8.88
   0   0  16    5.27   11.49
   0   0  16    3.48    6.99
   0   0 -16   19.42   25.37
   0   0 -16    0.75    4.13
   0   0  17   -0.67    9.75
   0   0 -17   -1.55   14.83
   0   0  18  744.22  279.95
   0   0 -18  718.38  120.49
   0   0  19    5.78    7.12
   0   0 -19  -12.60   19.14
   0   0  20   44.71   19.25
   0   0 -20   50.87   20.76
   0   0  21   -0.49    8.16
   0   0 -21    5.45   17.36
   0   0  22   46.64   20.34
   0   0 -22   49.10   19.83
   0   0  23    3.56   13.09
   0   0 -23  -12.20   17.81
   0   0  24   12.19   12.66
   0   0  25    1.71   15.85
   0   0 -25   -4.14   18.02
   0   1   2 1388.57  217.66
   0   1   2 1372.21  157.07
   0  -1  -2 1407.03  217.67
   0  -1  -2 1432.79  157.09
   0   1  -2 1385.52  217.71
   0   1  -2 1370.90  157.11
   0  -1   2 1347.78  217.67
   0  -1   2 1325.23  157.13
   0   1   3   26.44   10.02
   0   1   3   26.93    9.61
   0  -1  -3   17.35   10.31
   0  -1  -3   20.35    9.53
   0  -1  -3   69.29   20.94
   0   1  -3   20.47   10.76
   0   1  -3   15.43    9.44
   0   1  -3   27.12   21.05
   0  -1   3   23.69   10.30
   0  -1   3   31.22   10.44
   0  -1   3   74.57   21.36
   0   1   4 1422.31  288.95
   0   1   4 1390.59  208.76
   0  -1  -4 1347.10  288.96
   0  -1  -4 1349.78  208.70
   0  -1  -4 1844.83  689.52
   0   1  -4 1346.58  289.00
   0   1  -4 1398.53  208.77
   0   1  -4 1908.94  689.54
   0  -1   4 1496.22  289.00
   0  -1   4 1363.79  208.83
   0   1  -5  866.49   13.66
   0   1   5  993.60  166.85
   0   1   5  978.96  120.82
   0   1   5  800.07  397.40
   0  -1  -5  909.90  166.89
   0  -1  -5  877.01  120.74
   0  -1  -5 1067.40  397.40
   0   1  -5  951.52  120.77
   0   1  -5 1151.71  397.43
   0  -1   5 1052.11  166.93
   0  -1   5  956.62  120.93
   0  -1   5 1325.70  397.43
   0  -1   6 1592.29   21.38
   0   1   6 1631.58  289.56
   0   1   6 1457.94  209.41
   0   1   6 1676.17  690.69
   0  -1  -6 1591.60  209.38
   0  -1  -6 1642.34  690.69
   0   1  -6 1570.71  289.67
   0   1  -6 1531.95  209.39
   0   1  -6 1884.04  690.71
   0  -1   6 1583.95  209.51
   0  -1   6 2240.34  690.72
   0   1   7  263.21   46.43
   0   1   7  230.80   35.25
   0   1   7  260.96  108.71
   0  -1  -7  230.88   46.73
   0  -1  -7  212.07   34.90
   0  -1  -7  267.12  108.71
   0   1  -7  225.66   46.95
   0   1  -7  247.17   35.26
   0   1  -7  305.00  108.75
   0  -1   7  246.19   46.51
   0  -1   7  226.61   35.41
   0  -1   7  343.06  108.77
   0   1   8  121.40   18.88
   0   1   8  121.25   17.97
   0   1   8  109.40   41.28
   0  -1  -8  109.96   19.88
   0  -1  -8   85.80   19.51
   0  -1  -8  104.49   41.45
   0   1  -8  105.31   20.23
   0   1  -8  105.60   17.32
   0   1  -8  114.20   41.33
   0  -1   8  117.11   18.91
   0  -1   8  111.67   18.45
   0  -1   8  107.92   41.40
   0   1   9  352.49   46.39
   0   1   9  431.41   76.64
   0   1   9  453.80  180.97
   0  -1  -9  421.56   77.04
   0  -1  -9  431.93   57.17
   0  -1  -9  464.45  181.02
   0   1  -9  430.19   77.06
   0   1  -9  440.54   56.00
   0   1  -9  407.35  180.98
   0  -1   9  421.06   76.63
   0  -1   9  438.23   57.01
   0  -1   9  605.66  181.02
   0   1  10  212.81    7.93
   0  -1 -10  235.41   25.32
   0   1 -10  213.32    9.07
   0  -1  10  225.78   25.58
   0   1  10  216.50   26.61
   0   1  10  197.69   73.14
   0  -1 -10  212.90   32.95
   0  -1 -10  197.26   73.24
   0   1 -10  233.76   27.48
   0   1 -10  132.20   73.18
   0  -1  10  219.88   32.01
   0  -1  10  234.95   73.26
   0   1  11   21.61   10.91
   0  -1 -11    1.91    7.26
   0   1 -11    5.00   11.18
   0   1  11    8.78    7.92
   0   1  11    6.95    4.62
   0  -1 -11   -4.84   14.89
   0  -1 -11    2.86    5.34
   0   1 -11   12.56    9.81
   0   1 -11    1.98    4.49
   0  -1  11   11.18    6.62
   0  -1  11   10.47    5.99
   0   1  12  764.78   97.77
   0   1  12  738.13   72.55
   0   1  12  636.47  230.29
   0  -1 -12  717.57   97.95
   0  -1 -12  691.99   72.38
   0  -1 -12  537.04  230.29
   0   1 -12  657.68   97.82
   0   1 -12  705.05   72.53
   0   1 -12  385.22  230.23
   0  -1  12  706.72   97.66
   0  -1  12  843.32  230.41
   0  -1 -13   32.84    7.65
   0   1 -13   29.35    7.32
   0   1 -13   24.15   12.71
   0  -1  13   29.14    5.97
   0   1  13   30.98    9.34
   0   1  13   26.30   11.07
   0  -1 -13   31.09   15.10
   0  -1 -13   18.46    9.96
   0   1 -13   15.33    9.74
   0  -1  13   33.97   10.80
   0   1  14 1130.11  129.62
   0   1  14  891.10  305.91
   0  -1 -14  979.92  129.67
   0  -1 -14  912.54   95.21
   0  -1 -14  517.42  305.80
   0   1 -14 1024.80  129.73
   0   1 -14  960.14   95.52
   0   1 -14  592.99  305.80
   0  -1  14 1161.45  129.68
   0  -1  14 1142.24  305.92
   0  -1 -15   45.35    8.29
   0   1 -15   48.37   18.56
   0  -1  15   59.34    8.73
   0   1  15   36.47   10.19
   0   1  15   49.58   13.86
   0  -1 -15   19.48   15.88
   0  -1 -15   10.99   13.40
   0   1 -15   36.68   13.77
   0   1 -15   22.08   13.02
   0  -1  15   40.69   13.82
   0   1  16 1773.04  252.02
   0   1  16 2042.39  598.79
   0  -1 -16 2075.22  252.62
   0  -1 -16  870.21  598.65
   0   1 -16 2217.61  252.93
   0   1 -16 1836.21  185.01
   0   1 -16  852.48  598.64
   0  -1  16 2052.30  252.44
   0  -1  16 2244.67  598.85
   0   1  17  225.44   91.92
   0  -1 -17  246.28   42.62
   0   1 -17  259.08   43.11
   0  -1  17  265.37   91.93
   0   1 -18   71.61   13.34
   0   1  18   52.68   25.72
   0  -1 -18   75.55   22.32
   0  -1  18   80.77   25.97
   0   1  19  147.70   54.92
   0  -1 -19  128.98   31.05
   0   1 -19  172.28   31.52
   0  -1  19  138.61   54.86
   0  -1 -20    3.04   12.73
   0   1 -20   -3.77   11.75
   0   1  20   -4.91    8.20
   0  -1  20    0.94    9.87
   0   1  21    4.75   11.35
   0  -1 -21   17.00   17.62
   0   1 -21   -0.41   16.96
   0  -1  21    7.27    8.68
   0   1  22  107.01   36.78
   0  -1 -22   73.80   24.20
   0   1 -22   77.70   24.57
   0  -1  22   85.04   36.41
   0  -1 -23   13.83   11.93
   0   1  23   13.88   15.50
   0   1 -23    7.69   17.50
   0  -1  23   14.81   11.62
   0   1  24    1.34   21.71
   0  -1  24   58.60   19.77
   0   1 -25   -3.45   11.65
   0   1  25    2.85   16.33
   0  -1 -25    3.17   17.74
   0  -1  25  -18.54   24.99
   0   2   0  149.98   56.71
   0  -2   0  151.54   56.73
   0  -2  -1 1651.57  262.45
   0  -2  -1 1698.13  297.32
   0   2  -1 1571.50  189.38
   0  -2   1 1551.04  262.48
   0  -2   1 1676.99  626.43
   0   2   2 4678.32  520.32
   0  -2  -2 4798.63  810.89
   0   2  -2 4573.02  720.41
   0   2  -2 4518.33  520.41
   0  -2   2 4504.01  720.35
   0   2   3  132.53   26.98
   0   2   3  139.52   19.91
   0   2   3  167.50   62.84
   0  -2  -3  115.11   27.15
   0  -2  -3  128.60   20.26
   0  -2  -3  156.13   62.85
   0   2  -3  113.96   27.15
   0   2  -3  125.14   20.62
   0   2  -3  137.19   62.89
   0  -2   3  130.83   27.10
   0  -2   3  213.04   62.96
   0   2   4 2762.48  461.89
   0   2   4 2341.78  333.65
   0  -2  -4 2375.77  461.87
   0  -2  -4 2505.09  333.70
   0   2  -4 2309.49  461.90
   0   2  -4 2544.09  333.75
   0   2  -4 3068.45 1102.81
   0  -2   4 2536.76  461.93
   0  -2   4 2440.17  333.77
   0   2   5    0.42    6.24
   0   2   5    2.82    9.05
   0   2   5    1.75    2.76
   0  -2  -5    4.24    7.32
   0  -2  -5   -2.53    9.40
   0  -2  -5    3.57    3.04
   0   2  -5   -1.80    7.43
   0   2  -5   -0.27    8.76
   0   2  -5    1.72    4.70
   0  -2   5    3.13    6.11
   0  -2   5    3.14   10.91
   0  -2   5    5.99    5.19
   0   2  -6    5.78    5.59
   0   2   6    5.29    5.65
   0   2   6   -1.28   10.18
   0   2   6    2.79    2.96
   0  -2  -6    3.28    6.95
   0  -2  -6   -0.44    9.85
   0  -2  -6    5.84    3.57
   0   2  -6   13.12    9.11
   0   2  -6    2.16    5.08
   0  -2   6    6.91    6.34
   0  -2   6   23.24   11.89
   0  -2   6    6.74    5.94
   0   2   7  170.55   24.49
   0   2   7  194.05   20.46
   0   2   7  107.29   55.32
   0  -2  -7  148.00   24.88
   0  -2  -7  122.63   19.87
   0  -2  -7  162.22   55.38
   0   2  -7  161.36   25.18
   0   2  -7  182.53   20.62
   0   2  -7  145.53   55.42
   0  -2   7  177.25   24.72
   0  -2   7  157.51   21.18
   0  -2   7  193.08   55.49
   0   2  -8  206.97    8.12
   0   2  -8  240.55   26.14
   0   2   8  236.24   27.94
   0   2   8  184.11   82.38
   0  -2  -8  244.86   36.10
   0  -2  -8  201.10   29.04
   0   2  -8  192.24   82.45
   0  -2   8  251.49   35.75
   0  -2   8  231.46   28.80
   0  -2   8  289.35   82.53
   0  -2  -9 1115.33   17.79
   0   2   9 1377.80  183.59
   0   2   9 1083.53  133.22
   0   2   9  981.18  436.48
   0  -2  -9 1220.85  133.39
   0  -2  -9 1402.90  436.52
   0   2  -9 1080.18  183.53
   0   2  -9 1208.74  133.23
   0   2  -9  901.10  436.48
   0  -2   9 1194.84  183.49
   0  -2   9 1420.85  436.54
   0  -2  10  124.55    6.16
   0   2  10  154.31   20.21
   0   2  10  131.88   18.81
   0   2  10  107.58   42.91
   0  -2 -10  129.35   21.01
   0  -2 -10  129.63   19.38
   0  -2 -10  126.05   43.08
   0   2 -10  132.49   20.73
   0   2 -10  136.90   20.58
   0   2 -10   99.09   42.98
   0  -2  10  119.17   43.09
   0   2  11   40.24    9.97
   0   2  11   16.67   14.53
   0   2  11   36.19   14.57
   0  -2 -11   33.67   12.00
   0  -2 -11   40.05   14.07
   0  -2 -11   33.73   14.85
   0   2 -11   30.36   11.29
   0   2 -11   43.35   16.04
   0   2 -11   29.08   14.42
   0  -2  11   47.49    9.17
   0  -2  11   46.14   14.98
   0  -2  12 1149.47   19.16
   0   2  12 1483.40  183.45
   0   2  12 1364.98  133.91
   0   2  12 1150.50  435.41
   0  -2 -12 1290.09  183.53
   0  -2 -12 1237.12  133.56
   0  -2 -12 1121.46  435.42
   0   2 -12 1210.72  183.43
   0   2 -12 1341.97  133.94
   0   2 -12  861.05  435.40
   0  -2  12 1384.99  435.48
   0   2  13   -1.61    7.65
   0   2  13    2.20    5.43
   0  -2 -13    5.47   10.19
   0  -2 -13    0.36   14.30
   0  -2 -13    3.55    4.18
   0   2 -13   -4.00   10.87
   0   2 -13  -14.94   15.70
   0   2 -13    4.86    4.29
   0  -2  13   -5.74    8.25
   0  -2  13    4.60    6.54
   0   2  14    3.54    7.84
   0   2  14    9.80    6.46
   0  -2 -14    6.64   10.62
   0  -2 -14    3.72   14.96
   0  -2 -14    3.96    4.83
   0   2 -14   15.09   12.18
   0   2 -14   20.02   15.94
   0   2 -14    5.40    4.77
   0  -2  14    4.62    8.48
   0  -2  14    4.74    6.85
   0   2  15   51.73    6.31
   0  -2 -15   12.47   14.72
   0   2  15   59.35   17.42
   0  -2 -15   64.84   13.93
   0  -2 -15   14.71   16.51
   0   2 -15   78.27   16.20
   0   2 -15   84.70   22.17
   0   2 -15   28.72   16.49
   0  -2  15   54.68   14.33
   0  -2  15   56.89   17.40
   0   2  16   84.61   17.62
   0   2  16  128.09   33.93
   0  -2 -16  110.74   19.99
   0  -2 -16   38.27   33.07
   0   2 -16  149.23   22.16
   0   2 -16   65.63   28.05
   0   2 -16   46.47   33.08
   0  -2  16   99.08   19.41
   0  -2  16  119.71   33.68
   0   2 -17    6.37   12.19
   0   2  17    4.80    8.89
   0  -2 -17    4.79   14.57
   0  -2  17    7.17    9.01
   0  -2 -18  170.93   15.03
   0   2  18  142.35   56.90
   0   2 -18  179.38   31.87
   0  -2  18  154.23   57.34
   0   2  19   -1.11    7.48
   0  -2 -19    4.37   18.40
   0   2 -19  -12.90   17.88
   0  -2  19    0.76    8.69
   0   2  20  167.24   73.32
   0  -2 -20  174.95   37.14
   0   2 -20  157.41   36.03
   0  -2  20  215.63   73.23
   0   2  21   15.10   13.24
   0  -2 -21   17.48   17.17
   0   2 -21   13.32   17.65
   0  -2  21   11.88   10.81
   0   2  22   55.81   23.54
   0  -2 -22   22.09   18.55
   0   2 -22   15.54   19.26
   0  -2  22   39.28   19.49
   0   2  23    5.43   20.35
   0  -2 -23   30.73   18.81
   0  -2  23   65.90   19.03
   0   2  24    3.51   21.97
   0   2 -24   24.08   20.34
   0  -2  24   57.88   19.97
   0   2 -25   16.56   12.62
   0  -2 -25    9.41   18.44
   0  -2  25   29.30   26.53
   0   3   0    0.34    2.66
   0  -3   0    1.48    2.82
   0   3  -1 4405.46  670.79
   0   3  -1 3551.36  430.65
   0  -3   1 3556.54  596.29
   0   3   2  780.76   97.93
   0   3   2  699.31   70.50
   0  -3  -2  658.38   97.93
   0  -3  -2  815.43  113.11
   0  -3  -2  465.79  233.05
   0   3  -2  677.24   70.74
   0   3  -2  543.76  233.05
   0  -3   2  722.58   98.04
   0  -3   2 1016.03  233.10
   0   3   3 1356.66  201.35
   0   3   3 1274.27  145.36
   0   3   3 1052.39  480.25
   0  -3  -3 1250.96  201.39
   0  -3  -3 1260.39  228.71
   0  -3  -3 1093.35  480.24
   0   3  -3 1339.13  145.52
   0  -3   3 1749.48  480.30
   0   3   4   91.29   13.82
   0   3   4   93.90   12.11
   0   3   4   62.05   31.17
   0  -3  -4   75.92   14.40
   0  -3  -4   98.36   19.15
   0  -3  -4   64.62   31.18
   0   3  -4  103.61   15.32
   0   3  -4   84.59   12.90
   0   3  -4   83.34   31.45
   0  -3   4   94.21   14.49
   0  -3   4  146.89   31.63
   0   3   5   72.86   10.39
   0   3   5   73.26   10.33
   0   3   5   56.09   22.05
   0  -3  -5   63.15   11.43
   0   3  -5   57.96   11.85
   0   3  -5   68.04   10.60
   0   3  -5   62.54   22.33
   0  -3   5   74.15   11.27
   0   3   6  288.58   45.05
   0   3   6  291.31   33.57
   0   3   6  224.07  105.84
   0  -3  -6  268.30   45.26
   0  -3  -6  289.52   34.25
   0  -3  -6  322.05  105.87
   0   3  -6  254.82   45.42
   0   3  -6  306.76   33.59
   0   3  -6  264.19  105.94
   0  -3   6  320.05   45.34
   0  -3   6  339.93  106.06
   0   3   7 2553.97  432.54
   0   3   7 2392.16  312.73
   0  -3  -7 2148.05  432.59
   0  -3  -7 2826.72 1032.34
   0   3  -7 2199.09  432.60
   0   3  -7 2604.00  312.91
   0   3  -7 2104.95 1032.34
   0  -3   7 2546.34  432.64
   0  -3   7 3057.19 1032.38
   0   3   8   45.45    8.26
   0   3   8   22.81   13.03
   0   3   8   30.76   11.61
   0  -3  -8   41.42    9.38
   0  -3  -8   21.47   12.74
   0  -3  -8   24.57   11.66
   0   3  -8   26.88    9.56
   0   3  -8   31.49   11.41
   0   3  -8   23.88   12.02
   0  -3   8   30.68    7.93
   0  -3   8   36.32   12.23
   0   3   9  233.03   30.78
   0   3   9  206.28   24.63
   0   3   9  206.46   70.05
   0  -3  -9  186.28   31.25
   0  -3  -9  205.94   25.27
   0  -3  -9  160.98   70.05
   0   3  -9  177.85   31.21
   0   3  -9  182.18   25.36
   0   3  -9  146.49   70.14
   0  -3   9  186.22   30.68
   0  -3   9  211.52   70.24
   0   3  10  270.12   39.46
   0   3  10  245.58   30.90
   0   3  10  235.63   91.01
   0  -3 -10  232.93   39.95
   0  -3 -10  233.13   30.20
   0  -3 -10  257.17   91.09
   0   3 -10  237.22   40.03
   0   3 -10  251.32   31.99
   0   3 -10  179.59   91.11
   0  -3  10  249.77   39.40
   0  -3  10  267.79   91.14
   0  -3  11    8.53    4.50
   0   3  11   14.35    7.06
   0   3  11  -15.40   13.33
   0   3  11    7.84    5.00
   0  -3 -11   11.84    9.25
   0  -3 -11    6.19   13.85
   0  -3 -11    4.34    5.78
   0   3 -11    9.80   10.36
   0   3 -11   15.28   15.12
   0   3 -11    5.60    4.67
   0  -3  11    3.00    6.04
   0   3  12  122.54   19.61
   0   3  12  133.71   41.94
   0  -3 -12   88.76   20.44
   0  -3 -12   69.33   19.78
   0  -3 -12   78.97   41.78
   0   3 -12  108.11   21.60
   0   3 -12  115.92   20.71
   0   3 -12   70.43   41.79
   0  -3  12  127.57   19.93
   0  -3  12  142.95   42.07
   0  -3  13    4.75    5.81
   0   3  13    1.20    7.17
   0   3  13    3.99    5.67
   0  -3 -13    9.24    9.73
   0  -3 -13  -12.43   12.06
   0  -3 -13    0.28    4.94
   0   3 -13   -7.34   12.41
   0   3 -13    7.75   15.88
   0   3 -13    0.74    4.15
   0  -3  13    0.04    6.16
   0   3  14  168.02   26.81
   0   3  14  216.82   59.23
   0  -3 -14  174.57   27.89
   0  -3 -14  107.04   58.92
   0   3 -14  244.68   29.97
   0   3 -14  145.05   25.15
   0   3 -14   91.58   59.01
   0  -3  14  201.17   27.44
   0  -3  14  197.54   59.31
   0  -3  15   54.05    9.09
   0   3  15   36.53   11.74
   0   3  15   67.63   19.61
   0  -3 -15   48.69   14.57
   0  -3 -15   25.70   19.65
   0  -3 -15   29.07   19.19
   0   3 -15   83.19   17.68
   0   3 -15   40.64   26.05
   0   3 -15   38.88   19.30
   0  -3  15   65.49   20.16
   0   3  16   10.64   10.73
   0   3  16   10.17    7.67
   0  -3 -16    3.09   13.15
   0  -3 -16    5.52   29.13
   0  -3 -16   -1.73    5.14
   0   3 -16   20.86   15.17
   0  -3  16    7.61    7.82
   0   3 -17   -0.49   11.98
   0   3  17    3.12    8.06
   0  -3 -17   -5.48   14.50
   0  -3  17    0.56    7.65
   0   3  18  115.83   45.65
   0  -3 -18  121.54   27.29
   0   3 -18  109.51   26.50
   0  -3  18  120.54   45.79
   0   3  19  416.66  148.62
   0  -3 -19  364.49   66.49
   0   3 -19  345.18   65.62
   0  -3  19  377.24  148.38
   0   3 -20   19.59   12.05
   0   3  20   19.66   15.66
   0  -3 -20   24.34   17.45
   0  -3  20   21.55   12.88
   0   3  21    8.00   12.35
   0  -3 -21  -10.24   15.79
   0   3 -21   10.59   17.58
   0  -3  21   14.78   11.51
   0   3  22    2.16   29.74
   0  -3 -22   63.39   21.51
   0  -3  22  135.03   29.53
   0   3  23   -3.61   11.08
   0   3 -23   -9.50   18.73
   0  -3  23    2.23   11.05
   0   3  24   -0.12   14.18
   0  -3 -24    8.06   10.93
   0   3 -24   -4.94   16.39
   0  -3  24   -3.90   16.73
   0   3 -25   17.78   17.01
   0  -3  25    5.95   19.37
   0  -4   0  121.22   45.65
   0  -4  -1  275.03   97.82
   0  -4  -1  231.63   97.80
   0   4  -1  362.05   48.64
   0   4  -1  317.89   29.74
   0   4  -1  225.21   97.80
   0  -4   1  369.93   41.51
   0  -4   1  329.08   41.43
   0  -4   1  334.19   97.88
   0   4  -2   23.56    6.62
   0   4  -2   17.27    5.24
   0   4  -2   13.98    7.73
   0  -4   2   24.86    5.26
   0  -4   2   24.56    8.45
   0   4   3  526.23   62.29
   0  -4  -3  539.47   86.53
   0  -4  -3  640.71  100.40
   0  -4  -3  443.74  205.57
   0   4  -3  733.57   99.03
   0   4  -3  571.25   62.67
   0   4  -3  408.95  205.60
   0  -4   3  634.32   86.67
   0  -4   3  801.44  205.68
   0   4   4 1260.49  196.41
   0   4   4 1235.74  141.87
   0  -4  -4 1237.91  196.52
   0  -4  -4 1329.10  223.77
   0  -4  -4 1036.53  468.34
   0   4  -4 1520.39  196.93
   0   4  -4 1324.26  142.11
   0   4  -4 1046.52  468.36
   0  -4   4 1320.43  196.61
   0  -4   4 1633.59  468.42
   0   4   5  565.76   86.35
   0   4   5  521.18   62.65
   0   4   5  421.39  205.03
   0  -4  -5  575.21   86.53
   0  -4  -5  499.34   99.96
   0  -4  -5  540.44  205.04
   0   4  -5  651.92   87.01
   0   4  -5  577.24   62.85
   0   4  -5  494.07  205.11
   0  -4   5  565.31   86.60
   0  -4   5  760.48  205.15
   0   4   6 1609.34  245.50
   0   4   6 1470.79  177.55
   0  -4  -6 1526.49  245.64
   0  -4  -6 1414.59  278.56
   0  -4  -6 1602.59  585.34
   0   4  -6 1939.06  246.14
   0   4  -6 1574.10  177.72
   0   4  -6 1452.47  585.38
   0  -4   6 1709.85  245.70
   0   4   7  331.85   52.15
   0   4   7  235.14  122.83
   0  -4  -7  346.56   52.56
   0  -4  -7  305.34   62.03
   0  -4  -7  354.41  122.87
   0   4  -7  378.77   53.31
   0   4  -7  326.14   38.98
   0   4  -7  300.95  122.95
   0  -4   7  348.05   52.44
   0  -4   7  432.76  123.01
   0   4   8  870.01  133.80
   0   4   8  746.83   97.19
   0   4   8  655.15  317.90
   0  -4  -8  803.04  133.98
   0  -4  -8  866.28  153.84
   0  -4  -8  773.96  317.92
   0   4  -8  951.05  134.49
   0   4  -8  882.82   97.68
   0   4  -8  744.24  317.97
   0  -4   8  840.66  133.92
   0  -4   8 1183.19  318.01
   0   4   9  826.08  108.86
   0   4   9  740.76   79.92
   0   4   9  589.29  257.95
   0  -4  -9  707.91  109.11
   0  -4  -9  764.83  126.08
   0  -4  -9  613.57  257.97
   0   4  -9  889.35  109.79
   0   4  -9  819.09   80.48
   0   4  -9  690.38  258.05
   0  -4   9  826.89  109.07
   0  -4   9  856.74  258.05
   0   4  10  388.86   55.08
   0   4  10  330.02  128.51
   0  -4 -10  340.91   55.26
   0  -4 -10  365.66   65.77
   0  -4 -10  293.28  128.55
   0   4 -10  443.91   56.33
   0   4 -10  419.39   42.70
   0   4 -10  301.63  128.61
   0  -4  10  410.46   55.23
   0  -4  10  414.05  128.71
   0   4  11  184.17   27.87
   0   4  11  165.73   62.59
   0  -4 -11  148.75   28.26
   0  -4 -11  179.97   36.01
   0  -4 -11  142.77   62.68
   0   4 -11  213.61   30.18
   0   4 -11  164.03   25.01
   0   4 -11  130.88   62.81
   0  -4  11  181.23   28.18
   0  -4  11  203.81   62.98
   0   4 -12   91.38   17.37
   0   4  12   82.31   14.78
   0   4  12   90.80   29.61
   0  -4 -12   86.24   15.94
   0  -4 -12   79.84   22.45
   0  -4 -12   59.03   29.73
   0   4 -12   95.66   18.59
   0   4 -12   59.56   29.74
   0  -4  12   98.80   15.88
   0  -4  12   88.56   30.01
   0   4 -13  103.73   11.19
   0   4  13  113.49   17.49
   0   4  13  108.58   30.34
   0  -4 -13   95.62   16.80
   0  -4 -13  113.62   29.48
   0  -4 -13   53.89   30.30
   0   4 -13  104.08   19.39
   0   4 -13   67.43   30.33
   0  -4  13   95.57   16.26
   0  -4  13   78.85   30.64
   0   4  14  146.60   22.77
   0   4  14  155.40   43.96
   0  -4 -14  147.91   22.47
   0  -4 -14  110.31   35.19
   0  -4 -14   70.67   43.93
   0   4 -14  151.07   24.59
   0   4 -14  125.08   26.29
   0   4 -14   76.17   44.07
   0  -4  14  170.03   23.38
   0  -4  14  146.72   44.32
   0  -4  15  187.79   11.77
   0   4  15  190.46   32.21
   0   4  15  228.58   67.97
   0  -4 -15  220.66   33.64
   0  -4 -15  200.86   45.76
   0  -4 -15   92.16   67.89
   0   4 -15  252.86   33.59
   0   4 -15  116.17   34.21
   0  -4  15  227.69   68.25
   0   4  16   37.42   11.64
   0  -4 -16   42.26   14.79
   0  -4 -16    1.93   10.72
   0   4 -16   35.91   14.78
   0  -4  16   40.04   13.88
   0  -4 -17   21.23    9.88
   0   4  17   31.04   14.18
   0   4 -17   33.00   17.00
   0  -4  17   30.12   15.45
   0   4  18   45.56   19.07
   0  -4 -18   61.82   19.61
   0   4 -18   53.94   18.81
   0  -4  18   46.97   19.79
   0   4  19    7.02    7.69
   0  -4 -19   -7.39   15.92
   0   4 -19    5.76   12.60
   0  -4  19    5.56    9.43
   0   4  20   19.04   11.92
   0  -4 -20   32.31   19.03
   0  -4  20   27.65   13.95
   0   4  21   -0.82   11.89
   0  -4 -21   39.33   15.34
   0  -4  21   53.98   15.02
   0  -4 -22    0.08    9.00
   0   4  22   -3.39    9.73
   0   4 -22   19.18   17.51
   0  -4  22   -4.06   12.20
   0   4  23   -6.92   13.64
   0   4 -23   -4.30   16.64
   0  -4  23   13.05   12.68
   0  -4 -24  -10.70   17.09
   0   4 -24   20.24   17.45
   0  -4  24   23.01   19.74
   0  -5   0   -1.07    3.49
   0  -5  -1    2.40    3.00
   0  -5  -1    1.01    1.28
   0  -5   1    2.17    4.44
   0  -5  -2   62.51   23.37
   0   5  -2   91.17   13.88
   0   5  -2   94.09    8.83
   0   5  -2   57.16   23.44
   0  -5   2  111.50   11.05
   0  -5  -3   49.18   20.86
   0  -5  -3   50.01   20.86
   0   5  -3   73.89   13.06
   0   5  -3   67.37    9.08
   0   5  -3   37.78   20.93
   0  -5   3   58.74   10.14
   0  -5   3   79.35   21.42
   0   5   4    6.41    2.97
   0  -5  -4    2.80    3.53
   0  -5  -4    6.03    3.12
   0  -5  -4    7.39    2.84
   0   5  -4   10.42    6.65
   0   5  -4    8.64    7.75
   0   5  -4    6.38    4.67
   0  -5   4    9.67    4.12
   0  -5   4    3.40    5.59
   0   5   5  262.95   42.81
   0  -5  -5  213.94   42.92
   0  -5  -5  245.89   51.26
   0  -5  -5  241.42  100.90
   0   5  -5  320.56   50.44
   0   5  -5  294.86   32.31
   0   5  -5  228.71  101.01
   0  -5   5  295.98   43.14
   0  -5   5  341.61  101.13
   0  -5  -6   19.20    5.79
   0  -5  -6   29.61    9.28
   0  -5  -6   17.76    6.66
   0   5  -6    9.09   11.30
   0   5  -6   15.04    7.49
   0  -5   6   12.57    6.53
   0   5   7  152.36   25.29
   0   5   7  136.52   58.12
   0  -5  -7  124.90   25.60
   0  -5  -7  149.08   31.91
   0  -5  -7  168.57   58.18
   0   5  -7  154.82   27.37
   0   5  -7  168.03   23.53
   0   5  -7  129.82   58.33
   0  -5   7  161.48   25.64
   0  -5   7  179.49   58.41
   0   5   8   27.72    6.20
   0   5   8   15.22    7.26
   0  -5  -8   19.19    7.58
   0  -5  -8   20.91   14.85
   0  -5  -8   21.74    7.82
   0   5  -8   16.56    9.85
   0   5  -8   36.80   13.61
   0   5  -8   14.60    8.16
   0  -5   8   23.18    6.70
   0  -5   8   22.81    9.43
   0   5   9  286.48   31.06
   0   5   9  166.91   69.29
   0  -5  -9  193.01   30.58
   0  -5  -9  258.08   41.64
   0  -5  -9  182.04   69.37
   0   5  -9  237.66   31.91
   0   5  -9  204.62   26.05
   0   5  -9  153.66   69.41
   0  -5   9  225.10   30.81
   0  -5   9  214.90   69.52
   0   5  10   49.55   10.69
   0   5  10   31.65   12.30
   0  -5 -10   34.11    9.18
   0  -5 -10   24.10   24.07
   0  -5 -10   25.94   12.65
   0   5 -10   46.84   12.13
   0   5 -10   32.32   15.15
   0   5 -10   27.50   12.81
   0  -5  10   50.07    9.94
   0  -5  10   39.62   13.35
   0   5  11   13.22    9.81
   0   5  11    2.85    3.25
   0  -5 -11    1.67    8.00
   0  -5 -11   16.77   19.77
   0  -5 -11    3.97    4.88
   0   5 -11    3.19   10.94
   0   5 -11    4.80   15.43
   0   5 -11    1.48    4.62
   0  -5  11   10.43    8.26
   0  -5  11    7.50    6.25
   0   5  12  391.78   48.99
   0   5  12  394.09  111.35
   0  -5 -12  366.07   48.82
   0  -5 -12  399.09   61.66
   0  -5 -12  230.57  111.29
   0   5 -12  410.87   49.67
   0   5 -12  280.25   38.40
   0   5 -12  201.96  111.32
   0  -5  12  424.69   49.79
   0  -5  12  308.09  111.45
   0   5 -13  111.30   10.15
   0   5  13   99.53   19.35
   0   5  13  127.08   34.55
   0  -5 -13   97.59   20.26
   0  -5 -13   79.86   31.19
   0  -5 -13   51.27   34.36
   0   5 -13   37.47   19.75
   0   5 -13   52.35   34.43
   0  -5  13  122.75   20.76
   0  -5  13  120.37   34.85
   0   5  14  106.69   22.16
   0   5  14  148.57   41.21
   0  -5 -14  125.06   22.24
   0  -5 -14   68.49   34.25
   0  -5 -14   52.61   40.97
   0   5 -14  134.70   22.36
   0   5 -14   22.44   29.11
   0  -5  14  105.21   22.77
   0  -5  14  125.91   41.43
   0   5  15   77.83   24.30
   0   5  15  156.82   45.47
   0  -5 -15  148.51   24.44
   0  -5 -15   30.90   40.37
   0  -5 -15   54.78   45.20
   0   5 -15  136.57   24.03
   0  -5  15  156.31   45.82
   0   5  16  143.00   54.90
   0  -5 -16  145.70   33.59
   0   5 -16  164.54   27.36
   0  -5  16  144.58   55.11
   0   5  17  484.91  190.64
   0  -5 -17  570.10   84.18
   0   5 -17  535.20   83.20
   0  -5  17  524.87  190.72
   0   5  18   51.97   21.83
   0  -5 -18   75.26   20.79
   0  -5  18   51.28   21.98
   0   5  19   48.18   21.22
   0  -5 -19   48.02   18.47
   0   5 -19   51.77   17.91
   0  -5  19   48.81   22.03
   0   5 -20  -10.61   12.27
   0   5  20    0.81   11.68
   0  -5 -20   -6.22   13.91
   0  -5  20   -2.20   13.58
   0   5  21    0.46   13.79
   0   5 -21   14.37   16.69
   0  -5  21    3.45   12.37
   0   5  22   -2.69   23.34
   0  -5 -22   -9.89   18.31
   0   5 -22   32.69   19.61
   0  -5  22  101.12   22.61
   0  -5 -23   10.68   14.48
   0   5 -23   14.39   17.48
   0  -5  23    8.70   19.31
   0  -5  24  181.66   72.16
   0  -6  -1   15.31    6.08
   0  -6  -1   11.78    5.14
   0  -6   1   14.00    6.11
   0  -6  -2    3.15    3.09
   0  -6  -2    4.77    2.08
   0   6  -2    3.76    3.76
   0  -6  -3   38.08   12.43
   0  -6  -3   30.12   12.29
   0   6  -3   31.21    9.16
   0   6  -3   22.88    7.36
   0   6  -3   23.11   12.60
   0  -6   3   40.96    7.02
   0  -6   3   30.24    6.50
   0  -6   3   38.38   13.14
   0  -6  -4    4.78    2.31
   0  -6  -4    6.89    2.49
   0   6  -4    9.83    5.90
   0   6  -4   -5.38    6.73
   0   6  -4    4.52    3.47
   0  -6   4    1.95    4.12
   0  -6   4    1.17    5.57
   0  -6  -5    1.65    3.80
   0  -6  -5   -0.01    1.66
   0   6  -5    0.82    5.91
   0   6  -5   -3.19   10.73
   0   6  -5   -0.18    3.41
   0  -6   5   -3.66    7.15
   0  -6   5    2.76    6.04
   0  -6  -6  325.49   51.60
   0   6  -6  302.57   49.75
   0   6  -6  368.91   35.82
   0   6  -6  198.64   99.66
   0  -6   6  403.22   43.91
   0  -6   6  310.37   99.83
   0   6   7  157.81   20.99
   0  -6  -7  169.90   22.52
   0  -6  -7  125.79   27.77
   0   6  -7  138.58   25.75
   0   6  -7  168.60   24.01
   0   6  -7   99.74   46.64
   0  -6   7  187.43   23.57
   0  -6   7  135.53   46.99
   0   6   8  335.04   48.56
   0  -6  -8  371.33   49.95
   0  -6  -8  245.27   58.87
   0  -6  -8  318.11  113.70
   0   6  -8  359.21   56.81
   0   6  -8  337.39   41.65
   0   6  -8  194.00  113.71
   0  -6   8  404.08   49.79
   0  -6   8  351.47  113.82
   0   6   9   58.91   11.57
   0   6   9   45.70   14.12
   0  -6  -9   60.11   14.72
   0  -6  -9   42.32   19.24
   0  -6  -9   25.53   14.10
   0   6  -9   56.04   13.35
   0   6  -9   48.66   19.10
   0   6  -9   31.66   14.76
   0  -6   9   51.73   15.21
   0  -6   9   37.68   14.78
   0   6  10   30.13    9.49
   0   6  10   26.94    8.40
   0  -6 -10   26.79   15.21
   0  -6 -10   22.48   23.43
   0  -6 -10   10.19    8.62
   0   6 -10   32.46   12.38
   0   6 -10    2.63   14.82
   0   6 -10   15.24    9.35
   0  -6  10   22.34   12.69
   0  -6  10   23.86    9.51
   0   6  11  100.37   17.80
   0   6  11   78.23   29.17
   0  -6 -11  105.31   19.12
   0  -6 -11  104.02   26.86
   0   6 -11    6.55   20.95
   0   6 -11   45.10   29.29
   0  -6  11   98.16   18.30
   0  -6  11   95.88   29.70
   0   6  12   10.91   13.35
   0   6  12    1.16    4.56
   0  -6 -12   -1.68   21.38
   0  -6 -12   -1.29    4.82
   0   6 -12   -7.49   20.20
   0   6 -12    3.39    5.65
   0  -6  12    9.26   13.06
   0  -6  12    8.58    6.89
   0   6  13   60.18   14.82
   0   6  13   53.93   18.74
   0  -6 -13   88.50   22.23
   0  -6 -13   24.50   18.50
   0   6 -13    8.61   18.85
   0  -6  13   42.85   16.03
   0  -6  13   63.58   19.40
   0   6  14   13.57   14.04
   0   6  14   32.02   11.02
   0  -6 -14   57.33   21.12
   0  -6 -14   45.01   31.74
   0  -6 -14   11.15   10.72
   0   6 -14   43.49   12.26
   0  -6  14   30.90   12.13
   0   6  15   11.82    9.32
   0  -6 -15    8.42   16.73
   0   6 -15   16.09   14.05
   0  -6  15   16.33   10.28
   0   6  16   11.45    8.11
   0  -6 -16   17.39   16.63
   0   6 -16  -14.58   17.76
   0  -6  16    3.14    9.21
   0   6  17   13.66    9.99
   0  -6 -17    9.69   15.18
   0   6 -17   12.45   17.43
   0  -6  17   12.57   10.89
   0   6  18    2.13    9.83
   0  -6 -18   -4.95   13.32
   0   6 -18    9.02   16.35
   0  -6  18   -7.09   12.24
   0   6  19    5.11   10.97
   0   6 -19   -0.53   22.11
   0  -6  19    2.67   10.58
   0   6  20    1.19   12.86
   0   6 -20   20.68   21.66
   0  -6  20    4.03   12.00
   0   6  21    4.57   18.27
   0  -6 -21   24.42   15.33
   0   6 -21   29.15   21.52
   0  -6  21   23.19   14.98
   0  -6 -22   -7.64   19.11
   0   6 -22    7.68   23.80
   0  -6  22   61.85   28.19
   0  -6  23   17.89   22.14
   0  -7   0    2.87    2.69
   0  -7  -1    8.26    4.51
   0  -7  -1    8.19    3.55
   0  -7   1    5.44    5.54
   0  -7  -2   92.22   33.75
   0  -7   2   87.67   33.94
   0  -7  -3   38.45   10.30
   0  -7  -3   21.94    9.62
   0   7  -3   16.19   10.41
   0  -7   3   27.05   10.87
   0  -7  -4    7.12    3.00
   0   7  -4    7.08    8.68
   0   7  -4    1.22    9.87
   0   7  -4    4.13    4.66
   0  -7   4    9.30    6.90
   0  -7   4    2.33    5.70
   0  -7   4    7.24    6.22
   0  -7  -5   -0.25    3.03
   0   7  -5   -1.84    4.54
   0  -7   5    1.55    6.42
   0  -7   5   -0.20    5.83
   0  -7   5    3.40    6.26
   0  -7  -6  355.28  144.10
   0   7  -6  547.68   71.45
   0   7  -6  277.74  144.19
   0  -7   6  513.63   61.93
   0  -7   6  474.55  144.31
   0  -7  -7   61.85   14.03
   0  -7  -7   65.07   16.90
   0  -7  -7   58.80   20.63
   0   7  -7  106.76   17.30
   0   7  -7   26.45   16.43
   0   7  -7   48.12   21.20
   0   7   8   -7.24    6.58
   0  -7  -8   10.81   13.54
   0  -7  -8    1.21    3.16
   0   7  -8    8.19   15.71
   0   7  -8  -14.80   13.58
   0   7  -8    1.51    5.55
   0  -7   8    0.37   11.85
   0  -7   8    3.33    6.40
   0  -7  -9   65.52   12.00
   0  -7  -9   49.21   22.36
   0  -7  -9   40.76   16.69
   0   7  -9   83.78   20.02
   0   7  -9   12.41   15.85
   0   7  -9   26.49   17.49
   0  -7   9   58.48   15.52
   0  -7   9   56.17   17.89
   0   7  10    1.05    8.38
   0  -7 -10    2.63   11.89
   0  -7 -10   -5.48   14.99
   0   7 -10   22.96   15.00
   0   7 -10    7.18   16.20
   0   7 -10    3.73    5.14
   0  -7  10    2.12    6.15
   0   7  11    1.06   10.88
   0  -7 -11   13.87   11.12
   0  -7 -11   -9.95   16.22
   0  -7 -11    5.68    5.61
   0   7 -11   15.39   15.88
   0   7 -11    5.31   17.57
   0   7 -11    2.60    5.52
   0  -7  11   -1.85   12.38
   0  -7  11    3.67    6.93
   0   7  12  172.86   28.60
   0   7  12  170.21   60.52
   0  -7 -12  197.66   29.61
   0  -7 -12   90.73   37.61
   0  -7 -12   93.73   60.51
   0   7 -12  257.58   35.72
   0  -7  12  178.26   30.15
   0  -7  12  214.76   60.94
   0   7  13    9.57   14.72
   0   7  13   12.46    6.29
   0  -7 -13   15.46   16.14
   0  -7 -13  -15.94   21.07
   0   7 -13    2.59   17.88
   0  -7  13    6.34    8.39
   0   7  14  253.43  104.38
   0  -7 -14  271.76   47.48
   0   7 -14  320.63   55.12
   0  -7  14  299.14  104.59
   0   7  15  114.14   50.40
   0   7 -15  143.82   33.53
   0  -7  15  152.34   51.26
   0   7  16   -0.47    7.62
   0   7 -16    5.99   20.88
   0  -7  16    8.40   11.90
   0   7  17  148.07   83.60
   0  -7 -17  178.24   45.09
   0   7 -17  250.09   47.38
   0  -7  17  322.79   84.20
   0   7  18    9.04    8.88
   0  -7 -18   21.46   14.23
   0   7 -18    0.54   21.64
   0  -7  18    6.35   11.32
   0   7  19    3.64   11.12
   0  -7 -19   14.88   14.16
   0   7 -19   25.82   21.47
   0  -7  19    7.28   11.85
   0  -7 -20    8.56   19.55
   0   7 -20   16.61   21.67
   0  -7  20    3.93   16.48
   0   7 -21    3.53   22.86
   0  -7  21   13.61   25.51
   0  -7  22   75.12   37.17
   0  -8   0  110.93   43.88
   0  -8   0  121.00   43.82
   0  -8  -1   28.98   11.35
   0  -8  -2   49.82   19.41
   0  -8   2   52.49   19.80
   0  -8   3   73.37   28.24
   0   8  -4   19.05   11.95
   0  -8   4   34.82   12.51
   0   8  -5   13.92    7.52
   0  -8   5   31.83    7.66
   0  -8   5   15.86    8.63
   0   8  -6    8.30    9.79
   0   8  -6   17.64   15.05
   0   8  -6    3.47    5.27
   0  -8   6    9.89    7.55
   0  -8   6   10.93    8.02
   0  -8   6    6.13    6.56
   0   8  -7  127.38   25.22
   0   8  -7  143.96   31.30
   0  -8   7  125.26   19.40
   0  -8   7  139.30   20.71
   0  -8   7  103.45   40.73
   0   8  -8   64.63   19.60
   0   8  -8   31.50   20.58
   0  -8   8   77.25   15.22
   0  -8   8   66.86   21.14
   0  -8  -9    1.73    8.68
   0  -8  -9   -0.43   12.64
   0   8  -9    6.94   13.39
   0   8  -9    0.97    6.01
   0  -8   9    4.79   13.18
   0  -8   9   -2.44    6.14
   0   8  10  199.09   60.00
   0  -8 -10  243.41   69.32
   0  -8 -10  139.19   71.57
   0   8 -10  378.78   70.68
   0   8 -10  328.48   76.47
   0  -8  10  252.79   61.87
   0  -8  10  399.47  140.94
   0   8  11    2.18    9.12
   0  -8 -11   -1.30   12.63
   0  -8 -11   -3.20   23.16
   0   8 -11    0.30   14.46
   0  -8  11    9.39    9.40
   0  -8 -12   -3.67   23.54
   0   8 -12   16.44   15.21
   0  -8  12    0.07    9.38
   0  -8 -13    7.09   14.08
   0   8 -13    2.87   18.11
   0  -8  13    1.32    8.23
   0  -8 -14   34.38   20.13
   0   8 -14   40.24   22.91
   0  -8  14   59.50   23.88
   0  -8 -15   64.54   25.16
   0   8 -15   58.41   31.04
   0  -8  15   91.71   35.76
   0  -8 -16    8.10   14.74
   0   8 -16    6.87   25.83
   0  -8  16    1.19   13.13
   0   8 -17   -6.94   20.26
   0  -8  17   -4.65   11.38
   0  -8 -18   -3.34   22.06
   0   8 -18   30.13   22.78
   0  -8  18   44.31   19.49
   0   8 -19   25.27   19.02
   0  -8  19   24.22   16.47
   0  -8  20    7.56   26.64
   0  -8  21   11.96   24.63
   0  -9   0    0.52    5.17
   0  -9   0    1.95    3.96
   0  -9  -1  418.67  159.26
   0  -9  -1  381.11  159.23
   0  -9   1  406.62  159.33
   0  -9   1  482.30  159.29
   0  -9   2  272.81  102.95
   0  -9   3  417.99  157.48
   0  -9   5  224.97   84.99
   0   9  -6    9.46    8.11
   0  -9   6   19.60    8.16
   0   9  -7   34.27   17.16
   0  -9   7   37.84   12.25
   0  -9   7   46.28   18.91
   0   9  -8   51.10   27.81
   0  -9   8   69.59   17.11
   0  -9   8   46.62   18.38
   0  -9   8   77.06   29.26
   0   9  -9  161.35   52.19
   0  -9   9  178.05   37.96
   0  -9   9  164.03   40.01
   0  -9   9  233.15   85.74
   0   9 -10   29.32   19.77
   0  -9  10   19.74    9.44
   0  -9  10   20.54   11.22
   0   9 -11    4.01   17.34
   0  -9  11   10.12   12.60
   0   9 -12   86.05   36.04
   0  -9  12  142.12   54.50
   0   9 -13    9.45   23.44
   0  -9  13   -7.54   12.68
   0   9 -14    5.85   17.65
   0  -9  14    3.96   16.66
   0   9 -15   40.30   27.02
   0  -9  15  100.33   39.75
   0   9 -16  -19.80   19.87
   0  -9  16   21.68   17.56
   0   9 -17   13.70   19.68
   0  -9  17    9.88   20.94
   0  -9  18    7.65   23.54
   0  -9  19    3.37   23.93
   0 -10   0    2.49    4.22
   0 -10   1  115.43   43.90
   0 -10   2  209.70   85.85
   0 -10   2  248.09   85.88
   0 -10   3   63.49   24.79
   0 -10   4    0.42    6.54
   0 -10   5   33.82   14.99
   0 -10   6    4.87    8.46
   0 -10   7  212.30   80.64
   0 -10   8   38.52   17.58
   0  10  -9   13.90   19.19
   0 -10   9   10.58   12.88
   0 -10   9    1.46   11.93
   0  10 -10    1.23   25.62
   0 -10  10   48.53   19.37
   0 -10  10   90.43   33.91
   0  10 -11   16.46   42.90
   0 -10  11  106.39   34.84
   0 -10  11  205.93   73.42
   0  10 -12   21.41   21.38
   0 -10  12   14.24   12.53
   0 -10  12    2.48   13.32
   0  10 -13   -5.68   21.91
   0 -10  13   14.65   16.20
   0 -10  13   64.26   28.04
   0  10 -14  -28.12   28.65
   0 -10  14    1.04   18.99
   0 -10  14   -1.04   16.23
   0 -10  15   27.35   23.71
   0 -10  16  107.18   45.20
   0 -10  17   34.73   29.21
   0 -11   2   53.08   22.14
   0 -11   3   27.31   14.34
   0 -11   4    4.37    8.67
   0 -11   5  138.91   53.70
   0 -11   6    2.40   10.01
   0 -11   7   85.21   34.40
   0 -11   8   51.23   24.63
   0 -11   9  207.27   80.11
   0 -11  10   31.68   21.72
   0 -11  11    8.79   16.38
   0 -11  12   12.73   21.40
   0 -11  13  112.23   48.57
   0 -11  14    6.63   19.86
   0 -12   4   -6.82   19.47
   0 -12   5   -0.51   21.11
   0 -12   6   27.54   25.93
   0 -12   7   -7.60   24.52
   0 -12   8    5.41   22.80
   1   0   0 3432.36  195.99
   1   0   0 3485.28  540.84
  -1   0   0 3375.38  540.83
  -1   0   0 3454.38  609.45
   1   0   1    3.10    4.92
   1   0   1    3.45    8.91
   1   0   1    1.42    1.85
  -1   0  -1    0.37    4.96
  -1   0  -1    8.08    8.41
  -1   0  -1    1.73    2.03
   1   0   2 1006.77  191.24
   1   0   2 1021.23  217.29
  -1   0  -2 1008.92  191.27
  -1   0  -2 1134.62  217.71
  -1   0  -2 1226.12  456.06
   1   0   3   -1.08    3.73
   1   0   3   -5.52   10.91
   1   0   3   -0.72    2.81
  -1   0  -3    2.60    6.46
  -1   0  -3   14.65    9.18
  -1   0  -3   -2.59    3.08
   1   0   4 2272.74  187.14
   1   0   4 2347.07  372.83
  -1   0  -4 2399.66  372.93
  -1   0  -4 2320.53  421.22
  -1   0  -4 2365.68  889.88
  -1   0  -5    1.46    5.83
   1   0   5    0.44    5.82
   1   0   5   14.32   14.92
   1   0   5   -2.34    3.08
  -1   0  -5    1.80   10.27
  -1   0  -5   -0.27    3.97
   1   0   6 5289.21  833.22
   1   0   6 5278.12  602.44
  -1   0  -6 5311.56  833.31
  -1   0  -6 5217.66  937.76
   1   0   7   -0.52    7.09
   1   0   7    1.80   13.33
   1   0   7   -0.06    3.56
  -1   0  -7   -4.10    9.01
  -1   0  -7   -2.72   12.28
  -1   0  -7    0.13    4.21
   1   0   8    0.31    6.98
   1   0   8    9.75   13.68
   1   0   8   -0.06    3.81
  -1   0  -8   -0.71    9.56
  -1   0  -8    0.52    3.97
   1   0   9   -4.05    6.92
   1   0   9  -10.99   13.88
   1   0   9    0.38    4.08
  -1   0  -9    1.51    9.56
  -1   0  -9    2.53    4.98
   1   0  10  199.45   32.56
   1   0  10  187.87   27.13
   1   0  10  191.70   74.50
  -1   0 -10  185.04   33.35
  -1   0 -10  206.72   74.53
   1   0  11   -1.40   10.51
   1   0  11   -7.02    7.03
   1   0  11   -0.78    5.57
  -1   0 -11   14.69   10.22
  -1   0 -11    0.99    5.92
   1   0  12  184.43   30.75
   1   0  12  186.11   27.31
   1   0  12  186.84   69.73
  -1   0 -12  191.30   31.97
  -1   0 -12  184.74   39.24
  -1   0 -12  181.08   69.77
  -1   0 -13    4.51    9.53
   1   0  13    3.34    7.20
   1   0  13   22.72   16.76
   1   0  13   -0.78    5.07
  -1   0 -13   -2.64   11.48
  -1   0 -13    4.36    4.57
   1   0  14  448.19   70.69
   1   0  14  517.05   54.82
   1   0  14  515.70  165.64
  -1   0 -14  559.03   71.97
  -1   0 -14  418.10   83.96
  -1   0 -14  329.90  165.58
   1   0  15   16.93    9.05
   1   0  15   -3.36   18.23
   1   0  15    2.21    6.07
  -1   0 -15    5.04   13.49
  -1   0 -15    7.33   20.86
  -1   0 -15    1.23    4.04
   1   0  16    3.83    9.62
   1   0  16  -11.99   19.46
   1   0  16   15.61    7.63
  -1   0 -16   13.25   14.03
  -1   0 -16   10.48   22.59
  -1   0 -16    2.05    5.37
   1   0  17   -2.83    6.67
  -1   0 -17   -3.06   20.70
   1   0  18  196.00   74.24
  -1   0 -18  181.61   38.50
   1   0  19   -4.01   10.23
  -1   0 -19    5.65   22.56
   1   0  20    5.02    9.23
  -1   0 -20   37.50   25.08
   1   0  21    3.82   10.06
  -1   0 -21    9.87   20.80
   1   0  22   16.51   12.33
  -1   0 -22    4.94   21.16
   1   0  23   -1.48   11.44
  -1   0 -23  -12.64   20.07
  -1   0 -24   17.10   15.49
   1   0  24    9.94   13.17
  -1   0 -25    2.84   11.75
   1   0  25    5.05   19.99
   1   1   0  670.31   95.70
   1   1   0  671.19  110.48
  -1  -1   0  609.34   95.75
  -1  -1   0  656.23  109.93
  -1  -1   0  596.06  227.54
  -1   1   0  630.47   95.67
  -1   1   0  670.42  110.29
  -1   1   0  826.89  227.54
   1  -1   0  631.85   95.70
   1  -1   0  565.73  110.07
   1  -1   0  459.48  227.54
   1   1   1  148.64   15.96
   1   1   1  141.19   21.80
   1   1   1  122.82   49.70
  -1  -1  -1  132.86   21.89
  -1  -1  -1  124.94   27.37
  -1  -1  -1  101.26   49.69
  -1   1  -1  136.56   21.64
  -1   1  -1  110.07   27.63
  -1   1  -1  127.57   49.72
   1  -1   1  130.86   21.61
   1  -1   1  137.06   27.83
   1  -1   1  197.01   49.72
   1   1   2  289.52   41.90
   1   1   2  277.52   50.34
   1   1   2  223.14   98.48
  -1  -1  -2  288.51   42.02
  -1  -1  -2  277.77   50.22
  -1  -1  -2  234.28   98.49
  -1   1  -2  263.20   41.92
  -1   1  -2  291.21   50.23
  -1   1  -2  305.68   98.50
   1  -1   2  292.05   41.89
   1  -1   2  307.65   50.25
   1  -1   2  278.65   98.51
  -1  -1  -3   13.48    4.38
   1   1   3   13.78    6.36
   1   1   3   23.83   12.50
   1   1   3   13.17    7.60
  -1  -1  -3   11.73   11.51
  -1  -1  -3   14.65    7.83
  -1   1  -3   13.76    7.59
  -1   1  -3   18.34   10.78
  -1   1  -3   28.62    8.24
   1  -1   3   15.79    6.34
   1  -1   3    9.19   13.17
   1  -1   3   23.74    7.88
  -1   1  -4 1122.71   90.82
   1   1   4 1291.06  234.54
   1   1   4 1512.97  169.99
   1   1   4 1734.25  559.39
  -1  -1  -4 1316.40  234.63
  -1  -1  -4 1187.41  265.93
  -1   1  -4 1354.44  234.69
  -1   1  -4 1284.13  559.38
   1  -1   4 1118.68  234.52
   1  -1   4 1361.18  169.88
   1  -1   4 1477.37  559.39
   1  -1   5  246.62    6.63
   1   1   5  338.01   56.15
   1   1   5  316.32   42.67
   1   1   5  373.42  132.43
  -1  -1  -5  321.52   56.55
  -1  -1  -5  293.29   66.24
  -1  -1  -5  304.04  132.42
  -1   1  -5  323.39   56.47
  -1   1  -5  285.96   66.16
  -1   1  -5  331.24  132.45
   1  -1   5  312.07   42.38
   1  -1   5  401.64  132.46
   1   1   6  986.56  164.78
   1   1   6 1010.97  119.92
   1   1   6  955.90  392.34
  -1  -1  -6  974.71  164.96
  -1  -1  -6  906.56  188.05
  -1  -1  -6  967.97  392.34
  -1   1  -6  964.81  164.98
  -1   1  -6 1069.52  392.36
   1  -1   6 1037.17  164.84
   1  -1   6 1012.42  119.74
   1  -1   6 1158.80  392.36
   1  -1   7  390.61   44.17
   1   1   7  463.17   71.76
   1   1   7  413.99   53.26
   1   1   7  387.52  169.42
  -1  -1  -7  412.10   72.04
  -1  -1  -7  470.04   84.12
  -1  -1  -7  516.53  169.43
  -1   1  -7  452.29   72.14
  -1   1  -7  389.26  169.45
   1  -1   7  476.74   71.81
   1  -1   7  507.91  169.43
  -1   1  -8  481.55   44.53
   1  -1   8  451.10    9.56
   1  -1   8  458.37   43.46
   1   1   8  431.42   70.05
   1   1   8  425.01   52.33
   1   1   8  421.07  165.28
  -1  -1  -8  416.99   70.49
  -1  -1  -8  431.93   82.25
  -1  -1  -8  348.84  165.26
  -1   1  -8  416.98   70.46
  -1   1  -8  513.67  165.35
   1  -1   8  468.30  165.28
  -1   1  -9   32.66   14.02
   1   1   9   31.11    9.51
   1   1   9   32.38   14.29
   1   1   9   50.12   15.37
  -1  -1  -9   51.00   11.73
  -1  -1  -9   38.78   15.91
  -1  -1  -9   33.90   14.92
  -1   1  -9   37.80   11.56
  -1   1  -9   26.57   15.34
   1  -1   9   40.88    9.87
   1  -1   9   34.74   14.50
   1  -1   9   37.62   15.37
   1  -1  10  673.67   12.96
   1   1  10  731.87  113.96
   1   1  10  733.83   83.73
   1   1  10  680.78  270.17
  -1  -1 -10  696.61  114.27
  -1  -1 -10  718.85  131.57
  -1  -1 -10  716.09  270.18
  -1   1 -10  726.52  114.28
  -1   1 -10  717.95   83.57
  -1   1 -10  760.52  270.21
   1  -1  10  708.45   83.81
   1  -1  10  734.96  270.19
   1   1  11  576.18   56.91
  -1  -1 -11  563.53   13.59
   1   1  11  621.92   95.60
   1   1  11  626.05  225.97
  -1  -1 -11  600.56  111.20
  -1  -1 -11  566.09  225.97
  -1   1 -11  644.67   96.00
  -1   1 -11  564.92  225.98
   1  -1  11  649.90   95.66
   1  -1  11  640.71   71.08
   1  -1  11  625.68  225.98
   1   1  12    8.37    7.19
   1   1  12  -16.40   15.52
   1   1  12    6.57    6.41
  -1  -1 -12    3.33   10.57
  -1  -1 -12    8.77   13.40
  -1  -1 -12    3.02    5.95
  -1   1 -12    5.81   10.86
  -1   1 -12    6.53    4.73
   1  -1  12    8.33    7.33
   1  -1  12   12.54   15.82
   1  -1  12    2.52    5.55
   1   1  13   25.73    9.39
   1   1  13    8.12   16.89
   1   1  13   42.44   14.01
  -1  -1 -13   34.16   13.04
  -1  -1 -13   39.42   16.74
  -1  -1 -13   27.12   13.78
  -1   1 -13   41.95   13.44
  -1   1 -13   18.36   13.57
  -1   1 -13   21.34   13.80
   1  -1  13   32.51    9.46
   1  -1  13   57.14   17.39
   1  -1  13   42.30   14.19
   1   1  14   29.90   12.70
  -1  -1 -14    7.88    8.54
   1   1  14    7.30    7.77
   1   1  14   12.73    8.10
  -1  -1 -14   15.88   14.89
  -1  -1 -14    7.64    6.89
  -1   1 -14   16.92    9.91
  -1   1 -14   -2.95   14.60
  -1   1 -14    4.85    5.44
   1  -1  14   14.87    7.76
   1  -1  14    8.61   17.59
   1  -1  14    9.13    7.14
  -1  -1 -15  110.08   10.84
   1   1  15   81.79   14.89
   1   1  15  103.51   16.64
   1   1  15   72.63   25.96
  -1  -1 -15   82.85   27.05
  -1  -1 -15   50.22   25.38
  -1   1 -15   94.89   18.08
  -1   1 -15   74.87   26.95
  -1   1 -15   39.93   25.31
   1  -1  15   90.25   14.71
   1  -1  15  100.23   20.95
   1  -1  15   93.71   26.34
   1   1  16   52.39   20.42
   1   1  16   61.47   17.60
  -1  -1 -16   48.33   16.14
  -1  -1 -16   15.85   16.70
  -1   1 -16   72.38   15.94
   1  -1  16   57.22   20.88
   1  -1  16   52.82   17.70
   1   1  17   58.63   23.99
  -1  -1 -17   85.35   23.84
  -1   1 -17   69.62   23.31
   1  -1  17   60.69   23.70
   1   1  18  783.28  262.14
  -1  -1 -18  768.72  113.35
  -1   1 -18  731.88  113.31
   1  -1  18  636.87  261.97
   1   1  19  138.64   52.63
  -1  -1 -19  129.83   32.14
  -1   1 -19  145.70   32.81
   1  -1  19  136.48   52.73
  -1  -1 -20  539.45   23.47
   1   1  20  514.10  212.72
  -1   1 -20  566.72   94.03
   1  -1  20  604.80  212.64
  -1  -1 -21    2.12   13.58
   1   1  21    3.97    9.92
  -1   1 -21    9.82   21.21
   1  -1  21    1.66   12.36
  -1  -1 -22  130.21   16.71
  -1   1 -22  138.31   16.14
   1   1  22  144.14   54.69
   1  -1  22  139.73   54.75
   1   1  23  126.28   51.72
  -1  -1 -23   94.87   30.88
  -1   1 -23  110.33   29.82
   1  -1  23  140.89   52.18
   1   1  24    3.74   16.89
  -1  -1 -24   38.46   24.19
  -1   1 -24   32.60   22.55
   1  -1  24   47.52   17.20
  -1  -1 -25    3.59   19.67
  -1   1 -25   11.24   17.50
   1  -1  25   11.62   22.47
   1   2   0 2837.41  410.81
   1   2   0 2741.41  463.81
  -1  -2   0 2593.16  410.75
  -1  -2   0 2888.97  463.30
  -1   2   0 2336.03  410.62
  -1   2   0 2871.64  463.69
   1  -2   0 2579.79  410.69
   1  -2   0 2600.08  463.54
   1   2   1  740.67  115.94
   1   2   1  813.07  133.37
  -1  -2  -1  750.52  115.98
  -1  -2  -1  742.34  133.05
  -1  -2  -1  563.56  275.77
  -1   2  -1  649.31  115.79
  -1   2  -1  759.11  133.06
  -1   2  -1  936.44  275.78
   1  -2   1  680.19  115.82
   1  -2   1  656.45  132.85
   1  -2   1  762.70  275.77
   1   2   2  324.30   54.44
   1   2   2  250.47  107.22
  -1  -2  -2  317.80   45.60
  -1  -2  -2  322.19   54.38
  -1  -2  -2  253.01  107.22
  -1   2  -2  315.54   45.57
  -1   2  -2  298.97   54.09
  -1   2  -2  325.72  107.25
   1  -2   2  315.49   45.49
   1  -2   2  286.47   33.87
   1  -2   2  327.26  107.25
   1   2   3 7218.52 1159.28
   1   2   3 7680.17 1303.60
  -1  -2  -3 7297.49 1159.30
  -1  -2  -3 7521.34 1303.57
  -1   2  -3 7460.51 1159.35
  -1   2  -3 6927.28 1303.51
   1  -2   3 7450.36 1159.30
   1  -2   3 7482.17  837.87
   1   2   4 1872.31  323.99
   1   2   4 2129.26  234.46
   1   2   4 1654.12  773.15
  -1  -2  -4 1892.74  324.04
  -1  -2  -4 1930.03  366.80
  -1  -2  -4 1659.23  773.15
  -1   2  -4 1777.86  324.05
  -1   2  -4 1810.38  366.47
  -1   2  -4 2624.44  773.18
   1  -2   4 1519.52  323.95
   1  -2   4 1798.06  234.24
   1  -2   4 2577.45  773.18
   1   2   5   33.12    7.18
   1   2   5   36.93   13.36
   1   2   5   28.60   10.94
  -1  -2  -5   33.67    9.06
  -1  -2  -5   42.71   11.88
  -1  -2  -5   24.20   10.93
  -1   2  -5   27.47    9.12
  -1   2  -5   22.28   11.81
  -1   2  -5   17.72   11.66
   1  -2   5   30.42    7.21
   1  -2   5   42.38   11.87
   1  -2   5   44.15   11.41
   1  -2   6  683.31   73.14
   1   2   6  785.09  132.63
   1   2   6  845.08   96.75
   1   2   6  661.81  315.40
  -1  -2  -6  720.87  132.79
  -1  -2  -6  673.76  151.80
  -1  -2  -6  754.40  315.42
  -1   2  -6  779.47  132.84
  -1   2  -6  986.03  315.47
   1  -2   6  769.28  132.68
   1  -2   6 1050.31  315.47
  -1   2  -7   -3.44   11.14
   1   2   7    5.18    6.57
   1   2   7   11.39   11.74
  -1  -2  -7   -1.31    8.14
  -1  -2  -7    9.12   13.82
  -1  -2  -7    2.00    3.33
  -1   2  -7    6.35    6.37
  -1   2  -7    5.90    6.12
   1  -2   7   -2.94    7.01
   1  -2   7   -6.84   12.54
   1  -2   7    5.24    4.51
  -1  -2  -8   38.24    6.67
   1   2   8   45.46    9.87
   1   2   8   38.94   14.04
   1   2   8   46.97   16.85
  -1  -2  -8   51.14   16.31
  -1  -2  -8   38.57   16.73
  -1   2  -8   39.50   11.24
  -1   2  -8   37.70   15.73
  -1   2  -8   41.84   16.83
   1  -2   8   47.65   10.15
   1  -2   8   58.73   13.88
   1  -2   8   44.58   16.84
   1   2   9   48.10    9.39
   1   2   9   53.46   13.96
   1   2   9   44.40   14.88
  -1  -2  -9   47.87   11.45
  -1  -2  -9   33.64   15.75
  -1  -2  -9   24.85   14.67
  -1   2  -9   39.22   11.31
  -1   2  -9   33.00   15.74
  -1   2  -9   35.75   15.28
   1  -2   9   42.06    9.69
   1  -2   9   35.40   14.57
   1  -2   9   45.44   15.07
   1   2  10    4.35    4.75
   1  -2  10    8.29   10.50
   1   2  10    4.00   13.48
   1   2  10    7.40    4.45
  -1  -2 -10    6.14    9.41
  -1  -2 -10   -7.83   12.94
  -1  -2 -10    1.87    4.29
  -1   2 -10   13.60    7.38
  -1   2 -10   24.74   15.54
  -1   2 -10    1.89    4.44
   1  -2  10    2.98    7.07
   1  -2  10    4.09    5.72
   1   2  11  315.98   36.69
   1  -2  11  333.23    9.52
   1  -2  11  393.05   37.33
   1   2  11  372.94   54.27
   1   2  11  410.28  126.60
  -1  -2 -11  361.79   54.80
  -1  -2 -11  315.79   65.07
  -1  -2 -11  311.17  126.57
  -1   2 -11  351.54   54.90
  -1   2 -11  269.91  126.58
   1  -2  11  356.18  126.60
   1   2  12    4.43    4.94
  -1   2 -12    2.28    7.70
   1  -2  12    8.42   11.36
   1   2  12    1.77   15.14
   1   2  12    5.49    6.22
  -1  -2 -12   -0.38   10.46
  -1  -2 -12    1.44   13.74
  -1  -2 -12    4.61    4.62
  -1   2 -12    5.18    4.66
   1  -2  12    2.96    7.46
   1  -2  12    5.97    5.40
  -1   2 -13   19.33    8.67
   1   2  13    8.20    7.64
   1   2  13    7.70   16.11
   1   2  13   15.47    7.68
  -1  -2 -13    4.91   11.56
  -1  -2 -13   13.95   14.53
  -1  -2 -13   10.58    7.17
  -1   2 -13    4.87    5.99
   1  -2  13   20.09    7.88
   1  -2  13    9.11   16.52
   1  -2  13   13.01    7.07
   1   2  14   -6.20   11.88
  -1  -2 -14   -7.60    8.51
   1   2  14   -2.37    7.61
   1   2  14    2.14    5.74
  -1  -2 -14   11.39   14.36
  -1  -2 -14    0.04    5.22
  -1   2 -14   -2.52   12.66
  -1   2 -14   12.89   20.58
  -1   2 -14    0.30    4.09
   1  -2  14   -0.77    8.87
   1  -2  14   -8.69   17.72
   1  -2  14    2.92    5.98
   1   2  15  169.20   27.75
   1   2  15  220.83   27.17
   1   2  15  230.69   60.01
  -1  -2 -15  235.19   29.91
  -1  -2 -15  184.49   39.59
  -1  -2 -15  102.11   59.55
  -1   2 -15  179.03   29.21
  -1   2 -15  167.43   39.68
  -1   2 -15   67.92   59.47
   1  -2  15  165.03   27.64
   1  -2  15  243.21   27.99
   1  -2  15  233.52   59.96
   1   2  16   -1.62   19.11
   1   2  16    9.74    7.05
  -1  -2 -16   -6.03   14.38
  -1  -2 -16    1.69    5.56
  -1   2 -16   17.38   12.95
   1  -2  16    4.86    8.18
   1   2  17  541.55  209.03
  -1  -2 -17  567.10   91.42
  -1   2 -17  556.10   91.17
   1  -2  17  562.84  208.96
  -1   2 -18  212.78   16.79
   1   2  18  195.97   72.08
  -1  -2 -18  193.18   37.88
   1  -2  18  183.83   71.70
   1   2  19   24.21   14.55
  -1  -2 -19   49.05   22.73
  -1   2 -19   31.13   25.19
   1  -2  19   27.97   12.78
   1   2  20   90.21   35.95
  -1  -2 -20   99.90   29.10
  -1   2 -20   90.46   26.18
   1  -2  20   90.00   35.22
   1   2  21   16.19   12.12
  -1  -2 -21   25.03   20.97
  -1   2 -21   26.05   21.08
   1  -2  21   22.42   12.48
   1   2  22    7.79   11.33
  -1  -2 -22   10.82   20.42
  -1   2 -22  -20.13   20.04
   1  -2  22    7.82   11.44
  -1   2 -23    4.50   11.73
   1   2  23   -3.19   13.29
  -1  -2 -23   15.51   19.47
   1  -2  23   -2.88   14.69
   1   2  24    1.92   11.31
  -1  -2 -24   -7.11   22.07
  -1   2 -24    0.72   19.29
   1  -2  24    5.81   21.14
  -1   2 -25   -2.74   17.31
   1  -2  25   23.55   24.06
   1   3   0 1213.87  165.98
   1   3   0 1281.90  189.18
  -1  -3   0 1160.58  165.91
  -1  -3   0 1059.51  395.22
  -1   3   0 1072.95  165.73
  -1   3   0 1112.45  188.59
  -1   3   0 1142.55  395.18
   1  -3   0 1250.43  165.83
   1  -3   0  990.32  395.21
   1   3   1  314.05   48.38
  -1  -3  -1  286.34   48.46
  -1  -3  -1  303.17   56.97
  -1  -3  -1  259.83  114.13
  -1   3  -1  280.98   48.31
  -1   3  -1  339.66   57.50
   1  -3   1  308.61   48.31
   1  -3   1  306.55   35.17
   1  -3   1  359.55  114.14
   1   3   2  187.47   27.63
   1   3   2  187.82   34.41
  -1  -3  -2  163.09   27.76
  -1  -3  -2  169.40   34.17
  -1  -3  -2  133.02   64.08
  -1   3  -2  168.34   27.57
  -1   3  -2  158.47   34.23
   1  -3   2  160.92   27.46
   1  -3   2  158.00   20.79
   1  -3   2  227.98   64.16
   1   3   3 1441.20  196.70
   1   3   3 1548.04  223.80
   1   3   3 1081.92  468.75
  -1  -3  -3 1327.17  196.68
  -1  -3  -3 1555.83  224.02
  -1  -3  -3 1029.72  468.76
  -1   3  -3 1492.08  196.76
  -1   3  -3 1379.83  223.57
  -1   3  -3 1808.47  468.78
   1  -3   3 1395.82  196.66
   1  -3   3 1420.91  142.26
   1   3   4  764.84  139.68
   1   3   4  778.27  101.38
  -1  -3  -4  782.74  139.80
  -1  -3  -4  711.17  159.82
  -1  -3  -4  791.63  332.61
  -1   3  -4  735.58  139.86
  -1   3  -4  759.16  159.92
  -1   3  -4  781.91  332.63
   1  -3   4  667.79  139.69
   1  -3   4  734.30  101.20
   1  -3   4 1090.43  332.64
   1   3   5  568.27   99.58
   1   3   5  587.06   73.06
   1   3   5  482.26  236.57
  -1  -3  -5  606.86   99.83
  -1  -3  -5  556.41  115.24
  -1  -3  -5  592.86  236.59
  -1   3  -5  594.61   99.78
  -1   3  -5  571.69  114.91
  -1   3  -5  705.82  236.62
   1  -3   5  541.28   99.64
   1  -3   5  576.60   72.53
   1  -3   5  839.99  236.64
   1   3   6   20.38    6.27
   1   3   6   37.77   11.62
   1   3   6   16.70    8.82
  -1  -3  -6   24.23    9.23
  -1  -3  -6   18.96   11.03
  -1   3  -6   26.54    8.34
  -1   3  -6   24.57    9.89
   1  -3   6   17.25    7.36
   1  -3   6   32.08   11.14
   1  -3   6   29.12   10.15
   1   3   7  354.04   53.57
   1   3   7  296.56   40.04
   1   3   7  239.76  125.73
  -1  -3  -7  324.69   53.85
  -1  -3  -7  359.83   64.23
  -1  -3  -7  365.84  125.77
  -1   3  -7  295.22   53.85
  -1   3  -7  381.67  125.82
   1  -3   7  374.26   53.66
   1  -3   7  363.60   40.44
   1  -3   7  383.18  125.89
  -1   3  -8  118.93    7.02
   1   3   8  114.67   19.08
   1   3   8  130.68   16.28
   1   3   8   87.12   41.67
  -1  -3  -8  114.97   20.07
  -1  -3  -8  126.29   27.11
  -1  -3  -8  122.45   41.69
  -1   3  -8  102.03   41.88
   1  -3   8  120.17   19.32
   1  -3   8  131.79   18.36
   1  -3   8  140.79   42.03
   1   3   9  198.51   30.51
   1   3   9  186.49   25.00
   1   3   9  155.29   69.41
  -1  -3  -9  201.57   31.21
  -1  -3  -9  228.90   39.66
  -1  -3  -9  183.94   69.50
  -1   3  -9  194.13   31.17
  -1   3  -9  165.36   24.68
  -1   3  -9  158.23   69.50
   1  -3   9  205.94   30.63
   1  -3   9  197.69   25.56
   1  -3   9  249.30   69.62
  -1  -3 -10   49.41    7.02
   1   3  10   40.56    9.53
   1   3  10   48.52   14.02
   1   3  10   46.98   15.13
  -1  -3 -10   57.34   18.77
  -1  -3 -10   31.58   15.08
  -1   3 -10   47.30   12.00
  -1   3 -10   21.51   15.22
   1  -3  10   47.56    9.92
   1  -3  10   58.72   14.99
   1  -3  10   49.68   15.52
   1   3  11    2.17    7.09
   1   3  11   13.31   13.95
   1   3  11    8.18    5.13
  -1  -3 -11   11.44    9.47
  -1  -3 -11  -14.27   16.39
  -1  -3 -11    3.06    3.88
  -1   3 -11   15.48   10.73
   1  -3  11    5.05    7.23
   1  -3  11   -1.57   15.11
   1  -3  11    4.98    5.57
   1   3  12 1420.75  199.72
   1   3  12 1401.14  145.82
   1   3  12 1530.29  474.56
  -1  -3 -12 1453.25  200.03
  -1  -3 -12 1470.91  228.41
  -1  -3 -12 1139.69  474.53
  -1   3 -12 1483.88  200.23
  -1   3 -12  683.50  474.47
   1  -3  12 1473.20  199.77
   1  -3  12 1626.40  146.25
   1  -3  12 1582.19  474.60
  -1   3 -13  527.73   42.81
   1   3  13  572.09   82.23
   1   3  13  636.79   62.26
   1   3  13  666.73  193.09
  -1  -3 -13  578.36   82.91
  -1  -3 -13  581.50   97.39
  -1  -3 -13  438.70  193.01
  -1   3 -13  632.45   83.04
  -1   3 -13  274.61  192.91
   1  -3  13  574.24   82.20
   1  -3  13  669.03   62.79
   1  -3  13  634.96  193.08
  -1  -3 -14  248.03   29.43
   1   3  14  247.95   43.34
   1   3  14  285.08   35.96
   1   3  14  345.74   99.31
  -1  -3 -14  331.07   44.88
  -1  -3 -14  185.41   99.17
  -1   3 -14  293.11   44.39
  -1   3 -14  347.99   56.51
  -1   3 -14  138.07   99.03
   1  -3  14  290.33   43.62
   1  -3  14  359.65   99.31
   1   3  15  294.87   32.18
  -1   3 -15  308.56   12.61
   1   3  15  239.94   39.53
   1   3  15  342.53   88.64
  -1  -3 -15  317.78   41.04
  -1  -3 -15  210.37   52.02
  -1  -3 -15  113.14   88.46
  -1   3 -15  271.52   52.63
  -1   3 -15  110.27   88.24
   1  -3  15  244.75   39.40
   1  -3  15  347.44   88.74
  -1  -3 -16  682.42   19.49
   1   3  16  610.09   93.70
   1   3  16  756.74  297.99
  -1   3 -16  815.16  127.57
   1  -3  16  828.75  298.03
   1   3  17   23.52   12.55
  -1  -3 -17   21.56   15.40
  -1   3 -17   18.74   21.77
   1  -3  17   34.49   14.56
   1   3  18   64.28   30.40
  -1  -3 -18   61.61   20.01
  -1   3 -18   74.55   25.43
   1  -3  18   92.49   30.69
  -1  -3 -19    6.92   14.45
   1   3  19    7.43   10.73
  -1   3 -19  -11.62   20.05
   1  -3  19   16.17   10.96
   1   3  20  521.48  206.92
  -1  -3 -20  592.96   91.71
  -1   3 -20  562.27   91.16
   1  -3  20  572.79  206.82
  -1  -3 -21   14.24   13.24
   1   3  21    7.69   11.03
  -1   3 -21   29.01   19.57
   1  -3  21    3.33   11.85
  -1  -3 -22   41.97   13.77
   1   3  22    4.65   16.42
  -1   3 -22   55.04   19.10
   1  -3  22   61.30   16.98
  -1  -3 -23   -0.97   11.71
   1   3  23    4.09   10.55
  -1   3 -23    8.47   16.88
   1  -3  23   -2.41   12.52
  -1  -3 -24   16.09   13.96
  -1   3 -24   -5.10   17.38
   1  -3  24   33.83   23.93
   1   4   0   -2.46    6.67
  -1  -4   0    2.19    4.48
  -1  -4   0    7.55    5.46
  -1  -4   0    0.85    2.90
  -1   4   0    1.62    2.02
   1   4   1  438.28   70.53
  -1  -4  -1  392.91   60.08
  -1  -4  -1  477.40   69.98
  -1  -4  -1  368.01  142.29
  -1  -4  -1  345.71  142.28
  -1   4  -1  387.70   60.01
  -1   4  -1  399.44   70.15
  -1   4  -1  330.46  142.26
   1  -4   1  430.76   60.01
   1  -4   1  388.18   43.26
   1  -4   1  445.20  142.30
   1   4   2   78.95   11.56
   1   4   2   72.66   16.19
  -1  -4  -2   64.44   11.65
  -1  -4  -2   66.95   15.70
  -1  -4  -2   51.52   24.71
  -1   4  -2   66.49   11.47
  -1   4  -2   76.39   15.93
  -1   4  -2   59.13   24.93
   1  -4   2   63.03   11.25
   1  -4   2   64.93    9.65
   1  -4   2   89.74   24.99
   1   4   3  884.91  134.91
  -1  -4  -3  867.30  154.52
  -1  -4  -3  684.43  321.00
  -1   4  -3  779.66  154.28
  -1   4  -3  963.91  321.03
   1  -4   3  818.70  134.85
   1  -4   3  802.95   97.58
   1  -4   3 1033.39  321.04
   1   4   4 1898.79  286.45
   1   4   4 1860.01  207.21
   1   4   4 1482.18  683.28
  -1  -4  -4 2016.15  286.57
  -1  -4  -4 1795.49  324.61
  -1  -4  -4 1732.91  683.29
  -1   4  -4 1857.13  286.53
  -1   4  -4 1743.88  324.46
  -1   4  -4 1754.94  683.30
   1  -4   4 1899.18  286.47
   1  -4   4 1812.47  207.19
   1  -4   4 2323.46  683.33
   1   4   5  574.57   92.65
   1   4   5  575.16   67.84
   1   4   5  462.65  219.80
  -1  -4  -5  613.83   92.80
  -1  -4  -5  535.53  107.38
  -1  -4  -5  647.10  219.82
  -1   4  -5  556.70   92.79
  -1   4  -5  526.98  107.27
  -1   4  -5  523.98  219.84
   1  -4   5  541.72   92.63
   1  -4   5  579.61   67.52
   1  -4   5  709.11  219.87
   1   4   6  872.18  143.43
   1   4   6  884.83  104.13
  -1  -4  -6  948.74  143.66
  -1  -4  -6  788.58  164.15
  -1  -4  -6  753.86  341.33
  -1   4  -6  971.52  143.73
  -1   4  -6  958.64  164.50
  -1   4  -6  835.09  341.36
   1  -4   6  998.74  143.58
   1  -4   6  950.60  104.33
   1  -4   6 1198.62  341.40
   1   4   7  593.62   84.73
   1   4   7  525.72   62.15
   1   4   7  454.13  200.50
  -1  -4  -7  569.17   84.96
  -1  -4  -7  540.09   98.91
  -1  -4  -7  568.53  200.52
  -1   4  -7  550.20   85.18
  -1   4  -7  581.12   98.68
  -1   4  -7  432.39  200.55
   1  -4   7  578.34   84.82
   1  -4   7  574.56   62.39
   1  -4   7  657.26  200.61
   1   4   8   51.56   10.00
   1   4   8   46.09   12.12
   1   4   8   37.86   15.40
  -1  -4  -8   48.61   10.66
  -1  -4  -8   49.07   15.16
  -1  -4  -8   40.55   15.55
  -1   4  -8   36.55   11.12
  -1   4  -8   51.28   13.84
  -1   4  -8   34.94   15.87
   1  -4   8   46.94    9.40
   1  -4   8   74.20   15.52
   1  -4   8   45.89   16.44
   1   4   9  122.73   19.36
   1   4   9   99.99   17.33
   1   4   9  107.05   40.85
  -1  -4  -9  114.04   20.38
  -1  -4  -9  117.02   26.54
  -1  -4  -9  110.95   40.95
  -1   4  -9  128.25   20.24
  -1   4  -9   83.74   40.92
   1  -4   9  127.06   19.03
   1  -4   9  106.76   18.34
   1  -4   9  122.96   41.15
  -1   4 -10   76.87    7.83
   1   4  10   61.17   11.19
   1   4  10   55.06   16.54
   1   4  10   57.92   19.99
  -1  -4 -10   66.24   12.57
  -1  -4 -10   68.01   19.92
  -1  -4 -10   48.83   20.05
  -1   4 -10   38.58   20.04
   1  -4  10   67.98   11.40
   1  -4  10   65.68   15.59
   1  -4  10   56.61   20.49
  -1   4 -11   46.78   12.92
   1   4  11   50.77   10.11
   1   4  11   56.43   14.67
   1   4  11   51.51   15.88
  -1  -4 -11   53.07   11.90
  -1  -4 -11   38.54   18.73
  -1  -4 -11   26.57   16.04
  -1   4 -11   44.89   12.51
  -1   4 -11   25.89   15.96
   1  -4  11   49.43   10.27
   1  -4  11   56.19   16.06
   1  -4  11   53.00   17.15
   1   4  12    2.12    7.37
   1   4  12    2.65   15.09
   1   4  12   -2.45    4.41
  -1  -4 -12    1.14   10.01
  -1  -4 -12  -22.89   16.53
  -1  -4 -12    4.92    4.75
  -1   4 -12   -9.93   10.08
  -1   4 -12   13.66   13.71
   1  -4  12    9.19    7.40
   1  -4  12    1.80    5.92
   1   4  13  506.65   64.94
   1   4  13  463.57   49.57
   1   4  13  420.58  149.37
  -1  -4 -13  472.85   64.99
  -1  -4 -13  388.31   79.81
  -1  -4 -13  267.19  149.37
  -1   4 -13  428.74   64.68
  -1   4 -13  370.99   76.51
   1  -4  13  380.26   64.04
   1  -4  13  502.66  149.52
   1   4  14   62.92   15.42
   1   4  14   45.47   18.13
   1   4  14   61.64   19.89
  -1  -4 -14   61.41   15.40
  -1  -4 -14   63.50   26.62
  -1  -4 -14   41.06   20.16
  -1   4 -14   63.15   14.73
  -1   4 -14   82.39   26.62
  -1   4 -14   25.05   19.84
   1  -4  14   61.54   13.16
   1  -4  14   64.99   20.37
   1   4  15  113.65   21.44
   1   4  15   81.39   27.94
  -1  -4 -15   74.23   18.00
  -1  -4 -15   40.51   28.34
  -1   4 -15   84.68   17.99
   1  -4  15   91.50   28.60
   1   4  16   11.08    6.38
  -1  -4 -16   -2.62   12.47
  -1   4 -16   -0.04   21.70
   1  -4  16   10.82    8.75
   1   4  17   91.36   39.19
  -1  -4 -17  120.42   26.09
  -1   4 -17  108.87   25.76
   1  -4  17  113.26   39.40
  -1  -4 -18    9.93   20.47
  -1   4 -18   35.99   19.75
   1  -4  18   15.84   10.94
   1   4  19   81.71   37.56
  -1  -4 -19   90.65   28.30
  -1   4 -19   86.20   26.20
   1  -4  19  111.04   37.38
   1   4  20   -2.61    8.87
  -1  -4 -20   -9.36   23.45
  -1   4 -20   17.11   18.08
   1  -4  20    4.21    9.41
   1   4  21   -7.08   10.43
  -1  -4 -21   20.48   23.58
  -1   4 -21   12.71   16.73
   1  -4  21   15.86   12.57
  -1   4 -22   -2.05   11.67
   1   4  22    4.29   12.01
  -1  -4 -22    0.20   22.20
   1  -4  22    6.20   11.21
   1   4  23    6.90   22.02
  -1  -4 -23   12.74   21.17
  -1   4 -23   27.50   18.46
   1  -4  23   86.46   26.06
   1  -4  24  139.73   60.00
   1   5   0  802.36  109.48
  -1  -5   0  701.98   94.49
  -1  -5   0  815.40  107.90
  -1  -5   0  560.01  224.44
  -1  -5   0  580.72  224.44
   1  -5   0  625.90  224.42
   1   5   1  351.41   44.79
  -1  -5  -1  329.73   44.74
  -1  -5  -1  332.27   52.02
  -1  -5  -1  251.18  105.37
  -1  -5  -1  275.97  105.37
  -1   5  -1  196.94  105.33
   1  -5   1  349.60  105.40
   1   5   2  343.43   47.98
   1   5   2  375.07   57.12
  -1  -5  -2  342.76   47.96
  -1  -5  -2  366.68   56.33
  -1  -5  -2  299.12  113.09
  -1  -5  -2  275.62  113.06
  -1   5  -2  377.20   48.16
  -1   5  -2  376.16   57.05
  -1   5  -2  229.79  113.06
   1  -5   2  355.34   47.90
   1  -5   2  371.93  113.11
   1   5   3   -2.30    3.50
   1   5   3    3.55    7.68
  -1  -5  -3    2.39    4.33
  -1  -5  -3   -9.03    5.59
  -1  -5  -3    0.64    1.81
  -1   5  -3   -1.26    4.20
  -1   5  -3    1.48    6.26
  -1   5  -3    0.18    2.99
   1  -5   3    0.30    3.61
   1  -5   3   -0.90    3.90
   1   5   4   44.82    8.44
   1   5   4   64.33   10.45
  -1  -5  -4   49.20   12.83
  -1  -5  -4   46.98   17.47
  -1   5  -4   50.66    9.42
  -1   5  -4   53.26   13.08
  -1   5  -4   40.53   17.89
   1  -5   4   42.74    8.87
   1  -5   4   47.99   17.75
   1   5   5   13.87    5.18
   1   5   5   12.60    7.29
  -1  -5  -5    8.57    6.36
  -1  -5  -5    8.08    8.71
  -1   5  -5   15.81    6.94
  -1   5  -5    2.65    9.64
  -1   5  -5   15.20    7.02
   1  -5   5   16.43    4.99
   1  -5   5   15.32    6.88
   1   5   6  498.95   56.90
   1   5   6  456.28  183.30
  -1  -5  -6  531.07   77.71
  -1  -5  -6  423.51   90.44
  -1  -5  -6  456.60  183.31
  -1   5  -6  483.52   77.74
  -1   5  -6  552.02   90.96
  -1   5  -6  408.38  183.39
   1  -5   6  529.80   77.61
   1  -5   6  602.23  183.43
   1   5   7  212.99   37.03
   1   5   7  217.74   28.18
   1   5   7  220.87   86.34
  -1  -5  -7  212.16   45.93
  -1   5  -7  229.86   37.58
  -1   5  -7  229.65   45.87
  -1   5  -7  176.21   86.48
   1  -5   7  236.96   37.35
   1  -5   7  266.22   86.54
   1   5   8  231.44   30.17
   1   5   8  202.30   91.97
  -1  -5  -8  251.71   39.94
  -1  -5  -8  218.56   48.07
  -1  -5  -8  283.41   92.04
  -1   5  -8  227.37   40.00
  -1   5  -8  259.79   48.83
  -1   5  -8  176.59   92.11
   1  -5   8  261.95   39.80
   1  -5   8  291.39   92.22
   1   5   9   12.13   10.72
   1   5   9    7.34   10.70
   1   5   9   -1.52    2.45
  -1  -5  -9   -2.63    7.40
  -1  -5  -9    4.57   18.20
  -1  -5  -9    1.33    5.24
  -1   5  -9   -3.73    8.01
  -1   5  -9  -10.24   12.33
  -1   5  -9    2.06    5.18
   1  -5   9    2.62    6.48
   1  -5   9   -0.73    5.66
   1   5  10  647.37   79.90
   1   5  10  519.86   59.17
   1   5  10  495.39  186.89
  -1  -5 -10  570.41   79.76
  -1  -5 -10  632.33   95.23
  -1  -5 -10  452.94  186.93
  -1   5 -10  516.61   79.71
  -1   5 -10  516.28   93.82
  -1   5 -10  335.84  186.90
   1  -5  10  545.96   79.49
   1  -5  10  631.10  187.05
   1   5  11  201.62   27.90
   1   5  11  150.39   23.22
   1   5  11  165.95   59.21
  -1  -5 -11  174.77   27.56
  -1  -5 -11  211.70   39.46
  -1  -5 -11  133.44   59.31
  -1   5 -11  169.92   27.59
  -1   5 -11  177.11   39.50
  -1   5 -11   95.03   59.34
   1  -5  11  209.55   28.12
   1  -5  11  206.47   59.55
   1   5  12  175.89   24.91
   1   5  12  157.12   22.23
   1   5  12  157.27   50.22
  -1  -5 -12  166.37   24.63
  -1  -5 -12  182.99   36.99
  -1  -5 -12  102.98   50.28
  -1   5 -12  166.20   24.77
  -1   5 -12  183.32   36.98
  -1   5 -12   81.60   50.25
   1  -5  12  162.40   25.04
   1  -5  12  165.87   50.60
   1   5  13   88.28   16.99
   1   5  13   78.48   18.13
   1   5  13   86.50   26.08
  -1  -5 -13   90.71   16.81
  -1  -5 -13   58.24   29.89
  -1  -5 -13   42.02   26.17
  -1   5 -13   86.92   17.16
  -1   5 -13   92.81   29.65
  -1   5 -13   38.15   26.37
   1  -5  13   77.16   17.07
   1  -5  13   97.06   27.11
   1   5  14    6.09   13.16
   1   5  14    9.95   17.02
   1   5  14   26.91    9.32
  -1  -5 -14    6.55   11.91
  -1  -5 -14   22.86   26.38
  -1  -5 -14    7.91    8.63
  -1   5 -14   16.79   13.92
[truncated: 266,937 more chars]
