# Supplementary material for: Design of new anti-Alzheimer drugs: ring-expansion synthesis and synchrotron X-ray diffraction study of dimethyl 4-ethyl-11-fluoro-1,4,5,6,7,8-hexa­hydro­azonino[5,6-b]indole-2,3-di­carboxyl­ate
Source: Acta Crystallogr E Crystallogr Commun. 2018 Feb 7;74(Pt 3):298–301. doi: 10.1107/S2056989018001329 (PMC5947790; doi:10.1107/S2056989018001329)
Supplement: Supplementary file 2 [file e-74-00298-Isup2.hkl]

data_I                                                                          
_shelx_title ' I in P2(1)/c'                                                    
_shelx_refln_list_code          4                                               
_shelx_F_calc_maximum      152.21                                               
_exptl_crystal_F_000       792.00                                               
_reflns_d_resolution_high  0.7813                                               
                                                                                
loop_                                                                           
 _space_group_symop_operation_xyz                                               
 'x, y, z'                                                                      
 '-x, y+1/2, -z+1/2'                                                            
 '-x, -y, -z'                                                                   
 'x, -y-1/2, z-1/2'                                                             
                                                                                
_cell_length_a     8.4632                                                       
_cell_length_b    10.9932                                                       
_cell_length_c    20.5201                                                       
_cell_angle_alpha  90.000                                                       
_cell_angle_beta   99.601                                                       
_cell_angle_gamma  90.000                                                       
                                                                                
_shelx_F_squared_multiplier     1.000                                           
                                                                                
loop_                                                                           
 _refln_index_h                                                                 
 _refln_index_k                                                                 
 _refln_index_l                                                                 
 _refln_F_squared_calc                                                          
 _refln_F_squared_meas                                                          
 _refln_F_squared_sigma                                                         
 _refln_observed_status                                                         
   1   0   0       7523.16       8963.48       437.72 o                         
   2   0   0       3879.05       3979.40       122.98 o                         
   3   0   0       4911.26       4559.17       198.80 o                         
   4   0   0        744.81        694.76        66.26 o                         
   5   0   0          9.25          6.23         8.04 o                         
   6   0   0        750.00        649.21        74.45 o                         
   7   0   0        749.87        666.78        55.49 o                         
   8   0   0        191.46        267.35        45.15 o                         
   9   0   0         25.24         24.31        11.05 o                         
  10   0   0         74.78         21.45        23.00 o                         
   1   1   0       1298.01       1268.68        69.10 o                         
   2   1   0       4863.13       4794.52       283.64 o                         
   3   1   0         38.18         22.54         4.52 o                         
   4   1   0       1623.72       1471.70        96.83 o                         
   5   1   0        126.72        122.87        10.91 o                         
   6   1   0       1232.04       1140.92        77.83 o                         
   7   1   0        237.27        263.42        32.28 o                         
   8   1   0        126.34        104.68        18.95 o                         
   9   1   0          8.25         10.53         9.27 o                         
  10   1   0          9.63         -4.08         8.81 o                         
   0   2   0        362.92        285.31        75.90 o                         
   1   2   0       5556.77       5898.09       338.06 o                         
   2   2   0      13174.52      15974.55       941.56 o                         
   3   2   0        865.94        844.69        55.66 o                         
   4   2   0        569.08        549.21        40.14 o                         
   5   2   0        185.92        185.61        16.04 o                         
   6   2   0          0.21          5.13         3.88 o                         
   7   2   0        119.50        122.30        19.33 o                         
   8   2   0        211.78        245.21        28.37 o                         
   9   2   0          0.15          1.67        17.92 o                         
  10   2   0         43.89         32.08        10.01 o                         
   1   3   0       2361.33       2319.71       132.95 o                         
   2   3   0       1638.54       1663.56        90.74 o                         
   3   3   0         41.48         45.30         5.38 o                         
   4   3   0        787.40        951.57        62.07 o                         
   5   3   0        664.57        655.47        29.51 o                         
   6   3   0         10.26         10.26         3.91 o                         
   7   3   0          5.66         13.74        15.55 o                         
   8   3   0         76.74         86.39        17.95 o                         
   9   3   0         25.11         20.88         9.74 o                         
  10   3   0         59.13         37.79        18.76 o                         
   0   4   0        250.51        227.18        85.55 o                         
   1   4   0          2.60          3.47         2.72 o                         
   2   4   0        263.84        276.83        21.09 o                         
   3   4   0         53.89         62.05         6.74 o                         
   4   4   0          0.09          4.83         2.90 o                         
   5   4   0         37.07         35.65         5.95 o                         
   6   4   0         23.07         22.41         5.64 o                         
   7   4   0        866.40        991.83        84.67 o                         
   8   4   0        268.03        300.94        21.29 o                         
   9   4   0          8.69          8.73         9.64 o                         
  10   4   0         19.33         11.67        16.28 o                         
   1   5   0       1318.05       1412.51       103.16 o                         
   2   5   0        684.58        739.73        35.95 o                         
   3   5   0       1622.60       1615.74        91.02 o                         
   4   5   0       1314.29       1384.80        80.91 o                         
   5   5   0         59.68         57.28         6.44 o                         
   6   5   0       2929.55       2883.36       217.55 o                         
   7   5   0         17.33         39.80        11.45 o                         
   8   5   0        434.01        515.06        50.42 o                         
   9   5   0          7.59         12.79        14.92 o                         
   1   6   0          2.70          3.93         2.46 o                         
   2   6   0        173.43        223.75        23.52 o                         
   3   6   0          1.22          2.69         2.85 o                         
   4   6   0        107.50        122.19        10.79 o                         
   5   6   0         17.38         16.26         4.38 o                         
   6   6   0       1740.31       2061.16       178.95 o                         
   7   6   0          6.57         -1.41         8.07 o                         
   8   6   0         74.55         64.69        24.67 o                         
   9   6   0        348.44        282.70        50.23 o                         
   1   7   0        650.81        654.80       142.04 o                         
   2   7   0        857.37       1081.27        91.31 o                         
   3   7   0         34.76         29.47         7.85 o                         
   4   7   0        963.07       1122.59        61.45 o                         
   5   7   0          1.34         -4.11         4.96 o                         
   6   7   0         26.57         45.91        13.96 o                         
   7   7   0          3.98          2.80         7.03 o                         
   8   7   0          3.05          5.08        12.63 o                         
   9   7   0         50.74         43.38        19.90 o                         
   0   8   0        201.99        216.67        57.93 o                         
   1   8   0        292.25        300.70        69.13 o                         
   2   8   0        158.24        186.88        21.02 o                         
   3   8   0         16.55         28.70         7.07 o                         
   4   8   0         46.41         48.61        13.73 o                         
   5   8   0       1123.07       1287.33       109.65 o                         
   6   8   0         99.62         86.04        20.31 o                         
   7   8   0          6.06         13.89         9.96 o                         
   8   8   0         85.72         48.69        36.89 o                         
   1   9   0         76.23        101.24        27.22 o                         
   2   9   0        178.00        203.34        54.00 o                         
   3   9   0        325.61        385.04        52.95 o                         
   4   9   0        487.52        699.54        82.77 o                         
   5   9   0        592.69        836.84        90.69 o                         
   6   9   0         52.50         51.34        18.95 o                         
   7   9   0         20.64         18.60        11.28 o                         
   8   9   0         14.63         11.15        12.98 o                         
   0  10   0         10.61          4.64         7.87 o                         
   1  10   0        136.95         68.86        27.77 o                         
   2  10   0         23.31         40.72        22.19 o                         
   3  10   0          0.08          4.23        15.68 o                         
   4  10   0          0.07          4.38        15.38 o                         
   5  10   0         24.65         29.86        32.10 o                         
   6  10   0        108.45         78.10        33.69 o                         
   7  10   0         76.66         76.90        32.90 o                         
   1  11   0        131.28         88.39        36.60 o                         
   2  11   0         22.09         27.58        21.48 o                         
   3  11   0         25.19         28.88        24.95 o                         
   4  11   0          3.97          1.06        20.02 o                         
   5  11   0        126.58        173.78        69.16 o                         
   6  11   0         89.33         43.58        26.62 o                         
   4  12   0         28.80         36.75        30.41 o                         
 -10   1   1          1.48          2.45        11.60 o                         
  -9   1   1        797.67        886.87        79.17 o                         
  -8   1   1         51.60         54.76        13.26 o                         
  -7   1   1        320.78        291.25        35.27 o                         
  -6   1   1          4.91          3.85         3.35 o                         
  -5   1   1        236.28        226.96        10.53 o                         
  -4   1   1        125.54        105.40         7.53 o                         
  -3   1   1        383.52        405.49        20.59 o                         
  -2   1   1       1896.50       1557.51        42.64 o                         
  -1   1   1       1321.64       1319.72        59.30 o                         
   1   1   1        276.18        258.93        14.09 o                         
   2   1   1        900.36        740.12        47.56 o                         
   3   1   1         14.52         18.03         3.35 o                         
   5   1   1        350.31        289.69        23.19 o                         
   6   1   1        311.90        265.67        22.21 o                         
   7   1   1        149.09        146.98        19.21 o                         
   8   1   1          7.11         11.55        20.17 o                         
   9   1   1         11.27         16.67        21.23 o                         
  10   1   1         31.32         13.79        11.50 o                         
 -10   2   1        153.29         96.65        19.29 o                         
  -9   2   1         20.91         12.11         6.90 o                         
  -8   2   1         45.83         59.60        13.91 o                         
  -7   2   1        977.11       1012.89        85.22 o                         
  -6   2   1         50.74         41.91         8.05 o                         
  -5   2   1        286.46        273.45        12.80 o                         
  -4   2   1         20.07         25.98         5.07 o                         
  -3   2   1         87.65         94.61         7.05 o                         
  -2   2   1      10751.97      12032.51       708.12 o                         
  -1   2   1       3093.24       3015.69       170.41 o                         
   0   2   1       3859.98       3440.50       254.02 o                         
   1   2   1       1584.95       1428.03        82.65 o                         
   2   2   1        180.21        172.31        11.45 o                         
   3   2   1       1084.57       1066.67        51.02 o                         
   4   2   1        990.77        915.93        65.02 o                         
   5   2   1         58.07         52.65         6.41 o                         
   6   2   1        522.62        463.76        42.10 o                         
   7   2   1        191.66        194.30        23.53 o                         
   8   2   1       1136.98       1382.83        42.14 o                         
   9   2   1         19.28         17.02        10.79 o                         
  10   2   1        255.97        225.84        31.56 o                         
 -10   3   1        212.81        165.98        32.14 o                         
  -9   3   1        180.06        158.20        26.02 o                         
  -8   3   1        186.06        237.71        29.65 o                         
  -7   3   1        374.26        429.31        20.55 o                         
  -6   3   1          0.66          1.99         2.97 o                         
  -5   3   1         39.40         46.98         6.47 o                         
  -4   3   1       2397.89       2645.05        54.56 o                         
  -3   3   1         87.34        109.20        11.56 o                         
  -2   3   1       1544.44       1401.20        66.19 o                         
  -1   3   1        707.76        723.77        46.24 o                         
   0   3   1       8387.24       8504.32       699.06 o                         
   1   3   1        608.52        578.41        33.03 o                         
   2   3   1      18765.51      23240.72      1448.95 o                         
   3   3   1       2701.90       2756.47       168.60 o                         
   4   3   1        143.90        147.53        11.01 o                         
   5   3   1         41.39         38.85         5.32 o                         
   6   3   1          0.97          1.45         3.85 o                         
   7   3   1         77.45         88.66        13.52 o                         
   8   3   1         17.43         21.29        19.98 o                         
   9   3   1        125.34        168.72        25.45 o                         
  10   3   1         65.98         44.24        22.64 o                         
 -10   4   1        148.42         91.37        52.66 o                         
  -9   4   1         37.73         46.51        11.19 o                         
  -8   4   1          2.49          7.07         7.89 o                         
  -7   4   1        197.82        235.47        16.90 o                         
  -6   4   1         13.45         16.44         5.05 o                         
  -5   4   1        769.05        838.96        44.41 o                         
  -4   4   1        220.84        219.94        14.63 o                         
  -3   4   1       1808.31       1757.01       112.57 o                         
  -2   4   1       1586.97       1740.26        94.53 o                         
  -1   4   1        108.32        116.86        14.85 o                         
   0   4   1        702.11        626.37        33.79 o                         
   1   4   1        864.02        774.77        40.68 o                         
   2   4   1      13204.42      16026.11      1011.79 o                         
   3   4   1        371.26        342.44        18.70 o                         
   4   4   1         45.22         36.23         4.96 o                         
   5   4   1       1423.21       1398.75        79.76 o                         
   6   4   1       1593.71       1514.11       135.25 o                         
   7   4   1         20.31         18.96        15.11 o                         
   8   4   1         38.91         46.85        15.57 o                         
   9   4   1         47.89         55.28        18.08 o                         
  10   4   1          0.01        -10.23        12.32 o                         
 -10   5   1         48.61         50.82        22.28 o                         
  -9   5   1         64.89         56.51        12.96 o                         
  -8   5   1         44.87         49.75        11.63 o                         
  -7   5   1          6.08         18.28         8.64 o                         
  -6   5   1         67.19         76.13        11.64 o                         
  -5   5   1        180.56        165.67        14.75 o                         
  -4   5   1        396.55        385.62        26.72 o                         
  -3   5   1       9473.41      10860.85       696.42 o                         
  -2   5   1        242.84        257.74        28.08 o                         
  -1   5   1        173.47        174.99        66.29 o                         
   0   5   1          5.21          2.89         2.12 o                         
   1   5   1        753.08        613.11        45.40 o                         
   2   5   1        788.28        797.34        40.10 o                         
   3   5   1       1815.01       1834.55        91.45 o                         
   4   5   1        157.64        195.97        11.49 o                         
   5   5   1         68.42         74.57         7.81 o                         
   6   5   1         13.99         14.89         6.19 o                         
   7   5   1        235.85        272.72        30.01 o                         
   8   5   1         39.29         43.63        17.23 o                         
   9   5   1         20.83         22.38        10.01 o                         
  -9   6   1         76.72         68.29        24.55 o                         
  -8   6   1         26.92         51.71        17.33 o                         
  -7   6   1        132.79        155.11        18.87 o                         
  -6   6   1        199.24        205.81        22.41 o                         
  -5   6   1         46.51         48.22         6.68 o                         
  -4   6   1         33.38         42.64         6.31 o                         
  -3   6   1        408.70        473.62        31.86 o                         
  -2   6   1          0.26          2.03         2.54 o                         
  -1   6   1        444.02        415.12        41.26 o                         
   0   6   1         22.10         25.33         6.16 o                         
   1   6   1         19.18         17.10         2.87 o                         
   2   6   1       1763.45       1832.82        88.68 o                         
   3   6   1       1552.56       1828.81        79.76 o                         
   4   6   1         24.45         26.04         4.80 o                         
   5   6   1          5.17          4.92         3.30 o                         
   6   6   1          2.34          6.03         8.58 o                         
   7   6   1        260.17        288.74        31.42 o                         
   8   6   1         30.03         41.67        16.63 o                         
   9   6   1         29.66         31.84        17.10 o                         
  -9   7   1         22.53         18.94        12.99 o                         
  -8   7   1         25.89         15.81        12.74 o                         
  -7   7   1        134.92        142.78        20.76 o                         
  -6   7   1        194.96        257.84        25.20 o                         
  -5   7   1         22.10         21.86         8.40 o                         
  -4   7   1       1477.80       1893.58        92.33 o                         
  -3   7   1        317.30        455.56        45.25 o                         
  -2   7   1        319.59        400.32        36.36 o                         
  -1   7   1        342.74        330.88        85.67 o                         
   0   7   1         20.25         13.96         4.65 o                         
   1   7   1         11.46         14.31         6.02 o                         
   2   7   1         49.52         48.65         9.07 o                         
   3   7   1          5.59          4.78         3.81 o                         
   4   7   1         33.71         34.52         5.45 o                         
   5   7   1        371.64        416.09        44.53 o                         
   6   7   1         16.31         37.12        13.10 o                         
   7   7   1          8.50          9.57        13.86 o                         
   8   7   1         15.13         10.03         9.13 o                         
   9   7   1         57.90         62.46        27.06 o                         
  -8   8   1        116.64         54.63        48.74 o                         
  -7   8   1         10.62          1.21         8.90 o                         
  -6   8   1          6.34          3.79         9.01 o                         
  -5   8   1          0.01          7.95         6.87 o                         
  -4   8   1          0.54          2.84         7.18 o                         
  -3   8   1        355.87        433.37        47.48 o                         
  -2   8   1         16.52         16.80         6.49 o                         
  -1   8   1        275.16        302.74        81.22 o                         
   0   8   1         67.16         54.06        21.17 o                         
   1   8   1       1972.21       2312.19       601.31 o                         
   2   8   1        232.41        222.27        60.30 o                         
   3   8   1          8.32         14.23         5.59 o                         
   4   8   1        752.56        867.83        73.17 o                         
   5   8   1          2.27          8.70         7.77 o                         
   6   8   1         49.26         53.29        14.79 o                         
   7   8   1         90.65         35.19        44.92 o                         
   8   8   1        248.49        127.56        89.33 o                         
  -8   9   1         99.17        154.77        60.00 o                         
  -7   9   1        108.75         71.45        38.79 o                         
  -6   9   1       1107.02        773.37       374.26 o                         
  -5   9   1        241.59        282.64        41.71 o                         
  -4   9   1       1899.45       2547.91       275.50 o                         
  -3   9   1         70.05         95.89        22.17 o                         
  -2   9   1        174.07        193.49        48.88 o                         
  -1   9   1        313.12        369.67        95.74 o                         
   0   9   1        905.66        794.46       149.82 o                         
   1   9   1        291.05        290.88        62.46 o                         
   2   9   1          6.28         13.40        13.80 o                         
   3   9   1         44.69         59.60        14.75 o                         
   4   9   1        311.22        460.40        51.71 o                         
   5   9   1         58.82         74.97        22.32 o                         
   6   9   1        141.79         67.72        36.89 o                         
   7   9   1         37.71         29.78        16.58 o                         
  -7  10   1         73.28         74.33        34.19 o                         
  -6  10   1          1.96         -1.60        14.05 o                         
  -5  10   1        108.83         83.85        32.77 o                         
  -4  10   1         53.02         42.04        19.32 o                         
  -3  10   1        118.65        113.27        34.66 o                         
  -2  10   1         14.73         21.79        19.58 o                         
  -1  10   1         44.92         39.71        13.55 o                         
   0  10   1        439.37        216.06        82.17 o                         
   1  10   1        663.97        427.08       161.28 o                         
   2  10   1          3.27         13.37        16.27 o                         
   3  10   1        265.90        393.44       149.20 o                         
   4  10   1         83.13         67.37        22.42 o                         
   5  10   1          2.03         -8.31        26.31 o                         
   6  10   1        113.28         76.16        85.60 o                         
   7  10   1          8.78         -6.73        14.49 o                         
  -6  11   1          3.09          7.81        21.18 o                         
  -5  11   1          0.76          9.13        20.80 o                         
  -4  11   1         53.12         60.22        29.24 o                         
  -3  11   1          8.81         12.14        21.53 o                         
   1  11   1         16.62          7.94        12.92 o                         
   2  11   1        472.76        582.13       220.35 o                         
   3  11   1        241.56        281.25       108.15 o                         
   4  11   1        128.97        157.72        63.22 o                         
   5  11   1          0.05          1.17        15.68 o                         
  -4  12   1          0.08         -1.66        24.77 o                         
  -3  12   1        208.73        174.44        70.66 o                         
  -2  12   1          5.63        -19.63        31.65 o                         
  -1  12   1         96.12        143.36        62.70 o                         
   2  12   1          4.77         -1.19        28.99 o                         
   3  12   1          1.54          8.13        34.26 o                         
 -10   0   2       1168.60       1196.26        48.66 o                         
  -9   0   2        281.41        300.07        44.86 o                         
  -8   0   2         84.43        128.23        25.18 o                         
  -7   0   2          1.00          2.61         6.78 o                         
  -6   0   2        510.94        488.57        65.03 o                         
  -5   0   2       4520.01       4541.56       480.79 o                         
  -4   0   2        240.66        218.31        34.41 o                         
  -3   0   2       6594.21       7074.30       195.99 o                         
  -2   0   2        184.49        145.96         8.72 o                         
  -1   0   2        602.19        464.40        32.83 o                         
   1   0   2       2550.48       2178.35       205.22 o                         
   2   0   2        426.39        334.92        33.88 o                         
   3   0   2        995.88        912.36        80.58 o                         
   4   0   2       1133.25       1109.99       113.72 o                         
   5   0   2       1128.24        972.45       123.39 o                         
   6   0   2        433.15        352.29        66.09 o                         
   7   0   2        463.93        473.67        65.99 o                         
   8   0   2        549.95        599.78        80.96 o                         
   9   0   2          1.94          4.56        29.69 o                         
  10   0   2          6.55         -6.47        13.08 o                         
 -10   1   2         27.31         15.38         7.60 o                         
  -9   1   2         78.03         62.42        15.27 o                         
  -8   1   2         13.69         18.57         6.90 o                         
  -7   1   2         78.50         73.40        14.05 o                         
  -6   1   2        858.73        757.02        67.71 o                         
  -5   1   2       1887.64       1743.37        93.52 o                         
  -4   1   2          1.92          1.17         2.58 o                         
  -3   1   2        117.50        124.13         8.28 o                         
  -2   1   2         20.99         21.10         5.48 o                         
  -1   1   2      21458.22      16653.56      2948.37 o                         
   0   1   2       3482.54       3037.20       140.34 o                         
   1   1   2        641.60        541.89        29.25 o                         
   2   1   2       8853.59       8707.62       442.02 o                         
   3   1   2       4041.59       4252.31       215.05 o                         
   4   1   2       2337.15       2154.58       108.53 o                         
   5   1   2        528.98        515.51        40.22 o                         
   6   1   2         44.54         40.81         6.07 o                         
   7   1   2         70.32         53.95        19.58 o                         
   8   1   2          6.97        -11.15        19.35 o                         
   9   1   2        153.77        180.77        27.70 o                         
  10   1   2        138.47         93.08        42.82 o                         
 -10   2   2          4.89         11.80        10.14 o                         
  -9   2   2         69.14         67.07        18.11 o                         
  -8   2   2        446.62        459.22        46.37 o                         
  -7   2   2       1783.60       1878.22       184.68 o                         
  -6   2   2         38.02         28.02         5.54 o                         
  -5   2   2        717.66        728.86        57.87 o                         
  -4   2   2        552.89        539.37        36.75 o                         
  -3   2   2        308.26        324.74        22.84 o                         
  -2   2   2         60.20         61.17         5.20 o                         
   0   2   2      11171.13      11611.43       705.66 o                         
   1   2   2        642.94        583.39        31.33 o                         
   2   2   2        123.36         91.26         7.12 o                         
   3   2   2       1193.39       1203.40        72.10 o                         
   4   2   2        643.74        632.24        42.82 o                         
   5   2   2        730.42        700.57        52.42 o                         
   6   2   2        774.50        644.60        55.50 o                         
   7   2   2         35.14         79.37        20.36 o                         
   8   2   2         16.61         26.45        19.61 o                         
   9   2   2         26.71         22.54        22.69 o                         
  10   2   2         55.26         38.01        13.68 o                         
 -10   3   2        171.41        138.82        22.89 o                         
  -9   3   2        592.74        557.88        54.01 o                         
  -8   3   2         71.04         84.79        13.13 o                         
  -7   3   2        649.72        713.12        72.52 o                         
  -6   3   2        336.00        337.77        30.45 o                         
  -5   3   2          0.53          1.61         2.44 o                         
  -4   3   2        115.13        124.04        10.97 o                         
  -3   3   2       8195.64       9677.05       391.87 o                         
  -2   3   2        655.03        643.90        42.55 o                         
  -1   3   2         10.45          3.56         2.95 o                         
   0   3   2       1720.56       1396.78        77.08 o                         
   1   3   2        371.87        318.48        18.26 o                         
   2   3   2       2704.11       2616.94       146.94 o                         
   3   3   2       1186.43       1228.99        76.46 o                         
   4   3   2          1.30          4.63         2.77 o                         
   5   3   2         81.52         82.15         6.76 o                         
   6   3   2        271.18        227.38        20.31 o                         
   7   3   2        106.87        121.82        21.97 o                         
   8   3   2        167.65        202.54        29.23 o                         
   9   3   2          1.95         -0.67        10.24 o                         
  10   3   2        152.95        131.61        29.16 o                         
 -10   4   2        149.44        110.36        28.45 o                         
  -9   4   2        326.60        304.51        59.33 o                         
  -8   4   2          9.53          9.22         6.65 o                         
  -7   4   2        663.96        722.74        64.47 o                         
  -6   4   2       1840.73       1700.45       134.10 o                         
  -5   4   2         89.00        115.57        11.02 o                         
  -4   4   2        853.14        822.24        59.69 o                         
  -3   4   2        368.49        354.91        26.32 o                         
  -2   4   2       1239.82       1227.28        77.06 o                         
  -1   4   2        791.96        832.83        77.22 o                         
   0   4   2         42.54         39.87         5.25 o                         
   1   4   2        119.73        128.45         7.78 o                         
   2   4   2       1957.67       1929.34        99.31 o                         
   3   4   2       5053.19       5229.71       270.84 o                         
   4   4   2         13.17         13.72         3.36 o                         
   5   4   2         31.61         22.10         4.88 o                         
   6   4   2       2198.49       1922.01       150.94 o                         
   7   4   2         88.20        104.59        21.38 o                         
   8   4   2         49.91         67.66        23.15 o                         
   9   4   2          5.46          7.72         8.60 o                         
  10   4   2          0.87          4.44        13.78 o                         
 -10   5   2        142.88        121.45        43.13 o                         
  -9   5   2         63.03         45.24        16.79 o                         
  -8   5   2          1.32          1.52         7.68 o                         
  -7   5   2        417.90        497.79        45.65 o                         
  -6   5   2        115.38         87.54        18.95 o                         
  -5   5   2         19.82         26.82         4.86 o                         
  -4   5   2       1239.72       1274.67        86.30 o                         
  -3   5   2       1030.90        971.24        98.01 o                         
  -2   5   2        190.40        241.00        17.34 o                         
  -1   5   2         54.61         57.27         9.51 o                         
   0   5   2        207.39        179.78        17.75 o                         
   1   5   2        671.68        668.59        34.53 o                         
   2   5   2       1663.23       1766.08        78.17 o                         
   3   5   2        255.81        234.36        13.20 o                         
   4   5   2        796.03        826.26        44.70 o                         
   5   5   2        540.74        538.01        33.51 o                         
   6   5   2        101.02         89.01        11.59 o                         
   7   5   2        242.22        323.37        36.30 o                         
   8   5   2        354.84        445.77        44.26 o                         
   9   5   2         16.74         13.34        10.36 o                         
  -9   6   2          4.73         -1.97        11.47 o                         
  -8   6   2          3.79         22.56        11.47 o                         
  -7   6   2        232.06        259.05        22.95 o                         
  -6   6   2        427.98        451.35        41.29 o                         
  -5   6   2          1.15          0.08         3.38 o                         
  -4   6   2        335.07        371.13        24.57 o                         
  -3   6   2         36.77         44.48         5.60 o                         
  -2   6   2        192.98        225.87        26.30 o                         
  -1   6   2         41.04         43.44         5.76 o                         
   0   6   2         12.11          7.51         2.92 o                         
   1   6   2        238.40        218.93        17.53 o                         
   2   6   2       1291.97       1304.71        62.94 o                         
   3   6   2         54.97         56.82         5.57 o                         
   4   6   2        675.14        781.67        40.25 o                         
   5   6   2        136.92        140.74        13.39 o                         
   6   6   2        371.22        445.29        39.73 o                         
   7   6   2          0.28          7.80         9.37 o                         
   8   6   2         38.77         48.51        16.79 o                         
   9   6   2          9.84          9.23        14.87 o                         
  -9   7   2        211.13        102.59        73.52 o                         
  -8   7   2        159.71        132.49        49.10 o                         
  -7   7   2         11.29         14.74        11.48 o                         
  -6   7   2         33.09         27.10        10.59 o                         
  -5   7   2       1587.31       2024.37       126.41 o                         
  -4   7   2          5.36          1.67         4.61 o                         
  -3   7   2        220.58        271.37        25.75 o                         
  -2   7   2         82.05         91.80        10.88 o                         
  -1   7   2       1018.46       1169.40       122.28 o                         
   0   7   2        189.28        168.08        44.72 o                         
   1   7   2         68.31         68.22        13.74 o                         
   2   7   2          2.39          1.33         2.98 o                         
   3   7   2       1201.20       1440.09        80.50 o                         
   4   7   2       3954.86       4674.96       248.84 o                         
   5   7   2        269.81        246.84        32.85 o                         
   6   7   2         36.05         54.00        17.30 o                         
   7   7   2         88.68         93.35        26.88 o                         
   8   7   2         12.78         19.38        14.37 o                         
   9   7   2         41.59         47.55        21.02 o                         
  -8   8   2          3.39          2.21        11.28 o                         
  -7   8   2        105.42         58.28        48.27 o                         
  -6   8   2          6.00          7.99        10.92 o                         
  -5   8   2        268.99        296.69        31.00 o                         
  -4   8   2        531.61        627.69        59.23 o                         
  -3   8   2          0.59          3.35         5.61 o                         
  -2   8   2         53.01         60.36         9.24 o                         
  -1   8   2         68.34        135.61        52.24 o                         
   0   8   2         99.28         95.44        25.87 o                         
   1   8   2          0.28          5.61         4.31 o                         
   2   8   2        148.90        151.91        20.79 o                         
   3   8   2          0.84          2.54         3.43 o                         
   4   8   2          0.32          2.14         5.60 o                         
   5   8   2          0.20          5.72         6.42 o                         
   6   8   2         40.30         54.44        16.39 o                         
   7   8   2          6.91         19.93        18.61 o                         
   8   8   2         44.64         21.17        15.36 o                         
  -8   9   2         33.71         27.90        16.04 o                         
  -7   9   2        129.19         73.39        46.59 o                         
  -6   9   2         77.01         40.64        29.11 o                         
  -5   9   2         23.31         38.63        17.13 o                         
  -4   9   2        167.35        236.70        86.68 o                         
  -3   9   2        126.73        159.91        29.24 o                         
  -2   9   2         93.78        137.48        35.93 o                         
  -1   9   2        287.55        247.26        93.53 o                         
   0   9   2        609.92        511.69       193.09 o                         
   1   9   2        185.51        181.90        44.79 o                         
   2   9   2         10.96         10.37         7.13 o                         
   3   9   2         61.18         42.04        13.90 o                         
   4   9   2        135.59        174.86        29.28 o                         
   5   9   2         59.08         52.33        18.61 o                         
   6   9   2        126.70         63.60        32.55 o                         
   7   9   2         20.60         45.24        20.50 o                         
  -7  10   2          3.63         -3.73        19.28 o                         
  -6  10   2        229.73        101.97        67.76 o                         
  -5  10   2         98.89        132.84        36.98 o                         
  -4  10   2         78.66         79.06        33.46 o                         
  -3  10   2        199.45        196.47        35.46 o                         
  -2  10   2        125.73        199.58        77.00 o                         
  -1  10   2        823.08        709.83       189.04 o                         
   0  10   2        630.54        429.19       113.85 o                         
   1  10   2          5.30         10.02         5.73 o                         
   2  10   2          4.11          6.97        14.13 o                         
   3  10   2          4.66          9.51        12.77 o                         
   4  10   2         26.28         18.78        29.92 o                         
   5  10   2         85.11         60.52        59.72 o                         
   6  10   2        138.06        191.23        73.77 o                         
  -6  11   2         70.62         47.66        28.33 o                         
  -5  11   2         26.41         23.90        23.40 o                         
  -4  11   2          7.91          5.03        23.58 o                         
  -1  11   2        120.89         96.87        40.92 o                         
   0  11   2        205.32         99.13        41.35 o                         
   1  11   2        275.20        194.11        74.54 o                         
   3  11   2          0.32         -9.84        18.06 o                         
   4  11   2        124.61        147.96        59.38 o                         
  -4  12   2        135.96        106.17        48.24 o                         
  -3  12   2          0.19        131.57        55.22 o                         
  -2  12   2        248.99        162.34        64.48 o                         
  -1  12   2          5.34         65.96        38.31 o                         
   3  12   2          7.80          4.92        35.78 o                         
 -10   1   3         41.71         25.05         9.10 o                         
  -9   1   3         77.44        119.36        17.85 o                         
  -8   1   3          4.14          1.86         5.31 o                         
  -7   1   3          2.21          2.00         3.15 o                         
  -6   1   3          0.84         -0.06         3.72 o                         
  -5   1   3        327.19        329.65        26.14 o                         
  -4   1   3        174.32        199.41        16.42 o                         
  -3   1   3        159.26        168.05        14.22 o                         
  -2   1   3        573.54        608.37        44.53 o                         
  -1   1   3       3595.62       3872.92       300.67 o                         
   0   1   3         65.42         53.18         7.50 o                         
   1   1   3         23.62         30.94         4.05 o                         
   2   1   3       1513.20       1123.94        88.18 o                         
   3   1   3       2015.18       1822.66        85.41 o                         
   4   1   3        103.38        105.60         6.72 o                         
   5   1   3       2417.50       2374.58       161.21 o                         
   6   1   3       1520.40       1371.00       112.84 o                         
   7   1   3        645.79        754.18        81.86 o                         
   8   1   3       1037.36       1134.76        99.66 o                         
   9   1   3         23.86         12.73        23.78 o                         
  10   1   3        542.34        518.81        36.52 o                         
 -10   2   3         13.18         -1.62         9.72 o                         
  -9   2   3        111.60        116.68        17.03 o                         
  -8   2   3        218.73        266.64        27.97 o                         
  -7   2   3         18.97         30.55         8.87 o                         
  -6   2   3        119.70        105.08        10.85 o                         
  -5   2   3       2229.70       2171.85       164.33 o                         
  -4   2   3        728.98        646.80        38.09 o                         
  -3   2   3       2265.88       2400.82       160.14 o                         
  -2   2   3       2512.60       2717.72       102.46 o                         
  -1   2   3        492.54        516.47        40.15 o                         
   0   2   3        324.49        250.19        16.05 o                         
   1   2   3      17427.23      19394.53      1055.98 o                         
   2   2   3        281.92        288.07        10.02 o                         
   3   2   3       1190.25       1040.74        41.75 o                         
   4   2   3        865.54        815.06        54.70 o                         
   5   2   3        524.93        455.69        29.29 o                         
   6   2   3          0.27          2.62         3.62 o                         
   7   2   3        267.74        315.94        31.93 o                         
   8   2   3        157.65        171.59        27.02 o                         
   9   2   3          7.06          3.49        23.84 o                         
  10   2   3          4.02          7.75        12.80 o                         
 -10   3   3         29.39         18.07        12.94 o                         
  -9   3   3        218.88        215.20        33.20 o                         
  -8   3   3        557.77        652.03        56.03 o                         
  -7   3   3          6.55         12.71         6.34 o                         
  -6   3   3        630.14        394.48        60.55 o                         
  -5   3   3        102.84        102.00         6.92 o                         
  -4   3   3        618.46        683.30        17.58 o                         
  -3   3   3        330.25        346.15        12.89 o                         
  -2   3   3         56.94         46.59         6.63 o                         
  -1   3   3        788.21        679.18        37.35 o                         
   0   3   3       3036.04       2607.99       150.76 o                         
   1   3   3       2991.91       2852.36       132.04 o                         
   2   3   3        771.07        693.38        36.80 o                         
   3   3   3         26.77         39.58         4.76 o                         
   4   3   3        118.61        100.74         8.54 o                         
   5   3   3         96.17         84.46         8.72 o                         
   6   3   3        810.40        726.02        56.78 o                         
   7   3   3        252.57        279.35        17.94 o                         
   8   3   3        185.08        214.62        27.63 o                         
   9   3   3          2.60          9.17        24.29 o                         
  10   3   3          1.48         13.09        12.10 o                         
 -10   4   3         15.05         14.07        11.06 o                         
  -9   4   3        171.57        149.73        34.60 o                         
  -8   4   3         12.33         12.53         8.08 o                         
  -7   4   3          0.32          1.39         6.06 o                         
  -6   4   3        198.08        195.36        17.50 o                         
  -5   4   3        107.85        107.83         9.75 o                         
  -4   4   3         61.70         67.58         6.83 o                         
  -3   4   3       1228.66       1174.59        74.03 o                         
  -2   4   3       3531.17       3986.79       216.74 o                         
  -1   4   3        166.29        135.67         7.98 o                         
   0   4   3       1292.87       1133.54        68.59 o                         
   1   4   3       1774.59       1608.27       106.29 o                         
   2   4   3        124.84        122.23         7.76 o                         
   3   4   3        209.34        181.92        11.70 o                         
   4   4   3         78.24         71.63         6.57 o                         
   5   4   3        154.16        138.42        11.11 o                         
   6   4   3        387.15        334.81        28.56 o                         
   7   4   3         61.24         51.75        14.89 o                         
   8   4   3          3.98          4.93        21.35 o                         
   9   4   3         70.15         60.98        18.27 o                         
 -10   5   3        104.50         76.07        29.51 o                         
  -9   5   3        230.72        259.64        51.83 o                         
  -8   5   3         28.23         30.33        13.46 o                         
  -7   5   3        127.11        151.55        16.71 o                         
  -6   5   3        168.66        171.10        19.03 o                         
  -5   5   3        169.98        169.86        15.04 o                         
  -4   5   3       1401.25       1451.85       115.20 o                         
  -3   5   3        638.17        719.80        45.80 o                         
  -2   5   3        173.27        188.70        13.71 o                         
  -1   5   3       1309.71       1248.44       134.50 o                         
   0   5   3        120.44        118.61         9.74 o                         
   1   5   3          0.18         -0.74         2.05 o                         
   2   5   3         14.66         15.99         2.92 o                         
   3   5   3        176.95        186.40        10.62 o                         
   4   5   3       1125.87       1114.32        64.65 o                         
   5   5   3         50.09         41.10         6.87 o                         
   6   5   3        484.09        562.75        72.53 o                         
   7   5   3          1.11          7.60        12.03 o                         
   8   5   3        177.56        165.96        33.95 o                         
   9   5   3        235.45        227.07        34.13 o                         
  -9   6   3        135.24        107.03        23.81 o                         
  -8   6   3          1.82         -7.21         7.21 o                         
  -7   6   3       1101.58       1405.78        96.72 o                         
  -6   6   3        164.70        159.69        16.12 o                         
  -5   6   3        499.88        610.22        41.79 o                         
  -4   6   3         33.74         36.91         6.49 o                         
  -3   6   3        527.90        663.53        36.59 o                         
  -2   6   3       1100.42       1250.42       160.40 o                         
  -1   6   3          1.93          5.42         5.24 o                         
   0   6   3         63.14         61.08         5.91 o                         
   1   6   3         48.55         52.81         4.59 o                         
   2   6   3        184.70        169.15         9.25 o                         
   3   6   3         10.14         10.18         3.86 o                         
   4   6   3         34.08         37.19         6.00 o                         
   5   6   3        214.09        245.77        28.86 o                         
   6   6   3         95.10        127.36        21.60 o                         
   7   6   3          0.08         -1.68         8.64 o                         
   8   6   3          0.43         -5.23         8.08 o                         
   9   6   3        155.74         94.39        39.05 o                         
  -9   7   3        111.32         59.65        31.51 o                         
  -8   7   3          0.82          2.30         8.85 o                         
  -7   7   3        162.49        185.25        25.38 o                         
  -6   7   3        289.46        460.86        40.02 o                         
  -5   7   3        328.50        333.55        28.94 o                         
  -4   7   3        904.52       1056.90        63.53 o                         
  -3   7   3       1034.09       1244.28       104.72 o                         
  -2   7   3         31.95         29.33         9.10 o                         
  -1   7   3        459.27        598.38        45.39 o                         
   0   7   3         50.93         49.57         9.58 o                         
   1   7   3         16.86         18.30         5.07 o                         
   2   7   3         20.86         20.49         4.11 o                         
   3   7   3        425.74        434.47        29.85 o                         
   4   7   3          0.03          5.82         4.49 o                         
   5   7   3        109.57        101.21        14.98 o                         
   6   7   3         19.86         24.94         8.80 o                         
   7   7   3         16.76         43.76        23.72 o                         
   8   7   3         35.10         26.45        16.17 o                         
  -8   8   3         10.74         22.55        14.10 o                         
  -7   8   3          0.46          8.43        13.20 o                         
  -6   8   3         65.61         76.76        18.56 o                         
  -5   8   3        399.67        495.01        67.54 o                         
  -4   8   3        260.18        351.19        64.61 o                         
  -3   8   3         56.08         60.46        10.63 o                         
  -2   8   3         42.93         42.38         8.91 o                         
  -1   8   3       1111.68       1332.07       501.47 o                         
   0   8   3        188.18        137.06        52.75 o                         
   1   8   3         33.11         32.18         7.18 o                         
   2   8   3         78.50         74.13         9.62 o                         
   3   8   3         90.54         71.31         8.16 o                         
   4   8   3          0.02         -0.14         4.81 o                         
   5   8   3          0.08          9.13         7.61 o                         
   6   8   3         50.90         61.90        19.43 o                         
   7   8   3         98.77         32.49        27.28 o                         
   8   8   3          3.37          7.81        12.81 o                         
  -8   9   3         33.79         32.72        17.30 o                         
  -7   9   3        108.57        116.79        45.86 o                         
  -6   9   3         10.72         22.19        13.84 o                         
  -5   9   3          4.63         14.88        11.85 o                         
  -4   9   3          8.47         43.76        18.82 o                         
  -3   9   3         80.18         78.82        15.78 o                         
  -2   9   3          0.32          9.36         8.41 o                         
   0   9   3       1057.32        787.42       296.67 o                         
   1   9   3         26.58         25.02        12.48 o                         
   2   9   3          1.41          1.52         4.34 o                         
   3   9   3         88.58         69.02        18.08 o                         
   4   9   3        319.44        277.11        62.71 o                         
   5   9   3        137.25         92.80        30.38 o                         
   6   9   3          6.10          8.12        12.37 o                         
   7   9   3        179.06         99.53        60.24 o                         
  -7  10   3        187.54        131.17        52.40 o                         
  -6  10   3          7.71         43.31        23.34 o                         
  -5  10   3         45.01         61.17        25.19 o                         
  -4  10   3         70.60         77.60        24.77 o                         
  -3  10   3         93.99         97.07        33.03 o                         
  -2  10   3         34.48        161.41        62.99 o                         
  -1  10   3        173.09        438.33       165.76 o                         
   0  10   3        183.87        118.56        46.29 o                         
   1  10   3        162.80        131.26        54.92 o                         
   2  10   3          5.87        175.93        68.18 o                         
   3  10   3        122.34        133.58        52.72 o                         
   4  10   3        175.03        104.48        46.69 o                         
   5  10   3          0.12          1.81         9.74 o                         
   6  10   3        186.09        193.32        74.17 o                         
  -6  11   3          0.01         17.77        22.97 o                         
  -5  11   3          0.01          7.74        23.19 o                         
  -4  11   3         86.29        108.25        47.51 o                         
  -3  11   3          3.89        430.90       163.53 o                         
  -2  11   3          1.89        135.86        53.63 o                         
  -1  11   3        667.45        570.56       215.89 o                         
   0  11   3        140.23         50.97        26.76 o                         
   1  11   3         64.24         30.85        17.74 o                         
   2  11   3          3.29         10.29        19.22 o                         
   3  11   3         18.89         18.33        18.42 o                         
   4  11   3          1.68         21.08        20.51 o                         
   5  11   3         56.26         68.20        32.54 o                         
  -4  12   3         18.28        100.83        46.26 o                         
  -3  12   3         18.14         14.86        24.44 o                         
  -1  12   3          1.25         10.36        30.05 o                         
 -10   0   4          0.82          8.08        12.90 o                         
  -9   0   4         84.93         76.74        23.42 o                         
  -8   0   4        771.45        738.76       109.86 o                         
  -7   0   4        454.34        493.39        70.82 o                         
  -6   0   4       1609.78       1484.08       151.34 o                         
  -5   0   4         16.08         21.86         6.37 o                         
  -4   0   4       5135.24       4876.41       338.17 o                         
  -3   0   4       5553.39       5941.93       584.94 o                         
  -2   0   4       2449.65       2271.27       123.97 o                         
  -1   0   4       7512.53       8266.98       593.87 o                         
   0   0   4      10022.32       8886.23       594.94 o                         
   1   0   4       5756.42       5019.08       307.68 o                         
   2   0   4       4044.29       3502.74       245.28 o                         
   3   0   4          0.75          0.49         3.33 o                         
   4   0   4       2529.18       2458.69        95.60 o                         
   5   0   4        262.44        204.38        31.93 o                         
   6   0   4        780.91        634.46       106.78 o                         
   7   0   4         23.61         22.49        24.85 o                         
   8   0   4         89.54        143.80        37.38 o                         
   9   0   4          2.43          4.87        35.70 o                         
  10   0   4          6.86         24.03        52.37 o                         
 -10   1   4         17.21          7.15         7.42 o                         
  -9   1   4         93.11        119.50        12.80 o                         
  -8   1   4         78.48         59.87        13.69 o                         
  -7   1   4        117.28        124.20        14.62 o                         
  -6   1   4        263.88        232.63        18.89 o                         
  -5   1   4         33.47         21.39         3.75 o                         
  -4   1   4          0.17          1.59         1.99 o                         
  -3   1   4         43.92         54.70         7.55 o                         
  -2   1   4        221.91        203.83        14.65 o                         
  -1   1   4       1603.65       1645.47       136.77 o                         
   0   1   4       3403.76       2921.97       173.08 o                         
   1   1   4       3053.66       2569.60       119.46 o                         
   2   1   4       1449.15       1068.45        69.53 o                         
   3   1   4        250.75        213.69        15.44 o                         
   4   1   4          1.96          7.33         2.58 o                         
   5   1   4         12.41         14.58         3.48 o                         
   6   1   4          2.24          2.80         3.13 o                         
   7   1   4         18.20         13.89        11.34 o                         
   8   1   4       1666.74       1859.34       161.15 o                         
   9   1   4        302.62        328.43        41.38 o                         
  10   1   4         75.61        107.67        37.34 o                         
 -10   2   4        289.76        241.32        28.28 o                         
  -9   2   4         63.00         62.59        12.12 o                         
  -8   2   4        112.21        110.45        18.38 o                         
  -7   2   4       2755.07       3126.99       285.12 o                         
  -6   2   4          0.55         -0.52         2.45 o                         
  -5   2   4        495.17        457.99        35.99 o                         
  -4   2   4          5.72          2.56         2.50 o                         
  -3   2   4        438.70        425.79        23.49 o                         
  -2   2   4        104.08         98.14         9.00 o                         
  -1   2   4        742.61        625.83        51.49 o                         
   0   2   4       5938.92       5371.32       289.76 o                         
   1   2   4       4185.86       3905.49       209.23 o                         
   2   2   4       2175.32       1677.18       122.42 o                         
   3   2   4        154.94        161.33         9.48 o                         
   4   2   4          8.62          9.27         3.08 o                         
   5   2   4         37.45         47.16         5.69 o                         
   6   2   4          7.50          7.21         3.68 o                         
   7   2   4         73.29         70.39        16.33 o                         
   8   2   4        367.58        482.29        48.94 o                         
   9   2   4        124.37        152.80        29.66 o                         
  10   2   4         29.41          7.91        31.10 o                         
 -10   3   4         22.19         33.94        12.10 o                         
  -9   3   4        104.46         93.83        23.45 o                         
  -8   3   4          2.19          2.84         6.15 o                         
  -7   3   4          0.02         -4.37         5.17 o                         
  -6   3   4        997.73       1013.82        83.82 o                         
  -5   3   4        217.98        188.69        15.15 o                         
  -4   3   4          7.19          6.41         2.43 o                         
  -3   3   4        206.35        247.24        15.72 o                         
  -2   3   4        464.36        422.30        23.35 o                         
  -1   3   4       2381.99       2217.36       145.21 o                         
   0   3   4        247.58        172.87         9.53 o                         
   1   3   4       1674.36       1460.47        85.82 o                         
   2   3   4       1126.83       1031.42        55.53 o                         
   3   3   4       1232.09       1244.83        80.75 o                         
   4   3   4        405.11        388.72        26.60 o                         
   5   3   4        134.39        150.57        12.81 o                         
   6   3   4        229.93        145.11        17.87 o                         
   7   3   4        925.89       1067.68        71.60 o                         
   8   3   4          2.69         15.06        22.29 o                         
   9   3   4         38.69         61.91        28.61 o                         
  10   3   4        595.91        324.44        63.90 o                         
 -10   4   4         66.61         43.83        15.31 o                         
  -9   4   4         15.14         10.05         9.89 o                         
  -8   4   4        262.33        275.81        27.61 o                         
  -7   4   4        312.22        318.55        31.56 o                         
  -6   4   4          6.46          5.26         3.53 o                         
  -5   4   4         26.13         24.44         5.24 o                         
  -4   4   4        140.66        144.58        11.48 o                         
  -3   4   4        498.74        489.34        43.96 o                         
  -2   4   4         19.60         18.97         4.48 o                         
  -1   4   4        737.50        688.40        48.62 o                         
   0   4   4       2760.58       2569.18       127.41 o                         
   1   4   4       3685.16       3688.83       178.84 o                         
   2   4   4        215.06        210.91        11.71 o                         
   3   4   4        424.29        482.76        26.11 o                         
   4   4   4          3.61          5.12         2.91 o                         
   5   4   4         90.20         79.18         8.07 o                         
   6   4   4        701.28        686.03        44.41 o                         
   7   4   4        104.74        138.14        21.91 o                         
   8   4   4          0.38         14.17        22.20 o                         
   9   4   4         20.47         33.49        27.74 o                         
 -10   5   4         10.57         20.13        14.54 o                         
  -9   5   4         69.50         61.44        19.12 o                         
  -8   5   4         74.13         60.19        13.73 o                         
  -7   5   4         41.72         46.35        10.58 o                         
  -6   5   4       1058.26       1232.34       118.60 o                         
  -5   5   4        214.91        243.05        20.62 o                         
  -4   5   4        312.08        307.41        22.82 o                         
  -3   5   4        820.31        904.68        60.57 o                         
  -2   5   4        768.59        786.27        49.40 o                         
  -1   5   4         25.99         21.69         4.83 o                         
   0   5   4         11.10         12.24         2.41 o                         
   1   5   4         85.45         93.30         7.12 o                         
   2   5   4        434.10        424.44        22.10 o                         
   3   5   4        228.24        208.34        13.14 o                         
   4   5   4        737.74        747.67        35.40 o                         
   5   5   4       1438.93       1226.74        75.65 o                         
   6   5   4        836.04        867.66        93.92 o                         
   7   5   4          5.94          6.20        12.27 o                         
   8   5   4         18.65         29.70        23.28 o                         
   9   5   4         36.21         23.76        18.25 o                         
  -9   6   4         10.26          5.25        12.50 o                         
  -8   6   4         15.35         18.90         8.61 o                         
  -7   6   4        321.88        338.82        68.75 o                         
  -6   6   4         66.49         75.09        12.51 o                         
  -5   6   4         38.96         40.56         7.45 o                         
  -4   6   4        323.31        376.54        24.09 o                         
  -3   6   4          0.93          5.52         5.25 o                         
  -2   6   4        796.52        950.96       102.52 o                         
  -1   6   4        922.28        936.75        80.84 o                         
   0   6   4         12.62          7.70         2.63 o                         
   1   6   4        473.19        504.15        25.30 o                         
   2   6   4       3906.34       4264.26       257.89 o                         
   3   6   4       1684.20       1855.51       104.14 o                         
   4   6   4         72.20         70.27         7.90 o                         
   5   6   4       1263.62       1305.02       153.02 o                         
   6   6   4       1224.00       1534.89       102.92 o                         
   7   6   4          0.43         -3.11        11.90 o                         
   8   6   4        135.88        128.29        27.10 o                         
   9   6   4        137.15          2.34        45.75 o                         
  -9   7   4        120.07         63.79        43.59 o                         
  -8   7   4        123.29         72.73        31.84 o                         
  -7   7   4        171.79        201.77        25.81 o                         
  -6   7   4        371.10        471.32        45.89 o                         
  -5   7   4        448.82        535.79        43.04 o                         
  -4   7   4        436.03        491.80        30.06 o                         
  -3   7   4          0.01          3.48         8.56 o                         
  -2   7   4          5.23          6.79         9.17 o                         
  -1   7   4       1631.26       2116.53       174.28 o                         
   0   7   4         13.90         10.66         3.67 o                         
   1   7   4        229.45        221.41        17.69 o                         
   2   7   4       1025.19       1019.50        53.12 o                         
   3   7   4        935.52       1056.64        52.63 o                         
   4   7   4         80.55         80.39         8.51 o                         
   5   7   4        201.01        266.72        26.02 o                         
   6   7   4        133.76        175.61        26.76 o                         
   7   7   4         12.73         10.65        10.50 o                         
   8   7   4          9.24          8.46        10.22 o                         
  -8   8   4          6.09         25.94        13.56 o                         
  -7   8   4         11.73          9.31        11.32 o                         
  -6   8   4        134.70        171.36        23.41 o                         
  -5   8   4         66.28         88.64        17.54 o                         
  -4   8   4          1.01         12.62        11.13 o                         
  -3   8   4         66.49         82.91        11.80 o                         
  -2   8   4        234.77        309.31        27.07 o                         
  -1   8   4       2024.23       2543.66       206.72 o                         
   0   8   4         73.32         49.91        16.12 o                         
   1   8   4         55.21         60.29        14.72 o                         
   2   8   4        169.90        171.77        18.31 o                         
   3   8   4        119.03        112.76        15.46 o                         
   4   8   4        170.96        127.46        24.12 o                         
   5   8   4          0.80          4.66         6.71 o                         
   6   8   4        366.27        427.51        47.47 o                         
   7   8   4         70.53         58.24        27.50 o                         
   8   8   4          0.62          3.99        11.76 o                         
  -8   9   4          5.81         15.94        13.53 o                         
  -7   9   4        138.65         88.00        65.75 o                         
  -6   9   4        123.98         95.15        54.75 o                         
  -5   9   4        139.81        197.87        33.41 o                         
  -4   9   4        118.31        152.38        47.27 o                         
  -3   9   4        731.83        743.65       168.48 o                         
  -2   9   4          1.32         -2.46         8.07 o                         
  -1   9   4        147.03        115.17        45.12 o                         
   1   9   4        240.56        237.58        63.43 o                         
   2   9   4          8.67          6.76         5.01 o                         
   3   9   4       1746.57       1857.30       278.99 o                         
   4   9   4         66.26         36.41        12.58 o                         
   5   9   4         17.64         13.62        10.52 o                         
   6   9   4         56.90         13.92        42.75 o                         
   7   9   4          3.30          0.02         9.49 o                         
  -7  10   4         16.50         49.50        27.03 o                         
  -6  10   4         13.80          5.31        15.53 o                         
  -5  10   4         29.03         25.68        15.96 o                         
  -4  10   4          1.59          9.13        17.21 o                         
  -3  10   4          0.11         14.49        15.11 o                         
  -1  10   4        103.72         97.51        39.61 o                         
   0  10   4          1.81          0.78        12.19 o                         
   1  10   4        543.17        435.19       180.01 o                         
   2  10   4         98.83         80.74        52.33 o                         
   3  10   4         91.90        147.91        57.78 o                         
   4  10   4         55.23         37.87        20.61 o                         
   5  10   4         35.63         25.96        15.32 o                         
   6  10   4         34.10         54.19        24.67 o                         
  -6  11   4         29.94         31.21        26.92 o                         
  -5  11   4          5.22         10.46        20.49 o                         
  -4  11   4         33.65         87.27        38.30 o                         
  -3  11   4         51.00         52.80        29.22 o                         
  -2  11   4         15.21          8.73        15.61 o                         
  -1  11   4         85.89        434.61       164.86 o                         
   0  11   4          5.73          8.15        16.16 o                         
   1  11   4         62.50          6.73        18.07 o                         
   2  11   4         17.59         20.29        21.57 o                         
   3  11   4         24.74         33.34        23.74 o                         
   4  11   4          0.00          3.73        14.88 o                         
   5  11   4         17.23         37.64        24.22 o                         
  -4  12   4        113.35         83.22        41.03 o                         
  -3  12   4          0.03          3.09        24.05 o                         
  -2  12   4          3.90          8.63        25.89 o                         
  -1  12   4         10.89         -4.59        31.26 o                         
   0  12   4          1.17        -12.71        36.30 o                         
 -10   1   5         96.87         49.80        25.19 o                         
  -9   1   5        131.05        137.33        20.55 o                         
  -8   1   5          1.24         -0.97         5.99 o                         
  -7   1   5         49.18         58.92         9.68 o                         
  -6   1   5         43.29         55.11         6.35 o                         
  -5   1   5        300.19        325.58        13.11 o                         
  -4   1   5          0.31          4.54         2.96 o                         
  -3   1   5       1781.30       1704.73       120.46 o                         
  -2   1   5       2699.04       2529.38       163.83 o                         
  -1   1   5       2210.41       2053.51       192.80 o                         
   0   1   5       2410.08       1741.04        80.21 o                         
   2   1   5        347.15        305.23        14.91 o                         
   3   1   5        253.05        278.12        11.38 o                         
   4   1   5       1499.22       1432.59        75.19 o                         
   5   1   5        719.07        686.96        37.20 o                         
   6   1   5         37.21         45.70         5.96 o                         
   7   1   5        968.41       1120.82        88.02 o                         
   8   1   5         80.74         95.22        20.09 o                         
   9   1   5        195.31        196.11        33.98 o                         
  10   1   5          2.36          5.95        27.38 o                         
 -10   2   5         39.24         39.70        11.69 o                         
  -9   2   5        343.43        352.61        36.18 o                         
  -8   2   5        150.60        184.41        14.63 o                         
  -7   2   5         32.41         40.13         9.44 o                         
  -6   2   5         37.93         29.00         4.80 o                         
  -5   2   5          4.21          5.63         2.37 o                         
  -4   2   5        259.51        260.38        10.41 o                         
  -3   2   5        147.38        155.46        12.69 o                         
  -2   2   5        222.17        197.26        13.97 o                         
  -1   2   5      10271.52      10412.21       660.70 o                         
   0   2   5          2.00          4.01         2.76 o                         
   1   2   5         70.01         60.35         5.36 o                         
   2   2   5       2508.12       2425.59       126.46 o                         
   3   2   5       2991.01       2786.88       110.48 o                         
   4   2   5       1117.78       1008.32        56.60 o                         
   5   2   5        185.87        169.01        14.56 o                         
   6   2   5          2.90          1.76         3.59 o                         
   7   2   5       1512.17       1785.35       155.46 o                         
   8   2   5          0.18         -3.31        23.15 o                         
   9   2   5         33.42         44.42        27.12 o                         
  10   2   5         27.55         17.00        35.90 o                         
 -10   3   5        185.61        206.34        43.62 o                         
  -9   3   5        146.87        123.67        17.86 o                         
  -8   3   5        120.99        138.74        18.53 o                         
  -7   3   5        205.75        244.08        26.05 o                         
  -6   3   5         78.39         81.86        10.10 o                         
  -5   3   5          6.20         14.04         3.69 o                         
  -4   3   5       1471.11       1477.15        96.79 o                         
  -3   3   5       5538.64       6160.46       356.61 o                         
  -2   3   5        114.11         94.10         8.12 o                         
  -1   3   5        979.01        909.06        81.47 o                         
   0   3   5        139.91        127.97         8.03 o                         
   1   3   5       1319.92       1119.03        60.38 o                         
   2   3   5        138.34        166.45        10.59 o                         
   3   3   5       1429.81       1513.19        88.24 o                         
   4   3   5          5.58          4.33         2.83 o                         
   5   3   5       1059.09        994.12        65.27 o                         
   6   3   5        372.36        396.39        34.50 o                         
   7   3   5          1.22          4.54        10.10 o                         
   8   3   5          3.40          1.14        12.71 o                         
   9   3   5         24.66          1.63        30.20 o                         
 -10   4   5         20.33         34.23        22.87 o                         
  -9   4   5        139.44        119.68        31.03 o                         
  -8   4   5          0.27         12.00         6.96 o                         
  -7   4   5        271.12        328.80        17.44 o                         
  -6   4   5        471.99        555.90        59.62 o                         
  -5   4   5        192.86        201.04        17.71 o                         
  -4   4   5        470.99        492.22        37.59 o                         
  -3   4   5          4.43         13.30         4.88 o                         
  -2   4   5       1370.14       1412.82        85.04 o                         
  -1   4   5        463.56        477.06        28.49 o                         
   0   4   5       1222.33       1078.79        54.16 o                         
   1   4   5       1120.85       1082.63        55.80 o                         
   2   4   5        108.68        134.35         8.82 o                         
   3   4   5          1.58          3.30         2.63 o                         
   4   4   5        348.81        311.69        13.10 o                         
   5   4   5       1102.90       1058.08        72.28 o                         
   6   4   5          3.06          2.48         6.35 o                         
   7   4   5         16.25         12.05        12.75 o                         
   8   4   5         52.41         53.09        18.75 o                         
   9   4   5          1.79          6.56        26.98 o                         
 -10   5   5          0.89          7.13         9.75 o                         
  -9   5   5          6.09          5.77        10.53 o                         
  -8   5   5          0.34         -0.24         7.05 o                         
  -7   5   5          0.55          3.94         6.49 o                         
  -6   5   5        243.69        265.32        28.84 o                         
  -5   5   5        787.31        788.16        66.84 o                         
  -4   5   5        694.54        707.51        51.44 o                         
  -3   5   5        122.37        156.17        14.56 o                         
  -2   5   5        288.94        330.99        18.53 o                         
  -1   5   5        597.57        578.83        38.38 o                         
   0   5   5        606.71        522.92        31.13 o                         
   1   5   5         15.98         23.67         4.10 o                         
   2   5   5       1051.22       1030.40        50.36 o                         
   3   5   5         24.97         25.28         4.64 o                         
   4   5   5        433.23        460.85        27.80 o                         
   5   5   5         84.23         63.84         7.15 o                         
   6   5   5         49.56         77.21        15.72 o                         
   7   5   5          7.17         13.38        13.97 o                         
   8   5   5         58.00         74.41        22.76 o                         
   9   5   5          1.29        -10.81        12.39 o                         
  -9   6   5         11.91         14.03        12.97 o                         
  -8   6   5          7.82          6.74        10.11 o                         
  -7   6   5         26.31         32.91         9.98 o                         
  -6   6   5        110.51        156.45        17.13 o                         
  -5   6   5         43.67         32.81         6.37 o                         
  -4   6   5        120.91        131.10        12.78 o                         
  -3   6   5       1438.78       1676.46       108.43 o                         
  -2   6   5          8.14         18.06         7.33 o                         
  -1   6   5       1033.45       1116.79        86.02 o                         
   0   6   5          1.00          0.17         2.40 o                         
   1   6   5        168.39        180.92        11.85 o                         
   2   6   5          8.69         13.94         4.86 o                         
   3   6   5        105.97         91.65         8.88 o                         
   4   6   5        330.24        352.34        28.50 o                         
   5   6   5        453.43        445.40        46.37 o                         
   6   6   5        362.51        417.42        38.45 o                         
   7   6   5         17.57         -7.21        15.39 o                         
   8   6   5        130.91        138.45        26.58 o                         
   9   6   5        192.70        147.60        57.44 o                         
  -9   7   5          3.19         13.02        15.52 o                         
  -8   7   5         46.93         39.31        19.61 o                         
  -7   7   5        523.75        521.25        92.36 o                         
  -6   7   5        153.62        186.10        22.55 o                         
  -5   7   5        136.44        155.92        19.34 o                         
  -4   7   5         25.79         23.57         5.72 o                         
  -3   7   5        380.36        444.69        53.44 o                         
  -2   7   5        464.72        640.33        56.52 o                         
  -1   7   5        170.76        194.95        19.47 o                         
   0   7   5          1.87          0.47         3.83 o                         
   1   7   5          1.85          4.42         3.57 o                         
   2   7   5         84.62         87.60         8.83 o                         
   3   7   5         29.08         22.79         5.65 o                         
   4   7   5         14.46         15.41         5.63 o                         
   5   7   5        182.60        245.10        30.47 o                         
   6   7   5          8.41          1.61         8.13 o                         
   7   7   5         51.21         52.41        13.99 o                         
   8   7   5         62.01         28.01        19.96 o                         
  -8   8   5         11.83         41.07        20.04 o                         
  -7   8   5         23.09         13.31        14.20 o                         
  -6   8   5          1.14          0.50        12.13 o                         
  -5   8   5        514.13        584.87        52.22 o                         
  -4   8   5          4.80         13.96         9.36 o                         
  -3   8   5         22.83         41.29        11.35 o                         
  -2   8   5        182.15        235.36        32.21 o                         
  -1   8   5          1.29          6.33         8.28 o                         
   0   8   5         56.31         41.00        10.56 o                         
   1   8   5         23.04         25.67         5.62 o                         
   2   8   5         20.94         16.79         4.58 o                         
   3   8   5        391.31        376.32        37.02 o                         
   4   8   5          7.74          5.82         7.29 o                         
   5   8   5         53.95         46.59        12.70 o                         
   6   8   5         62.60         54.77        20.89 o                         
   7   8   5         15.53          7.30         8.99 o                         
   8   8   5          2.37         13.38        17.09 o                         
  -8   9   5          2.86          4.62        11.80 o                         
  -7   9   5         22.85         19.89        19.64 o                         
  -6   9   5          5.40         12.50        12.73 o                         
  -5   9   5          4.73         13.61        11.04 o                         
  -4   9   5         19.09         30.79        13.24 o                         
  -3   9   5         19.36         13.93        11.52 o                         
  -2   9   5         23.45         27.74        10.60 o                         
  -1   9   5        187.48        226.99        86.58 o                         
   0   9   5        595.45        421.82       159.36 o                         
   1   9   5         64.41         66.45        26.94 o                         
   2   9   5          5.20          3.97         5.68 o                         
   3   9   5        102.46         82.62        19.61 o                         
   4   9   5         80.80         44.96        15.74 o                         
   5   9   5         64.73         68.12        22.29 o                         
   6   9   5         33.05         13.44        41.06 o                         
   7   9   5          7.15         11.60        10.53 o                         
  -7  10   5         27.72         32.95        22.84 o                         
  -6  10   5         43.46         44.55        19.33 o                         
  -5  10   5         17.50         11.75        19.87 o                         
  -4  10   5        110.12        156.42        32.73 o                         
  -3  10   5         15.51          8.45        13.09 o                         
  -2  10   5        429.35        362.74       137.75 o                         
   0  10   5         89.21         63.10        27.97 o                         
   1  10   5        362.46        207.82        79.92 o                         
   2  10   5        204.05        180.90        92.01 o                         
   3  10   5          0.11         -0.12         8.54 o                         
   4  10   5          0.86          8.67        15.61 o                         
   5  10   5          7.14          3.58        20.42 o                         
   6  10   5         14.44         15.68        14.15 o                         
  -6  11   5         46.49         53.56        32.77 o                         
  -5  11   5          1.77          2.09        19.67 o                         
  -4  11   5         53.45         35.47        27.12 o                         
  -2  11   5          7.59         15.01        21.50 o                         
  -1  11   5         13.85         -7.10        16.39 o                         
   0  11   5        349.92        259.72       100.40 o                         
   1  11   5         10.96         12.49        18.85 o                         
   2  11   5          6.34         14.31        15.96 o                         
   3  11   5        437.62        493.04       187.33 o                         
   4  11   5        113.94        119.15        49.09 o                         
  -4  12   5         50.10         31.82        27.45 o                         
  -3  12   5         11.85         -0.97        24.74 o                         
  -2  12   5          0.12        -13.16        26.90 o                         
  -1  12   5         29.31         22.95        24.41 o                         
   0  12   5          0.00         -0.95        39.35 o                         
 -10   0   6         12.96         -1.46        12.71 o                         
  -9   0   6         28.11         35.89        14.96 o                         
  -8   0   6       1997.69       2126.06        82.99 o                         
  -7   0   6         79.53         79.05        16.10 o                         
  -6   0   6         59.66         52.71         9.95 o                         
  -5   0   6        488.60        467.55        50.27 o                         
  -4   0   6       1196.63       1159.03        69.81 o                         
  -3   0   6        174.48        208.72        23.46 o                         
  -2   0   6        549.32        540.11        54.46 o                         
  -1   0   6      23168.52      27252.54       328.36 o                         
   0   0   6       1435.95       1056.70        81.32 o                         
   1   0   6      12407.75      12322.54       897.17 o                         
   2   0   6       1151.16       1037.54        84.17 o                         
   3   0   6        144.94        125.31         8.56 o                         
   4   0   6          5.64          7.96         4.46 o                         
   5   0   6        400.80        354.81        34.58 o                         
   6   0   6          0.92          5.38         6.92 o                         
   7   0   6       1484.17       1782.71       141.88 o                         
   8   0   6        203.34        229.84        46.55 o                         
   9   0   6         50.36         34.27        29.84 o                         
 -10   1   6        124.20         56.98        30.97 o                         
  -9   1   6          0.33         -1.01         5.61 o                         
  -8   1   6        555.91        691.23        48.19 o                         
  -7   1   6         46.96         43.91         8.34 o                         
  -6   1   6          0.03          1.23         2.59 o                         
  -5   1   6          6.16          4.45         2.15 o                         
  -4   1   6        281.87        315.15        18.98 o                         
  -3   1   6        620.99        574.85        38.70 o                         
  -2   1   6       1507.29       1470.24        93.29 o                         
  -1   1   6         48.16         40.05         5.53 o                         
   0   1   6       3647.55       3225.84        77.99 o                         
   1   1   6       2255.78       1950.51       105.93 o                         
   2   1   6         40.50         39.85         5.42 o                         
   3   1   6       1345.93       1247.39        78.91 o                         
   4   1   6        646.96        546.75        36.53 o                         
   5   1   6         62.90         47.75         6.03 o                         
   6   1   6         26.86         16.56         6.98 o                         
   7   1   6        225.28        331.13        38.71 o                         
   8   1   6         72.00         84.80        16.74 o                         
   9   1   6         48.79         33.68        31.93 o                         
 -10   2   6          6.70          7.12         7.82 o                         
  -9   2   6        876.37        919.24       122.87 o                         
  -8   2   6         23.71         27.02         8.10 o                         
  -7   2   6         87.53         80.29        12.86 o                         
  -6   2   6          2.23         -1.88         2.94 o                         
  -5   2   6        798.94        927.99        38.01 o                         
  -4   2   6        917.59        932.02        67.83 o                         
  -3   2   6        143.86        166.48        13.75 o                         
  -2   2   6       2125.86       2048.74       124.42 o                         
  -1   2   6       2267.22       2106.20       125.19 o                         
   0   2   6         11.66          9.99         2.92 o                         
   1   2   6       1667.59       1465.80        78.35 o                         
   2   2   6        124.01        118.37         7.52 o                         
   3   2   6       2138.44       1822.65        94.73 o                         
   4   2   6        754.57        733.47        39.59 o                         
   5   2   6       1275.89       1156.83        76.94 o                         
   6   2   6        542.78        486.78        27.62 o                         
   7   2   6        449.64        495.45        25.74 o                         
   8   2   6         85.03         77.96        18.43 o                         
   9   2   6        241.14        204.76        25.11 o                         
 -10   3   6         16.16         14.83        14.51 o                         
  -9   3   6          6.12          1.51         7.45 o                         
  -8   3   6        117.27        123.00        18.88 o                         
  -7   3   6        367.90        408.77        38.23 o                         
  -6   3   6        225.40        208.41        19.88 o                         
  -5   3   6         60.81         71.70         8.03 o                         
  -4   3   6          2.89          1.65         2.11 o                         
  -3   3   6       1130.51       1264.71        68.67 o                         
  -2   3   6         81.38         69.16         7.27 o                         
  -1   3   6       1105.08       1068.33        70.32 o                         
   0   3   6        595.37        549.27        26.84 o                         
   1   3   6         37.69         44.92         5.25 o                         
   2   3   6        512.07        493.75        23.95 o                         
   3   3   6        846.84        776.80        45.42 o                         
   4   3   6         63.56         61.22         5.69 o                         
   5   3   6       1952.43       1778.21       128.22 o                         
   6   3   6        127.27        128.95        19.10 o                         
   7   3   6        538.27        690.00        62.91 o                         
   8   3   6         33.03         36.29        15.60 o                         
   9   3   6         82.10         61.67        30.11 o                         
 -10   4   6        172.76        114.69        33.34 o                         
  -9   4   6         21.43         13.74        11.46 o                         
  -8   4   6        281.54        375.72        34.40 o                         
  -7   4   6        347.16        441.28        20.31 o                         
  -6   4   6        235.36        228.90        20.57 o                         
  -5   4   6         47.71         49.42         6.32 o                         
  -4   4   6        241.76        267.11        12.31 o                         
  -3   4   6          2.78          7.60         4.81 o                         
  -2   4   6        670.65        667.61        38.20 o                         
  -1   4   6        354.40        359.84        27.21 o                         
   0   4   6       3305.20       3150.65       161.29 o                         
   1   4   6       1859.06       1779.99        87.75 o                         
   2   4   6        509.70        535.69        28.15 o                         
   3   4   6          9.18         13.20         3.43 o                         
   4   4   6         17.74         15.41         3.83 o                         
   5   4   6       1712.18       1429.41        84.14 o                         
   6   4   6        314.58        266.42        45.11 o                         
   7   4   6         51.05         97.57        22.98 o                         
   8   4   6          9.39         21.57        14.56 o                         
   9   4   6         37.79         30.37        21.56 o                         
 -10   5   6         55.59         46.62        19.99 o                         
  -9   5   6         20.42         30.08        13.83 o                         
  -8   5   6          0.91          7.52         8.75 o                         
  -7   5   6        619.21        815.31        64.72 o                         
  -6   5   6        266.16        251.31        36.09 o                         
  -5   5   6        709.13        753.30        40.72 o                         
  -4   5   6         68.22         67.65         7.69 o                         
  -3   5   6          1.12         -1.57         5.15 o                         
  -2   5   6       2126.45       2157.83       115.97 o                         
  -1   5   6         66.94         57.88         7.18 o                         
   0   5   6         28.92         32.47         5.55 o                         
   1   5   6       1010.97        952.47        55.31 o                         
   2   5   6         10.54         13.64         3.26 o                         
   3   5   6       1199.27       1160.30        79.75 o                         
   4   5   6        238.43        223.89        13.85 o                         
   5   5   6       2152.48       1990.79       146.40 o                         
   6   5   6        700.85        866.88        69.74 o                         
   7   5   6         85.61        103.50        23.09 o                         
   8   5   6          0.34         -7.16        12.56 o                         
   9   5   6         32.98         12.24        36.17 o                         
  -9   6   6          2.96         -2.29        11.43 o                         
  -8   6   6         78.54         85.88        20.59 o                         
  -7   6   6        590.30        765.06        69.54 o                         
  -6   6   6         14.87         15.94         8.29 o                         
  -5   6   6        475.48        468.98        37.06 o                         
  -4   6   6          2.05          3.62         6.54 o                         
  -3   6   6         40.75         57.23         7.27 o                         
  -2   6   6        348.32        376.47        22.13 o                         
  -1   6   6        724.30        850.54        75.86 o                         
   0   6   6        527.11        661.51        47.56 o                         
   1   6   6          0.76          4.59         3.50 o                         
   2   6   6          8.19          5.52         4.05 o                         
   3   6   6          6.40          7.54         5.10 o                         
   4   6   6       2027.81       2129.30       123.42 o                         
   5   6   6         22.32         27.37        12.57 o                         
   6   6   6         52.47         62.71        17.20 o                         
   7   6   6         90.00         91.47        24.28 o                         
   8   6   6         74.64         35.89        26.70 o                         
  -9   7   6         88.84         72.32        29.90 o                         
  -8   7   6         34.68         27.65        15.31 o                         
  -7   7   6        135.21        190.50        24.68 o                         
  -6   7   6          1.59          3.29        10.29 o                         
  -5   7   6         34.33         43.76        10.42 o                         
  -4   7   6        712.31        808.04        45.34 o                         
  -3   7   6        310.88        356.85        33.24 o                         
  -2   7   6       1365.84       1874.55       142.16 o                         
  -1   7   6       1248.40       1595.03       115.11 o                         
   0   7   6        859.30        933.43        84.63 o                         
   1   7   6        361.57        379.68        25.39 o                         
   2   7   6         49.15         49.44         6.99 o                         
   3   7   6        172.95        190.46        15.15 o                         
   4   7   6        613.62        659.63        85.92 o                         
   5   7   6        457.10        571.17        51.90 o                         
   6   7   6        134.69        177.06        24.54 o                         
   7   7   6         61.67         33.33        21.26 o                         
   8   7   6          6.38          2.49        12.02 o                         
  -8   8   6          0.03          4.72        12.05 o                         
  -7   8   6         53.82         51.17        19.81 o                         
  -6   8   6          4.36          8.56        10.62 o                         
  -5   8   6         26.91         26.53         9.85 o                         
  -4   8   6        124.52        124.46        24.45 o                         
  -3   8   6          0.39         -4.53         9.87 o                         
  -2   8   6          3.53          2.93        10.84 o                         
  -1   8   6         10.80         10.86         7.23 o                         
   0   8   6          7.64         15.26         5.69 o                         
   1   8   6        523.96        476.10        60.56 o                         
   2   8   6        991.57       1054.73        91.32 o                         
   3   8   6          7.17         12.52         6.18 o                         
   4   8   6         37.22         41.67        10.52 o                         
   5   8   6        196.10        241.10        34.83 o                         
   6   8   6        110.63         45.95        29.12 o                         
   7   8   6         37.39        -17.89        35.85 o                         
  -8   9   6          8.89          5.84        14.82 o                         
  -7   9   6        326.22        127.14        93.91 o                         
  -6   9   6         12.42         16.82        13.70 o                         
  -5   9   6        314.52        333.07        49.34 o                         
  -4   9   6         72.07         72.77        26.16 o                         
  -3   9   6        171.89        195.50        25.13 o                         
  -2   9   6        239.49        326.79        36.39 o                         
  -1   9   6         85.23         89.31        35.73 o                         
   0   9   6         55.66         27.07        10.73 o                         
   1   9   6         75.48         73.72        20.63 o                         
   2   9   6         16.29         12.92         4.87 o                         
   3   9   6          0.15          2.06         6.52 o                         
   4   9   6          4.09         11.29         8.62 o                         
   5   9   6          5.27          3.49        15.97 o                         
   6   9   6          0.31         -4.19        11.66 o                         
   7   9   6         63.76         59.63        27.60 o                         
  -7  10   6          6.01          7.51        20.56 o                         
  -6  10   6         76.40         67.62        37.43 o                         
  -5  10   6        198.36        120.76        96.30 o                         
  -4  10   6         43.41         28.52        21.68 o                         
  -3  10   6         13.34         10.04        20.15 o                         
  -2  10   6        101.15         56.76        27.09 o                         
  -1  10   6         10.89          0.07        16.57 o                         
   0  10   6          1.12          9.08        15.77 o                         
   1  10   6         55.46         49.53        17.39 o                         
   2  10   6         24.14         26.02        11.37 o                         
   3  10   6          1.98          4.64         9.13 o                         
   4  10   6         68.29         29.76        37.31 o                         
   5  10   6         99.23         79.64        32.01 o                         
   6  10   6         74.23         49.52        21.90 o                         
  -6  11   6          1.09         -3.45        20.21 o                         
  -5  11   6         81.12         74.82        37.46 o                         
  -4  11   6        423.29        629.58       238.34 o                         
  -3  11   6         41.99         42.22        28.08 o                         
  -2  11   6        134.99        172.46        69.31 o                         
  -1  11   6        427.89        317.62       121.14 o                         
   0  11   6          1.69          4.47        18.66 o                         
   1  11   6         52.44         36.59        24.93 o                         
   2  11   6         51.94         37.23        19.47 o                         
   4  11   6         10.98         12.92        19.82 o                         
  -3  12   6         13.56         18.62        26.44 o                         
  -2  12   6         20.99         13.87        26.05 o                         
  -1  12   6          4.38          0.19        24.74 o                         
   0  12   6         98.18         51.38        48.38 o                         
 -10   1   7         27.60          5.70         6.72 o                         
  -9   1   7        142.78        122.70        22.38 o                         
  -8   1   7         79.18         97.17        15.27 o                         
  -7   1   7        144.42        165.69        15.81 o                         
  -6   1   7         82.36         76.57         8.41 o                         
  -5   1   7         77.20         75.46         8.21 o                         
  -4   1   7       1242.68       1226.41        51.71 o                         
  -3   1   7        159.20        180.66        10.70 o                         
  -2   1   7        659.81        607.88        68.49 o                         
  -1   1   7        481.04        464.61        28.91 o                         
   0   1   7        513.56        451.84        25.64 o                         
   1   1   7        944.20        820.28        43.34 o                         
   2   1   7       1370.84       1004.57        79.37 o                         
   3   1   7        108.25        110.33        10.13 o                         
   4   1   7          6.04          4.13         3.00 o                         
   5   1   7          5.01          4.69         3.06 o                         
   6   1   7          0.81          5.80         7.16 o                         
   7   1   7        135.80        218.36        28.10 o                         
   8   1   7          6.29         10.99         8.52 o                         
   9   1   7        340.86        280.90        73.57 o                         
 -10   2   7         14.43         11.55         8.25 o                         
  -9   2   7        120.20        127.84        20.36 o                         
  -8   2   7        340.67        422.52        38.57 o                         
  -7   2   7        175.18        163.99        13.42 o                         
  -6   2   7        737.58        773.74        42.72 o                         
  -5   2   7         40.59         45.74         7.24 o                         
  -4   2   7        614.96        620.53        42.99 o                         
  -3   2   7         41.74         49.06         7.29 o                         
  -2   2   7        450.76        480.90        33.64 o                         
  -1   2   7         85.06         98.89         8.20 o                         
   0   2   7        402.24        311.87        14.28 o                         
   1   2   7          5.54          5.53         3.55 o                         
   2   2   7         72.92         94.73         6.30 o                         
   3   2   7        388.16        322.23        19.41 o                         
   4   2   7         89.30         97.02         9.01 o                         
   5   2   7         18.82         17.47         4.09 o                         
   6   2   7        758.34        888.17        90.69 o                         
   7   2   7         60.28        101.48        19.47 o                         
   8   2   7        167.19        146.43        23.73 o                         
   9   2   7         88.11         77.83        34.67 o                         
 -10   3   7        143.05        130.78        30.15 o                         
  -9   3   7        382.53        419.14        50.50 o                         
  -8   3   7         45.49         48.90        12.37 o                         
  -7   3   7        435.25        515.19        20.18 o                         
  -6   3   7          1.81          0.30         3.80 o                         
  -5   3   7        498.54        505.56        39.60 o                         
  -4   3   7        868.04        986.91        49.29 o                         
  -3   3   7         69.02         73.10         8.70 o                         
  -2   3   7        116.88        111.98         8.29 o                         
  -1   3   7          2.65          4.80         2.87 o                         
   0   3   7       5148.94       4982.71       303.48 o                         
   1   3   7        688.26        639.48        33.78 o                         
   2   3   7        619.25        653.23        31.52 o                         
   3   3   7         76.86         85.53         8.11 o                         
   4   3   7        332.33        287.62        17.84 o                         
   5   3   7         87.95         60.58         7.28 o                         
   6   3   7        914.60        942.80        58.78 o                         
   7   3   7          1.22         25.58        12.88 o                         
   8   3   7         29.12         19.47        15.26 o                         
   9   3   7         11.43         29.29        21.78 o                         
 -10   4   7         45.33         45.98        17.27 o                         
  -9   4   7         30.67         29.18        11.00 o                         
  -8   4   7          3.48          4.46        10.94 o                         
  -7   4   7         45.14         42.54        10.00 o                         
  -6   4   7        538.87        480.49        40.78 o                         
  -5   4   7         84.11         91.60         9.78 o                         
  -4   4   7         14.38         17.15         5.28 o                         
  -3   4   7        865.60        980.92        60.92 o                         
  -2   4   7        877.81        845.24        49.79 o                         
  -1   4   7          0.40          0.92         2.24 o                         
   0   4   7        627.21        639.56        36.72 o                         
   1   4   7       1145.51       1061.88        51.13 o                         
   2   4   7        380.58        376.51        18.86 o                         
   3   4   7        121.77        106.89         8.67 o                         
   4   4   7        545.44        488.69        23.70 o                         
   5   4   7        251.57        186.73        16.52 o                         
   6   4   7        198.44        204.43        24.57 o                         
   7   4   7        210.37        272.55        34.64 o                         
   8   4   7         16.61         29.22        17.55 o                         
   9   4   7         55.59         19.31        29.98 o                         
 -10   5   7          1.46          6.52        11.95 o                         
  -9   5   7          7.07         11.64        12.33 o                         
  -8   5   7        103.41        116.37        20.35 o                         
  -7   5   7         58.60         62.69        10.30 o                         
  -6   5   7        113.85        109.50        12.85 o                         
  -5   5   7        352.60        367.43        23.33 o                         
  -4   5   7         26.82         34.80         7.48 o                         
  -3   5   7        369.92        410.19        28.54 o                         
  -2   5   7        151.68        179.53        12.86 o                         
  -1   5   7          0.17          0.54         3.41 o                         
   0   5   7        334.87        287.87        18.81 o                         
   1   5   7        478.53        418.30        27.18 o                         
   2   5   7        568.27        549.85        27.17 o                         
   3   5   7        444.18        433.13        21.48 o                         
   4   5   7         70.69         65.19         7.54 o                         
   5   5   7        311.87        295.44        28.21 o                         
   6   5   7       2050.58       2708.38       188.49 o                         
   7   5   7          1.60        -14.60        15.37 o                         
   8   5   7        174.37        138.98        29.88 o                         
  -9   6   7          1.07          8.26        12.12 o                         
  -8   6   7         83.89         64.31        17.60 o                         
  -7   6   7        217.90        286.25        29.64 o                         
  -6   6   7        117.09         96.44        17.26 o                         
  -5   6   7        244.42        283.44        22.36 o                         
  -4   6   7         95.54         92.96        10.79 o                         
  -3   6   7        294.99        349.76        24.95 o                         
  -2   6   7          2.40          6.07         4.48 o                         
  -1   6   7        148.56        164.47        14.14 o                         
   0   6   7        284.54        298.10        17.45 o                         
   1   6   7        418.87        461.52        28.77 o                         
   2   6   7         41.22         36.97         6.12 o                         
   3   6   7        722.80        777.49        38.53 o                         
   4   6   7          0.24          1.44         5.79 o                         
   5   6   7        288.09        399.61        42.10 o                         
   6   6   7         63.37         77.84        20.47 o                         
   7   6   7        104.04         55.28        30.74 o                         
   8   6   7          5.88         15.38        15.07 o                         
  -9   7   7         17.50         18.10        23.85 o                         
  -8   7   7         27.90         35.31        17.28 o                         
  -7   7   7         38.91         50.20        16.45 o                         
  -6   7   7        111.42        165.81        21.48 o                         
  -5   7   7         39.79         68.96        12.53 o                         
  -4   7   7         11.92          5.36         7.14 o                         
  -3   7   7         51.53         70.97         8.45 o                         
  -2   7   7        136.62        181.41        16.22 o                         
  -1   7   7          0.14          4.29         5.76 o                         
   0   7   7        120.98        126.24        16.28 o                         
   1   7   7        321.05        360.94        23.32 o                         
   2   7   7         11.56         11.70         4.84 o                         
   3   7   7          1.76          7.11         5.30 o                         
   4   7   7        138.50        117.00        19.15 o                         
   5   7   7        379.11        520.01        43.24 o                         
   6   7   7         40.33         52.10        24.53 o                         
   7   7   7        115.33         18.52        27.89 o                         
   8   7   7         21.23         18.03        17.60 o                         
  -8   8   7          0.58          2.06        11.46 o                         
  -7   8   7        230.14        158.01        54.31 o                         
  -6   8   7          2.67         -2.54        10.00 o                         
  -5   8   7        126.87        133.69        21.08 o                         
  -4   8   7        279.97        419.48        50.53 o                         
  -3   8   7          3.46          3.61        10.78 o                         
  -2   8   7         53.84         72.94        13.12 o                         
  -1   8   7        104.60        133.79        14.14 o                         
   0   8   7        233.30        244.68        20.66 o                         
   1   8   7         34.49         32.15         6.36 o                         
   2   8   7        101.63         89.05         9.47 o                         
   3   8   7          9.91         16.69         8.45 o                         
   4   8   7          2.63          5.95        10.09 o                         
   5   8   7        179.72        191.52        27.35 o                         
   6   8   7         12.81         10.86        10.22 o                         
   7   8   7        149.77         49.79        35.94 o                         
  -8   9   7         97.39        133.44        53.95 o                         
  -7   9   7         40.20         28.85        17.85 o                         
  -6   9   7         72.02         48.94        27.55 o                         
  -5   9   7        456.55        527.22       103.57 o                         
  -4   9   7         16.60         22.11        13.51 o                         
  -3   9   7        781.10        954.70       105.40 o                         
  -2   9   7          2.80          4.46        10.87 o                         
  -1   9   7         45.75         30.80        14.73 o                         
   0   9   7        101.17         72.89        16.46 o                         
   1   9   7         32.21         30.20         8.28 o                         
   3   9   7          0.29          5.87        12.66 o                         
   4   9   7         68.21         31.78        11.73 o                         
   5   9   7          4.06         16.50        17.12 o                         
   6   9   7        278.07        116.09        53.31 o                         
  -7  10   7         14.81         17.97        27.76 o                         
  -6  10   7         15.20         23.52        17.10 o                         
  -5  10   7          3.65         17.14        18.80 o                         
  -4  10   7         51.56         53.18        20.24 o                         
  -3  10   7          3.88         -4.43        15.67 o                         
  -2  10   7          9.63          8.49        12.63 o                         
  -1  10   7         11.86         11.91        17.04 o                         
   0  10   7        510.47        397.56       151.01 o                         
   1  10   7        249.82        195.63        75.63 o                         
   2  10   7         12.88          7.88        13.71 o                         
   3  10   7        582.52        336.89       100.09 o                         
   4  10   7          4.37          2.07        10.21 o                         
   5  10   7         15.45         12.14        12.81 o                         
  -6  11   7         23.66         34.83        31.79 o                         
  -5  11   7         39.87         34.24        23.37 o                         
  -4  11   7         49.11         54.90        28.07 o                         
  -3  11   7          5.51        -12.38        23.15 o                         
  -2  11   7         35.35         34.59        27.56 o                         
  -1  11   7        219.13        213.24        83.16 o                         
   0  11   7        237.28        159.16        64.25 o                         
   1  11   7        283.01        122.89        52.54 o                         
   2  11   7          3.91         -2.96        14.49 o                         
   3  11   7          7.01          7.49        17.65 o                         
  -4  12   7          3.09          8.84        21.21 o                         
  -3  12   7          1.17         11.95        26.99 o                         
  -1  12   7          3.22        -13.22        31.43 o                         
   0  12   7          2.47        -14.17        45.71 o                         
 -10   0   8       1148.34       1258.49        43.34 o                         
  -9   0   8       1790.51       1990.61        60.20 o                         
  -8   0   8        692.16        759.92        92.88 o                         
  -7   0   8         15.84         23.85         9.75 o                         
  -6   0   8        924.31        858.55        97.44 o                         
  -5   0   8       1682.13       1743.54       161.04 o                         
  -4   0   8        205.28        230.55        27.21 o                         
  -3   0   8       1236.56       1092.14        78.24 o                         
  -2   0   8        241.20        244.75        33.45 o                         
  -1   0   8        615.25        738.79        55.71 o                         
   0   0   8       4490.98       4292.52       313.52 o                         
   1   0   8          5.10          1.78         4.53 o                         
   2   0   8       7389.83       7344.62       549.63 o                         
   3   0   8       1661.11       1766.59       125.98 o                         
   4   0   8       1985.20       1693.79       103.77 o                         
   5   0   8          4.02          1.28         4.85 o                         
   6   0   8         73.82         80.14        24.89 o                         
   7   0   8       1740.00       1965.68       316.10 o                         
   8   0   8        200.14        157.42        38.27 o                         
   9   0   8         58.37         24.21        38.81 o                         
 -10   1   8         59.58         24.27        20.51 o                         
  -9   1   8        194.61        204.56        22.86 o                         
  -8   1   8        640.34        722.85        58.95 o                         
  -7   1   8        668.71        739.23        61.67 o                         
  -6   1   8         96.89         91.98         9.40 o                         
  -5   1   8         35.89         39.61         5.63 o                         
  -4   1   8        277.43        269.99        20.01 o                         
  -3   1   8        576.07        604.56        35.28 o                         
  -2   1   8       2966.74       3114.00       247.44 o                         
  -1   1   8       5429.68       5172.22       224.16 o                         
   0   1   8        252.61        207.72        11.87 o                         
   1   1   8        930.82        853.26        18.16 o                         
   2   1   8         26.55         28.07         5.78 o                         
   3   1   8         14.60         11.22         3.46 o                         
   4   1   8         23.21         29.79         4.71 o                         
   5   1   8        154.46        124.39         9.30 o                         
   6   1   8        252.59        279.81        39.26 o                         
   7   1   8         51.56         62.97        14.55 o                         
   8   1   8       1965.10       1798.21       238.65 o                         
   9   1   8        383.40        292.62        45.05 o                         
 -10   2   8        129.30         76.82        29.33 o                         
  -9   2   8          0.43         -3.22         7.90 o                         
  -8   2   8        178.58        191.60        21.87 o                         
  -7   2   8        328.91        298.09        29.83 o                         
  -6   2   8        320.83        316.47        24.59 o                         
  -5   2   8         88.17        105.77        11.02 o                         
  -4   2   8         92.39         92.45         7.86 o                         
  -3   2   8       4357.53       4630.37       241.06 o                         
  -2   2   8         27.10         23.10         4.35 o                         
  -1   2   8       1009.87        955.45        62.77 o                         
   0   2   8        566.25        407.00        17.40 o                         
   1   2   8         76.57         81.56         6.50 o                         
   2   2   8       1362.55       1317.99        55.45 o                         
   3   2   8         29.00         29.30         4.90 o                         
   4   2   8        166.37        128.09        10.22 o                         
   5   2   8         89.07         90.02         7.91 o                         
   6   2   8        226.76        265.76        34.20 o                         
   7   2   8          4.46          8.21         7.64 o                         
   8   2   8        121.78        133.38        27.13 o                         
   9   2   8        113.13         82.62        30.01 o                         
 -10   3   8         98.97         97.56        27.58 o                         
  -9   3   8         28.86         27.83        10.93 o                         
  -8   3   8        380.70        471.64        42.35 o                         
  -7   3   8        741.94        744.96        66.89 o                         
  -6   3   8         29.01         29.83         6.35 o                         
  -5   3   8       1457.69       1515.42       102.11 o                         
  -4   3   8        188.69        203.51        16.68 o                         
  -3   3   8        796.85        829.58        50.28 o                         
  -2   3   8         14.11         11.20         3.47 o                         
  -1   3   8        178.86        219.61        14.11 o                         
   0   3   8         68.54         61.35         5.87 o                         
   1   3   8        206.95        225.81         9.52 o                         
   2   3   8        158.16        139.72         8.67 o                         
   3   3   8       1001.90       1048.78        33.95 o                         
   4   3   8        484.63        416.65        23.12 o                         
   5   3   8        532.03        481.71        26.78 o                         
   6   3   8        283.60        367.10        43.11 o                         
   7   3   8        174.14        170.19        25.92 o                         
   8   3   8         95.51         84.86        24.88 o                         
   9   3   8        383.01        273.27        43.29 o                         
 -10   4   8         38.50         34.55        14.48 o                         
  -9   4   8          0.45          9.02         9.25 o                         
  -8   4   8         38.49         53.15        11.40 o                         
  -7   4   8        966.50       1021.13        87.93 o                         
  -6   4   8        246.96        230.30        20.10 o                         
  -5   4   8        423.40        467.12        38.47 o                         
  -4   4   8         41.35         44.71         6.91 o                         
  -3   4   8        340.59        362.58        24.46 o                         
  -2   4   8        225.99        212.75        18.54 o                         
  -1   4   8          3.85          2.01         2.61 o                         
   0   4   8       1502.77       1617.35        83.93 o                         
   1   4   8         73.81         89.81         6.83 o                         
   2   4   8        485.44        420.77        22.57 o                         
   3   4   8        462.71        421.23        22.84 o                         
   4   4   8       1349.88       1315.98        73.09 o                         
   5   4   8        172.92        161.71        20.17 o                         
   6   4   8        172.45        213.40        21.60 o                         
   7   4   8        726.70        821.26        83.67 o                         
   8   4   8          2.20          5.63        13.74 o                         
   9   4   8        126.28         71.16        42.66 o                         
  -9   5   8          7.35          7.31         9.74 o                         
  -8   5   8          6.19          1.51         9.68 o                         
  -7   5   8         76.01         72.93        13.44 o                         
  -6   5   8         40.59         34.14        11.19 o                         
  -5   5   8        195.95        208.78        15.62 o                         
  -4   5   8        426.87        428.12        30.84 o                         
  -3   5   8        183.95        220.87        13.90 o                         
  -2   5   8       2807.13       3218.68       150.62 o                         
  -1   5   8         40.92         46.18         6.29 o                         
   0   5   8         42.35         40.86         4.86 o                         
   1   5   8        432.31        452.62        28.57 o                         
   2   5   8        693.00        675.57        31.91 o                         
   3   5   8        454.88        474.24        23.54 o                         
   4   5   8        796.56        713.57        50.24 o                         
   5   5   8        151.34        198.53        20.59 o                         
   6   5   8         17.69          0.10        16.87 o                         
   7   5   8         38.34         45.46        19.80 o                         
   8   5   8         37.14         34.46        18.76 o                         
  -9   6   8         55.01         42.32        19.45 o                         
  -8   6   8          2.39          8.99        12.14 o                         
  -7   6   8         17.44         20.35        13.86 o                         
  -6   6   8          1.91          5.70         8.76 o                         
  -5   6   8          8.34          4.77         7.56 o                         
  -4   6   8        210.35        232.09        16.95 o                         
  -3   6   8         65.71         81.63         8.86 o                         
  -2   6   8        165.41        197.57        12.79 o                         
  -1   6   8         34.98         32.33         5.82 o                         
   0   6   8        598.61        649.10        36.58 o                         
   1   6   8        170.28        186.04        12.80 o                         
   2   6   8         48.31         46.17         6.21 o                         
   3   6   8         80.32         85.43         9.29 o                         
   4   6   8        172.08        155.75        21.47 o                         
   5   6   8        136.35        115.72        22.50 o                         
   6   6   8        187.24        218.37        31.76 o                         
   7   6   8        238.73        196.01        35.98 o                         
   8   6   8         46.58          5.25        29.02 o                         
  -9   7   8         99.99        145.01        57.57 o                         
  -8   7   8          1.60          7.53        11.09 o                         
  -7   7   8          2.79          3.76        10.42 o                         
  -6   7   8        156.26        172.47        38.27 o                         
  -5   7   8         14.37         13.52         8.58 o                         
  -4   7   8         74.37         90.37        11.26 o                         
  -3   7   8          7.12          7.08         6.15 o                         
  -2   7   8        247.11        248.60        18.19 o                         
  -1   7   8        143.77        142.50        16.19 o                         
   0   7   8          0.05          0.57         4.15 o                         
   1   7   8          3.27          4.27         5.13 o                         
   2   7   8        425.48        486.94        33.16 o                         
   3   7   8       2034.41       2311.82       181.83 o                         
   4   7   8        410.05        611.73        37.88 o                         
   5   7   8        531.32        641.55        52.13 o                         
   6   7   8         31.82         18.49        17.28 o                         
   7   7   8          0.75          7.65        18.74 o                         
   8   7   8         75.00         76.16        33.93 o                         
  -8   8   8        106.70         52.19        28.44 o                         
  -7   8   8          6.29         10.73        11.46 o                         
  -6   8   8         73.63         81.75        18.81 o                         
  -5   8   8        252.43        252.06        48.95 o                         
  -4   8   8        944.80       1292.25       143.33 o                         
  -3   8   8        537.34        609.83        55.25 o                         
  -2   8   8         12.26         22.13        24.56 o                         
  -1   8   8        267.00        279.62        23.13 o                         
   0   8   8        137.93        119.98        17.39 o                         
   1   8   8         16.25          7.07         5.50 o                         
   2   8   8         98.07         75.91         9.85 o                         
   3   8   8       1415.05       1615.95       114.42 o                         
   4   8   8         14.49         18.68        15.91 o                         
   5   8   8         81.92        110.17        25.65 o                         
   6   8   8        159.15         82.58        23.50 o                         
   7   8   8         53.56         43.77        19.82 o                         
  -8   9   8        101.32        105.24        43.39 o                         
  -7   9   8          2.85         10.81        12.94 o                         
  -6   9   8        322.19        235.22       133.54 o                         
  -5   9   8        270.80        333.27        44.75 o                         
  -4   9   8         99.19        117.05        26.28 o                         
  -3   9   8          6.69          6.16         9.99 o                         
  -2   9   8         12.56         21.60        14.37 o                         
  -1   9   8        272.64        243.99        41.08 o                         
   0   9   8        140.94        114.70        19.86 o                         
   1   9   8        210.30        183.29        23.37 o                         
   2   9   8        759.15        456.21        60.88 o                         
   3   9   8         67.43         50.29        14.29 o                         
   4   9   8        247.50        183.18        28.48 o                         
   5   9   8         68.83         51.34        28.96 o                         
  -7  10   8          7.12          8.52        22.93 o                         
  -6  10   8         46.53         32.75        18.88 o                         
  -5  10   8         22.63          9.25        16.35 o                         
  -4  10   8         34.64         31.85        21.05 o                         
  -3  10   8         13.47         17.94        18.36 o                         
  -2  10   8        259.48        219.14        95.61 o                         
  -1  10   8        151.10        121.31        48.81 o                         
   0  10   8         86.89         71.86        32.80 o                         
   1  10   8         22.07         11.62        16.65 o                         
   2  10   8         47.00         19.68        11.79 o                         
   3  10   8          0.65          4.69         9.15 o                         
   4  10   8          9.85         15.02        19.86 o                         
   5  10   8        111.26         56.18        23.99 o                         
  -5  11   8         17.14          8.69        23.62 o                         
  -3  11   8        282.92        304.58       116.97 o                         
  -2  11   8          3.12         25.65        26.08 o                         
  -1  11   8          0.14         -0.71        20.71 o                         
   0  11   8        121.67         95.60        45.96 o                         
   1  11   8         89.43         69.96        36.60 o                         
   2  11   8         10.69         16.71        16.18 o                         
  -3  12   8        270.21        191.80        79.02 o                         
  -2  12   8        126.69         79.34        39.60 o                         
  -1  12   8          3.84         -2.20        28.22 o                         
   0  12   8         42.27         10.09        42.52 o                         
 -10   1   9         78.48         26.15        19.24 o                         
  -9   1   9         31.65         25.79         7.73 o                         
  -8   1   9        167.17        177.18        19.99 o                         
  -7   1   9        463.06        510.52        17.85 o                         
  -6   1   9         14.12          9.19         3.81 o                         
  -5   1   9          0.65         -4.32         4.34 o                         
  -4   1   9         39.11         50.13         7.71 o                         
  -3   1   9        401.66        456.88        32.01 o                         
  -2   1   9        406.95        424.04        30.58 o                         
  -1   1   9       5785.69       6072.69       336.36 o                         
   0   1   9        794.52        797.97        40.32 o                         
   1   1   9         73.99         71.04         6.96 o                         
   2   1   9       1060.44       1053.62        55.45 o                         
   3   1   9        591.07        619.10        27.14 o                         
   4   1   9         65.15         54.73         6.27 o                         
   5   1   9         91.65         76.95         9.02 o                         
   6   1   9        856.53       1022.89        75.67 o                         
   7   1   9        123.03        136.58        23.06 o                         
   8   1   9        424.25        415.83        37.55 o                         
   9   1   9        121.61         53.96        30.01 o                         
 -10   2   9          8.07         -3.69        10.99 o                         
  -9   2   9         57.64         73.54        14.80 o                         
  -8   2   9        669.05        775.53        50.61 o                         
  -7   2   9        169.19        179.73        19.11 o                         
  -6   2   9          0.43          1.47         3.24 o                         
  -5   2   9        116.12        135.76        11.46 o                         
  -4   2   9        552.97        627.37        18.32 o                         
  -3   2   9        327.50        360.93        25.18 o                         
  -2   2   9        136.21        116.54         9.79 o                         
  -1   2   9       3218.34       3291.59       202.03 o                         
   0   2   9       2441.28       2173.62        85.90 o                         
   1   2   9         70.00         78.13         6.90 o                         
   2   2   9        459.48        461.77        12.75 o                         
   3   2   9       1253.08       1207.55        62.28 o                         
   4   2   9        140.85        117.38        10.19 o                         
   5   2   9          0.55          0.53         4.37 o                         
   6   2   9        625.33        812.54        67.34 o                         
   7   2   9         42.64         42.89        12.34 o                         
   8   2   9        110.37        132.53        25.96 o                         
   9   2   9          0.16          6.98        28.11 o                         
 -10   3   9         33.58         26.77        13.73 o                         
  -9   3   9         44.46         37.21        10.33 o                         
  -8   3   9          5.47          7.41         7.88 o                         
  -7   3   9        830.30        824.86        78.24 o                         
  -6   3   9         14.79         15.86         5.95 o                         
  -5   3   9        405.64        443.10        36.36 o                         
  -4   3   9         30.85         31.45         5.69 o                         
  -3   3   9        509.23        493.95        29.44 o                         
  -2   3   9        879.90        924.40        60.57 o                         
  -1   3   9        901.84        797.00        43.65 o                         
   0   3   9        343.89        369.49        18.98 o                         
   1   3   9        347.41        363.95        18.34 o                         
   2   3   9         27.68         31.88         4.85 o                         
   3   3   9         27.34         25.86         4.74 o                         
   4   3   9          8.38          8.97         3.42 o                         
   5   3   9         83.47         81.29        13.95 o                         
   6   3   9        306.83        418.71        37.80 o                         
   7   3   9         17.16         48.09        12.00 o                         
   8   3   9          7.01         -2.57        25.77 o                         
   9   3   9        345.19        211.96        53.17 o                         
 -10   4   9        202.65        113.57        31.51 o                         
  -9   4   9         34.20         31.94        10.97 o                         
  -8   4   9        158.95        179.45        20.26 o                         
  -7   4   9         31.57         26.80         7.61 o                         
  -6   4   9        646.79        682.44        57.16 o                         
  -5   4   9          6.73         10.51         3.86 o                         
  -4   4   9        121.00        133.14         9.05 o                         
  -3   4   9         86.56         89.09         7.40 o                         
  -2   4   9          0.99          1.96         3.22 o                         
  -1   4   9       2662.60       2754.35       152.28 o                         
   0   4   9       1483.00       1501.37        68.57 o                         
   1   4   9        223.69        215.63        13.10 o                         
   2   4   9          0.26          2.39         3.06 o                         
   3   4   9         68.83         60.13         6.96 o                         
   4   4   9        105.61        100.19         9.48 o                         
   5   4   9       3443.22       3570.76       279.86 o                         
   6   4   9         46.62         60.55        13.61 o                         
   7   4   9         10.87         19.59        14.81 o                         
   8   4   9        179.65        160.55        26.24 o                         
  -9   5   9        134.27        112.93        22.00 o                         
  -8   5   9        157.70        216.01        49.37 o                         
  -7   5   9          7.94          7.49         7.59 o                         
  -6   5   9          9.27         11.32         9.30 o                         
  -5   5   9        221.45        254.06        19.68 o                         
  -4   5   9       1220.27       1300.26        90.62 o                         
  -3   5   9          6.42          6.08         5.13 o                         
  -2   5   9        469.26        475.42        24.14 o                         
  -1   5   9        227.44        253.61        16.02 o                         
   0   5   9        488.61        428.48        22.38 o                         
   1   5   9          0.05          0.79         3.12 o                         
   2   5   9        262.39        277.66        16.27 o                         
   3   5   9        569.90        580.14        29.14 o                         
   4   5   9        328.60        286.93        25.48 o                         
   5   5   9         71.18         63.33        12.35 o                         
   6   5   9          0.80         11.94        15.02 o                         
   7   5   9          1.46         -4.53        17.96 o                         
   8   5   9         92.91         71.84        21.99 o                         
  -9   6   9         29.85         50.08        17.24 o                         
  -8   6   9        126.57        117.05        27.40 o                         
  -7   6   9         59.73         52.03        13.78 o                         
  -6   6   9        934.24       1317.74        73.32 o                         
  -5   6   9        111.34        109.14        16.82 o                         
  -4   6   9         59.47         53.93        10.11 o                         
  -3   6   9         16.12         18.60         6.54 o                         
  -2   6   9        134.65        175.46        12.55 o                         
  -1   6   9        149.62        207.79        14.18 o                         
   0   6   9         77.32         89.57         8.64 o                         
   1   6   9        209.56        240.85        15.68 o                         
   2   6   9         64.33         48.92         7.00 o                         
   3   6   9         40.70         29.80         5.35 o                         
   4   6   9        890.56       1076.16        73.19 o                         
   5   6   9          3.49         23.17        14.28 o                         
   6   6   9          5.69          5.19        17.82 o                         
   7   6   9         37.93         29.54        24.58 o                         
   8   6   9         15.77         28.99        34.16 o                         
  -9   7   9         63.57        101.14        41.16 o                         
  -8   7   9          7.21         17.49        12.35 o                         
  -7   7   9        172.42        244.34        30.61 o                         
  -6   7   9         80.73        127.95        18.13 o                         
  -5   7   9         63.40         51.62        12.36 o                         
  -4   7   9          0.09         -2.41         7.64 o                         
  -3   7   9        561.27        620.68        45.89 o                         
  -2   7   9          3.89          6.85         4.92 o                         
  -1   7   9         20.56         13.02         6.24 o                         
   0   7   9        109.02         97.94        11.91 o                         
   1   7   9         68.11         67.19         9.18 o                         
   2   7   9        299.86        299.09        24.41 o                         
   3   7   9        262.54        238.38        31.97 o                         
   4   7   9          8.17         13.07        25.04 o                         
   5   7   9         36.62         55.11        17.75 o                         
   6   7   9         63.76         32.64        22.43 o                         
   7   7   9         69.61         26.60        21.58 o                         
  -8   8   9         85.59         26.42        34.79 o                         
  -7   8   9          4.22         -3.86        11.51 o                         
  -6   8   9        142.77        144.64        30.47 o                         
  -5   8   9        250.87        253.09        42.37 o                         
  -4   8   9         30.49         12.25        16.58 o                         
  -3   8   9         93.13        127.54        18.55 o                         
  -2   8   9         31.92         43.18        12.91 o                         
  -1   8   9        212.59        247.61        27.11 o                         
   0   8   9          0.06          2.24         6.39 o                         
   1   8   9        182.34        158.12        15.34 o                         
   2   8   9         57.02         50.66         9.62 o                         
   3   8   9         60.93         61.17        27.24 o                         
   4   8   9        216.00        254.36        26.59 o                         
   5   8   9         38.82         29.30        22.33 o                         
   6   8   9         16.68         12.15        21.38 o                         
   7   8   9         10.51          1.83        14.56 o                         
  -7   9   9          2.42          6.24        12.84 o                         
  -6   9   9          1.85          6.26        12.30 o                         
  -5   9   9         85.39         71.39        25.88 o                         
  -4   9   9         68.69         86.30        18.89 o                         
  -3   9   9         17.04         28.71        13.64 o                         
  -2   9   9        217.91        261.70        42.77 o                         
  -1   9   9        584.64        599.69        59.28 o                         
   0   9   9        398.82        330.22        43.83 o                         
   1   9   9         93.09         51.39        17.78 o                         
   2   9   9          3.32          4.74         8.47 o                         
   3   9   9          4.60          4.27         8.89 o                         
   4   9   9         67.70         52.25        15.30 o                         
   5   9   9          0.00         14.64        22.74 o                         
   6   9   9          9.65          5.56        10.35 o                         
  -7  10   9          1.20         10.25        28.11 o                         
  -6  10   9        108.89        147.04        59.37 o                         
  -5  10   9          3.31          7.29        20.76 o                         
  -4  10   9          0.79        -15.06        15.06 o                         
  -3  10   9          9.32          3.07        14.18 o                         
  -2  10   9         94.72         98.95        39.15 o                         
  -1  10   9         31.30         29.86        12.92 o                         
   0  10   9         12.45         14.56        14.85 o                         
   1  10   9          1.62         -4.98        15.22 o                         
   2  10   9        245.38         91.89        45.20 o                         
   3  10   9        105.07         90.87        23.09 o                         
   4  10   9         10.69          9.06        10.68 o                         
  -5  11   9          1.88          7.96        22.80 o                         
  -4  11   9          3.63          1.83        19.61 o                         
  -3  11   9         17.79         20.42        21.74 o                         
  -2  11   9        137.47        198.46        77.97 o                         
  -1  11   9         69.08         39.17        24.55 o                         
   0  11   9        374.01        387.57       149.80 o                         
   1  11   9         54.50         21.47        36.98 o                         
   2  11   9          1.58         10.98        46.85 o                         
  -3  12   9          0.10        -16.87        29.99 o                         
  -2  12   9         71.42         34.92        28.16 o                         
  -1  12   9          4.96         -1.06        30.46 o                         
 -10   0  10        250.46        285.50        81.91 o                         
  -9   0  10         34.34         22.50        14.10 o                         
  -8   0  10       1071.06       1149.06       134.68 o                         
  -7   0  10       1349.72       1407.67        90.55 o                         
  -6   0  10        305.98        270.07        28.93 o                         
  -5   0  10         11.29         11.76         8.61 o                         
  -4   0  10         59.42         49.89         9.05 o                         
  -3   0  10       1350.37       1483.30       183.47 o                         
  -2   0  10        520.52        482.52        43.71 o                         
  -1   0  10       1481.66       1379.57       105.65 o                         
   0   0  10         45.51         43.06         8.17 o                         
   1   0  10        341.07        359.12        31.40 o                         
   2   0  10       1343.34       1315.83        95.84 o                         
   3   0  10         25.73         24.94         6.74 o                         
   4   0  10          5.43          3.58         5.78 o                         
   5   0  10        329.37        349.03        38.91 o                         
   6   0  10         97.42        103.13        27.76 o                         
   7   0  10        405.48        420.58        29.83 o                         
   8   0  10        174.48        168.33        38.45 o                         
   9   0  10         35.30          8.51        40.39 o                         
 -10   1  10        197.34        185.29        28.01 o                         
  -9   1  10        585.02        597.60        61.04 o                         
  -8   1  10        199.73        183.46        22.68 o                         
  -7   1  10        515.81        552.24        37.91 o                         
  -6   1  10        722.88        712.64        26.09 o                         
  -5   1  10         81.23        101.10        11.95 o                         
  -4   1  10          7.88          7.51         4.44 o                         
  -3   1  10        437.50        447.98        41.80 o                         
  -2   1  10        205.34        226.79        13.66 o                         
  -1   1  10       2913.24       2781.25       168.77 o                         
   0   1  10        423.55        404.02         9.82 o                         
   1   1  10       1465.65       1293.51        23.22 o                         
   2   1  10        590.89        639.89        29.96 o                         
   3   1  10         50.00         39.45         6.15 o                         
   4   1  10       1484.20       1298.64        64.43 o                         
   5   1  10        398.11        399.19        31.31 o                         
   6   1  10        140.20        144.15        23.75 o                         
   7   1  10        487.22        514.82        45.42 o                         
   8   1  10          2.58         -5.27         7.19 o                         
   9   1  10         76.66         26.98        31.95 o                         
 -10   2  10         55.84         34.31        14.02 o                         
  -9   2  10          1.51         -7.84         7.99 o                         
  -8   2  10       1311.96       1391.17       114.33 o                         
  -7   2  10         22.21         24.24         8.18 o                         
  -6   2  10        654.20        654.57        53.38 o                         
  -5   2  10        284.79        308.27        19.29 o                         
  -4   2  10          0.52          2.37         4.12 o                         
  -3   2  10        602.65        592.27        52.38 o                         
  -2   2  10        164.04        161.74        12.65 o                         
  -1   2  10       3408.58       3595.30       195.24 o                         
   0   2  10        204.51        239.71         8.98 o                         
   1   2  10          3.68          9.67         3.38 o                         
   2   2  10        286.17        260.87        14.79 o                         
   3   2  10          1.47          5.52         3.87 o                         
   4   2  10         13.80          9.92         4.50 o                         
   5   2  10          0.25          4.48         7.33 o                         
   6   2  10       1108.27       1234.01        52.80 o                         
   7   2  10          6.73          4.26         7.41 o                         
   8   2  10        472.38        503.98        36.37 o                         
   9   2  10         34.68         17.09        42.22 o                         
 -10   3  10         52.22         20.20        13.83 o                         
  -9   3  10        135.44        120.77        17.55 o                         
  -8   3  10         86.78        119.35        15.64 o                         
  -7   3  10         12.87         15.19         7.31 o                         
  -6   3  10        437.97        449.10        37.20 o                         
  -5   3  10        204.94        258.52        12.09 o                         
  -4   3  10       1360.52       1497.37        70.94 o                         
  -3   3  10        253.38        261.14        23.17 o                         
  -2   3  10       1327.33       1350.78        71.34 o                         
  -1   3  10        403.97        389.20        21.81 o                         
   0   3  10        456.51        459.11        23.94 o                         
   1   3  10         90.99         86.47         6.68 o                         
   2   3  10        263.64        228.51        14.69 o                         
   3   3  10          0.05          0.67         3.30 o                         
   4   3  10       1030.25        960.32        46.37 o                         
   5   3  10          0.14         -2.75         6.69 o                         
   6   3  10        160.45        187.54        25.10 o                         
   7   3  10        322.01        393.30        38.78 o                         
   8   3  10         77.30         62.64        18.38 o                         
 -10   4  10        187.81        151.93        37.79 o                         
  -9   4  10         44.53         34.14        13.86 o                         
  -8   4  10         72.98         72.62        12.86 o                         
  -7   4  10        278.54        283.15        49.92 o                         
  -6   4  10        128.03        143.57        16.19 o                         
  -5   4  10        219.21        215.70        11.76 o                         
  -4   4  10       1294.71       1557.47        74.55 o                         
  -3   4  10       1071.37       1077.32        58.38 o                         
  -2   4  10          4.96          1.82         3.65 o                         
  -1   4  10        123.59        132.52        10.73 o                         
   0   4  10        726.69        742.54        39.05 o                         
   1   4  10        115.58        123.78         7.72 o                         
   2   4  10          3.45          1.59         3.33 o                         
   3   4  10         10.32          7.24         3.64 o                         
   4   4  10         10.28          9.83         4.41 o                         
   5   4  10       1419.12       1809.29       123.34 o                         
   6   4  10        502.18        690.38        53.37 o                         
   7   4  10        221.70        303.70        37.41 o                         
   8   4  10        162.16        126.21        27.68 o                         
  -9   5  10         45.72         33.31        11.41 o                         
  -8   5  10         21.51         30.30        10.95 o                         
  -7   5  10          4.21         -4.20         8.38 o                         
  -6   5  10        189.70        263.05        26.91 o                         
  -5   5  10        435.20        489.08        36.93 o                         
  -4   5  10       1239.10       1342.27        83.98 o                         
  -3   5  10         34.56         41.70         6.46 o                         
  -2   5  10          9.61          8.77         5.03 o                         
  -1   5  10        250.60        274.67        17.22 o                         
   0   5  10         73.19         72.82         7.15 o                         
   1   5  10       1080.11       1047.57        53.31 o                         
   2   5  10        147.01        151.10        10.76 o                         
   3   5  10          4.32          3.45         3.70 o                         
   4   5  10          2.21          1.46         5.44 o                         
   5   5  10        199.19        245.37        27.56 o                         
   6   5  10         15.32          5.02        18.22 o                         
   7   5  10         65.00         33.89        24.49 o                         
   8   5  10         16.45         41.72        37.69 o                         
  -9   6  10          8.80         14.41        11.54 o                         
  -8   6  10        115.25        144.57        23.70 o                         
  -7   6  10         12.45         17.45         9.67 o                         
  -6   6  10        582.66        667.37        62.16 o                         
  -5   6  10         90.15         85.73        13.32 o                         
  -4   6  10        109.54        113.14        12.79 o                         
  -3   6  10        115.92        147.33        11.15 o                         
  -2   6  10        611.56        706.62        34.29 o                         
  -1   6  10        141.01        165.32        14.15 o                         
   0   6  10         49.78         40.08         6.41 o                         
   1   6  10         80.65         80.40         8.92 o                         
   2   6  10         29.44         31.00         5.81 o                         
   3   6  10        420.75        456.63        40.66 o                         
   4   6  10        110.81        155.59        20.62 o                         
   5   6  10          3.58         10.20        14.62 o                         
   6   6  10        411.94        425.81        80.95 o                         
   7   6  10         21.14         18.92        20.41 o                         
  -9   7  10          6.78          1.57        15.21 o                         
  -8   7  10          1.67          0.39        11.39 o                         
  -7   7  10         19.93         26.99        12.20 o                         
  -6   7  10        532.89        634.32        61.07 o                         
  -5   7  10        985.56       1132.63       107.90 o                         
  -4   7  10        139.72        145.68        17.11 o                         
  -3   7  10        121.87        141.25        13.73 o                         
  -2   7  10        615.08        736.53        40.29 o                         
  -1   7  10        237.61        272.58        18.95 o                         
   0   7  10          5.56          7.46         5.95 o                         
   1   7  10        912.98        835.64        48.56 o                         
   2   7  10          7.60         11.88         7.41 o                         
   3   7  10         10.09          0.92        12.08 o                         
   4   7  10          1.63          7.53        14.81 o                         
   5   7  10        138.83        186.36        27.05 o                         
   6   7  10         39.89         36.83        29.41 o                         
   7   7  10        188.88         65.07        51.48 o                         
  -8   8  10         19.55         19.17        17.02 o                         
  -7   8  10          5.18         -0.84        12.02 o                         
  -6   8  10         55.61         53.20        15.06 o                         
  -5   8  10         35.57         39.44        13.46 o                         
  -4   8  10         73.06         43.27        27.08 o                         
  -3   8  10        175.52        252.33        40.95 o                         
  -2   8  10        589.88        629.08        63.95 o                         
  -1   8  10         70.76         82.59        15.33 o                         
   0   8  10        615.46        518.55        60.02 o                         
   1   8  10          0.00         -0.86        10.17 o                         
   2   8  10        653.05        612.16        51.14 o                         
   3   8  10          5.47         -4.56        11.04 o                         
   4   8  10         97.09         86.62        25.77 o                         
   5   8  10        235.27        120.53        59.94 o                         
   6   8  10          0.01         20.38        35.07 o                         
  -7   9  10         13.90          4.48        12.18 o                         
  -6   9  10         33.49         12.43        13.78 o                         
  -5   9  10         25.36         14.82        12.71 o                         
  -4   9  10        177.76        251.27        35.47 o                         
  -3   9  10        162.48        195.08        32.64 o                         
  -2   9  10        139.75        179.41        32.23 o                         
  -1   9  10        279.47        279.01        46.08 o                         
   0   9  10         48.57         41.03        12.65 o                         
   1   9  10         66.39         41.00        15.06 o                         
   2   9  10        635.98        508.76        89.97 o                         
   3   9  10          3.44         22.70        23.15 o                         
   4   9  10         24.31         29.21        13.40 o                         
   5   9  10         29.39         19.40        13.16 o                         
  -5  10  10          9.21         12.50        15.15 o                         
  -4  10  10         81.33         42.08        27.19 o                         
  -3  10  10        206.18        195.10        49.71 o                         
  -2  10  10         75.91         52.98        21.87 o                         
  -1  10  10        139.91        134.48        31.08 o                         
   0  10  10        168.09         81.11        41.49 o                         
   1  10  10          0.20         -1.37        14.83 o                         
   2  10  10        232.09        104.53        61.17 o                         
   3  10  10        141.62         83.34        27.37 o                         
   4  10  10         90.26         40.26        20.67 o                         
  -5  11  10         62.61         69.90        34.35 o                         
  -4  11  10         14.74         29.61        23.29 o                         
  -1  11  10        368.01        376.53       144.85 o                         
   0  11  10         61.79         59.09        40.51 o                         
   1  11  10        208.11        164.49        74.90 o                         
   2  11  10        101.58        105.48        61.53 o                         
  -2  12  10         33.28          5.41        21.01 o                         
  -1  12  10          0.22         -8.09        26.86 o                         
 -10   1  11         17.78         19.34        13.55 o                         
  -9   1  11         77.06         54.97        21.35 o                         
  -8   1  11        111.36        117.12        13.89 o                         
  -7   1  11        256.70        275.43        26.19 o                         
  -6   1  11        704.90        732.68        22.03 o                         
  -5   1  11         73.97         81.94         7.91 o                         
  -4   1  11       3889.32       4280.68       229.88 o                         
  -3   1  11         55.33         49.28         5.00 o                         
  -2   1  11       2115.26       2199.05       129.75 o                         
  -1   1  11       1479.38       1573.79        87.24 o                         
   0   1  11          8.70         12.77         3.74 o                         
   1   1  11       1186.26       1083.58        23.66 o                         
   2   1  11        949.89        980.30        50.04 o                         
   3   1  11         20.43         22.85         4.37 o                         
   4   1  11         16.78         13.34         4.33 o                         
   5   1  11          1.69         -5.27         9.54 o                         
   6   1  11          0.04          3.96         7.76 o                         
   7   1  11         59.71         77.70        17.98 o                         
   8   1  11         42.29         31.55        11.83 o                         
 -10   2  11         68.26         36.32        24.91 o                         
  -9   2  11        333.08        332.78        35.41 o                         
  -8   2  11         41.13         44.62         9.58 o                         
  -7   2  11        268.37        308.04        28.56 o                         
  -6   2  11          7.06         -0.08         5.32 o                         
  -5   2  11          7.90          4.41         5.59 o                         
  -4   2  11         48.58         61.46         6.53 o                         
  -3   2  11        552.83        551.62        36.96 o                         
  -2   2  11       3292.88       3311.59       184.55 o                         
  -1   2  11       1501.33       1470.82        54.74 o                         
   0   2  11         83.46         70.13         7.11 o                         
   1   2  11        684.10        635.79        19.56 o                         
   2   2  11       1038.24        974.32        20.78 o                         
   3   2  11         41.38         34.26         5.47 o                         
   4   2  11        245.07        227.73        14.83 o                         
   5   2  11         41.01         50.73        13.08 o                         
   6   2  11         43.29         54.93        14.78 o                         
   7   2  11          7.24         13.17         8.66 o                         
   8   2  11         90.37         98.44        18.16 o                         
 -10   3  11         36.53         13.39        13.87 o                         
  -9   3  11         49.22         30.38        11.26 o                         
  -8   3  11        108.78        119.20        15.23 o                         
  -7   3  11       1008.13       1067.69        89.59 o                         
  -6   3  11          9.26          9.72         5.60 o                         
  -5   3  11         64.57         62.36         7.11 o                         
  -4   3  11        898.46       1016.07        41.91 o                         
  -3   3  11          4.73          0.97         3.65 o                         
  -2   3  11        193.57        180.51        12.67 o                         
  -1   3  11        750.28        792.19        39.61 o                         
   0   3  11         15.05         12.72         3.74 o                         
   1   3  11         12.67          9.84         4.08 o                         
   2   3  11       1208.68       1216.34        57.36 o                         
   3   3  11        523.10        481.38        26.56 o                         
   4   3  11        178.04        138.26        15.99 o                         
   5   3  11          8.28          2.74         8.49 o                         
   6   3  11         65.36         61.57        15.78 o                         
   7   3  11         10.43         12.70         8.48 o                         
   8   3  11          5.80        -15.46        29.53 o                         
  -9   4  11        175.39        170.63        31.15 o                         
  -8   4  11         24.03         25.03         8.81 o                         
  -7   4  11         54.09         64.31        13.66 o                         
  -6   4  11        551.92        594.65        42.96 o                         
  -5   4  11        726.00        693.76        45.68 o                         
  -4   4  11         85.18         80.31         8.29 o                         
  -3   4  11         70.19         66.06         7.29 o                         
  -2   4  11         71.34         60.88         7.57 o                         
  -1   4  11          2.41          2.86         3.87 o                         
   0   4  11        349.51        331.37        20.57 o                         
   1   4  11         88.40         88.81         7.30 o                         
   2   4  11        770.80        718.52        33.33 o                         
   3   4  11        291.39        262.35        15.34 o                         
   4   4  11         23.38         21.99         7.05 o                         
   5   4  11         10.99         35.34        12.70 o                         
   6   4  11         24.25         41.20        11.24 o                         
   7   4  11         49.74         48.94        19.65 o                         
   8   4  11          9.93          3.91        19.98 o                         
  -9   5  11         26.44         26.14        12.38 o                         
  -8   5  11         85.58         58.25        18.87 o                         
  -7   5  11          1.18         -1.79         9.30 o                         
  -6   5  11         35.24         52.02        12.72 o                         
  -5   5  11        539.67        582.05        39.62 o                         
  -4   5  11        179.61        188.96        15.29 o                         
  -3   5  11         90.65         96.02         9.32 o                         
  -2   5  11         45.89         51.76         6.81 o                         
  -1   5  11        104.42         88.54        10.21 o                         
   0   5  11         11.13          9.66         3.62 o                         
   1   5  11        337.15        336.67        19.25 o                         
   2   5  11          0.05          2.59         3.61 o                         
   3   5  11         10.69         10.39         4.63 o                         
   4   5  11        239.21        195.74        23.19 o                         
   5   5  11         76.73         97.81        19.66 o                         
   6   5  11        109.41        159.65        25.34 o                         
   7   5  11         50.77         39.65        19.87 o                         
  -9   6  11          0.01          7.00        12.50 o                         
  -8   6  11         14.68          5.63         9.10 o                         
  -7   6  11        117.68        118.23        19.35 o                         
  -6   6  11         94.24         86.33        18.94 o                         
  -5   6  11         76.53         79.71        13.77 o                         
  -4   6  11        619.73        734.16        24.66 o                         
  -3   6  11          1.84          5.32         5.84 o                         
  -2   6  11        879.92       1014.79        50.74 o                         
  -1   6  11        204.88        197.74        13.53 o                         
   0   6  11        150.91        161.80        17.69 o                         
   1   6  11        121.00        127.15        11.38 o                         
   2   6  11        460.71        461.94        42.05 o                         
   3   6  11          0.93         -0.89        12.93 o                         
   4   6  11        104.82        121.24        20.33 o                         
   5   6  11        163.19        184.77        28.57 o                         
   6   6  11         26.60         44.33        28.23 o                         
   7   6  11         13.00         20.90        21.83 o                         
  -8   7  11        180.69        115.41        74.12 o                         
  -7   7  11          1.21         13.97        11.77 o                         
  -6   7  11         26.07         39.68        12.55 o                         
  -5   7  11         36.28         35.61        13.10 o                         
  -4   7  11         58.23         63.24        12.30 o                         
  -3   7  11         24.86         29.12        10.40 o                         
  -2   7  11        268.85        326.43        23.30 o                         
  -1   7  11        227.38        242.50        19.12 o                         
   0   7  11          2.91          7.60         5.39 o                         
   1   7  11        125.42         97.34        17.75 o                         
   2   7  11         17.46         29.96         8.32 o                         
   3   7  11        431.15        548.78        51.53 o                         
   4   7  11        180.02        228.03        28.11 o                         
   5   7  11        132.51         75.94        25.70 o                         
   6   7  11        317.22        145.71        68.81 o                         
  -8   8  11          0.32         -7.48        17.45 o                         
  -7   8  11        137.48         87.10        70.46 o                         
  -6   8  11         12.57          0.60        10.37 o                         
  -5   8  11         13.98          8.59        12.40 o                         
  -4   8  11         11.10          9.59         9.54 o                         
  -3   8  11          0.42          6.71        10.29 o                         
  -2   8  11        165.12        153.10        38.37 o                         
  -1   8  11         62.62         42.72        11.73 o                         
   0   8  11          4.24          4.65         9.79 o                         
   1   8  11         19.87          7.07         8.30 o                         
   2   8  11          0.50          2.60        13.85 o                         
   3   8  11         18.49          3.35        15.62 o                         
   4   8  11         26.21         10.63        18.47 o                         
   5   8  11          0.47         -5.45        22.09 o                         
   6   8  11         45.66        -52.16        52.16 o                         
  -7   9  11         53.20         58.95        31.39 o                         
  -6   9  11        181.62         71.85        85.81 o                         
  -5   9  11         20.99          8.71        13.58 o                         
  -4   9  11         65.16         64.01        17.85 o                         
  -3   9  11        342.33        421.18        49.12 o                         
  -2   9  11          6.57          8.17        14.51 o                         
  -1   9  11        217.58        177.22        28.19 o                         
   0   9  11         13.36         14.07        19.00 o                         
   1   9  11         35.21         13.33        18.05 o                         
   2   9  11         39.79         17.03        10.87 o                         
   3   9  11         63.49         28.51        26.53 o                         
   4   9  11          0.02          7.53        41.37 o                         
   5   9  11         11.94          6.25        12.01 o                         
  -6  10  11         59.47         67.08        33.44 o                         
  -5  10  11        172.07         95.91        57.89 o                         
  -4  10  11          0.02          2.07        13.15 o                         
  -3  10  11        121.11        126.02        30.52 o                         
  -2  10  11          0.56         -2.73        17.27 o                         
  -1  10  11         26.48         16.88        16.08 o                         
   0  10  11        321.39        177.94        88.41 o                         
   1  10  11          0.22          3.77        20.36 o                         
   2  10  11         12.55          7.53        11.76 o                         
   3  10  11         52.23         16.56        13.46 o                         
  -5  11  11         71.62         85.03        41.61 o                         
  -4  11  11          2.27         -1.57        25.61 o                         
  -3  11  11          2.94          0.73        27.31 o                         
  -2  11  11        185.25        117.08        50.33 o                         
  -1  11  11         31.06         16.22        28.17 o                         
   0  11  11         18.16         16.39        30.54 o                         
   1  11  11          7.49         24.96        44.46 o                         
   2  11  11        100.62         70.97        57.82 o                         
 -10   0  12          7.99         44.96        32.31 o                         
  -9   0  12          1.67          9.96        10.42 o                         
  -8   0  12        787.39        756.56        65.75 o                         
  -7   0  12         19.64         21.30         9.82 o                         
  -6   0  12         31.79         26.46         9.26 o                         
  -5   0  12        288.91        266.14        33.11 o                         
  -4   0  12       1258.44       1260.55       151.06 o                         
  -3   0  12          0.00         11.13         5.42 o                         
  -2   0  12        880.85        921.04        75.13 o                         
  -1   0  12       1417.25       1441.52        98.86 o                         
   0   0  12        104.73         86.39        11.11 o                         
   1   0  12        354.32        349.17        28.11 o                         
   2   0  12         23.75         22.97         6.90 o                         
   3   0  12        203.35        183.20        15.46 o                         
   4   0  12          4.23         -0.86         9.09 o                         
   5   0  12        681.87        849.07        89.89 o                         
   6   0  12         71.67         98.54        28.46 o                         
   7   0  12         16.33         18.43        16.90 o                         
   8   0  12         74.66         66.21        20.85 o                         
 -10   1  12         22.20         12.08        17.68 o                         
  -9   1  12         32.27         29.01         9.98 o                         
  -8   1  12         42.07         38.82         9.14 o                         
  -7   1  12          0.06         -0.94         7.88 o                         
  -6   1  12        305.80        323.34        28.67 o                         
  -5   1  12         75.72         78.77         9.90 o                         
  -4   1  12         22.26         25.90         4.83 o                         
  -3   1  12         19.03         16.21         4.13 o                         
  -2   1  12         85.98         91.39         6.90 o                         
  -1   1  12         32.55         21.30         4.75 o                         
   0   1  12       1430.48       1340.22        58.21 o                         
   1   1  12          8.50          9.33         4.18 o                         
   2   1  12        279.08        245.99         9.02 o                         
   3   1  12        797.17        683.42        36.18 o                         
   4   1  12        675.81        685.34        47.97 o                         
   5   1  12         19.30         26.30         9.86 o                         
   6   1  12         83.39        121.48        21.76 o                         
   7   1  12        223.00        265.53        32.14 o                         
   8   1  12         22.72         12.30         9.52 o                         
 -10   2  12        158.05        106.05        45.37 o                         
  -9   2  12         75.74         61.59        11.62 o                         
  -8   2  12        180.20        163.55        18.23 o                         
  -7   2  12        576.79        635.97        54.53 o                         
  -6   2  12        162.33        171.65        15.42 o                         
  -5   2  12         12.86         15.65         7.76 o                         
  -4   2  12         18.05         14.89         4.42 o                         
  -3   2  12          1.19          2.13         3.08 o                         
  -2   2  12       1799.16       1850.15        93.65 o                         
  -1   2  12          1.62          0.71         4.14 o                         
   0   2  12       2668.38       2247.76        84.88 o                         
   1   2  12          5.87          7.87         3.69 o                         
   2   2  12         55.93         49.05         6.00 o                         
   3   2  12        528.05        462.68        31.90 o                         
   4   2  12       1544.25       1586.79       103.10 o                         
   5   2  12         38.43         38.00        11.70 o                         
   6   2  12         32.33         26.79        11.48 o                         
   7   2  12          8.89         13.77         8.68 o                         
   8   2  12        143.05        136.57        26.69 o                         
 -10   3  12        146.38        115.42        36.59 o                         
  -9   3  12          0.05         -1.77         7.35 o                         
  -8   3  12          7.25          4.83         8.46 o                         
  -7   3  12         75.95         84.66        12.72 o                         
  -6   3  12       1483.99       1770.79        75.33 o                         
  -5   3  12        199.94        202.49        17.41 o                         
  -4   3  12          3.39          9.47         4.36 o                         
  -3   3  12        145.68        130.73        10.11 o                         
  -2   3  12          4.38          7.23         3.71 o                         
  -1   3  12         63.32         58.98         6.92 o                         
   0   3  12        216.33        204.05        14.41 o                         
   1   3  12       2827.06       2829.64       126.77 o                         
   2   3  12         71.79         79.64         6.66 o                         
   3   3  12         14.93         14.16         4.46 o                         
   4   3  12         53.27         53.19        10.82 o                         
   5   3  12         39.59         72.17        15.02 o                         
   6   3  12        166.92        215.09        28.12 o                         
   7   3  12        212.24        223.14        27.91 o                         
   8   3  12          6.40         22.33        23.69 o                         
  -9   4  12        252.42        258.06        43.15 o                         
  -8   4  12        113.39        110.46        19.90 o                         
  -7   4  12        329.61        360.08        31.05 o                         
  -6   4  12          1.00          0.91         5.89 o                         
  -5   4  12          4.90          6.37         4.73 o                         
  -4   4  12        457.05        478.42        24.04 o                         
  -3   4  12          1.76          3.90         4.52 o                         
  -2   4  12        425.03        481.43        28.85 o                         
  -1   4  12        512.18        556.38        29.94 o                         
   0   4  12        177.78        162.64        11.77 o                         
   1   4  12          0.00          1.80         4.23 o                         
   2   4  12         23.12         14.27         4.32 o                         
   3   4  12        102.92         88.14         9.09 o                         
   4   4  12          0.02          4.27         7.32 o                         
   5   4  12        408.13        487.07        27.19 o                         
   6   4  12        594.84        716.20        54.16 o                         
   7   4  12          0.38          6.76         8.92 o                         
   8   4  12         29.54         -0.88        42.61 o                         
  -9   5  12        109.24        116.34        23.83 o                         
  -8   5  12         87.67         90.07        14.85 o                         
  -7   5  12         43.24         49.12        11.66 o                         
  -6   5  12        484.00        639.55        59.24 o                         
  -5   5  12         32.58         46.14        11.34 o                         
  -4   5  12        654.92        783.91        52.79 o                         
  -3   5  12         78.56         84.10         8.90 o                         
  -2   5  12        790.25        753.87        72.94 o                         
  -1   5  12        380.77        364.50        31.51 o                         
   0   5  12        684.74        687.71        39.66 o                         
   1   5  12        300.67        305.03        17.40 o                         
   2   5  12         69.77         56.43         7.01 o                         
   3   5  12         53.87         50.84        11.02 o                         
   4   5  12          4.26          3.89         8.94 o                         
   5   5  12         44.79         47.54        14.25 o                         
   6   5  12         47.65         71.34        17.88 o                         
   7   5  12         55.18         34.88        23.48 o                         
  -9   6  12        116.00         82.91        26.25 o                         
  -8   6  12          9.96          0.99        10.83 o                         
  -7   6  12         94.97        103.74        16.58 o                         
  -6   6  12         14.73         25.94        10.29 o                         
  -5   6  12        741.49        935.21        59.76 o                         
  -4   6  12       1448.59       1600.86       134.06 o                         
  -3   6  12        291.53        308.55        23.59 o                         
  -2   6  12         10.09          8.88         5.96 o                         
  -1   6  12          7.72          8.94         4.09 o                         
   0   6  12          3.81          5.44         4.67 o                         
   1   6  12         21.31         17.58         5.40 o                         
   2   6  12          0.02          3.35         6.16 o                         
   3   6  12        481.81        594.69        47.23 o                         
   4   6  12         12.87          4.84         7.28 o                         
   5   6  12          0.02          2.99         7.51 o                         
   6   6  12         67.49         67.59        26.95 o                         
   7   6  12          7.70          2.03        20.17 o                         
  -8   7  12         45.04         22.90        16.76 o                         
  -7   7  12         45.01         40.37        12.60 o                         
  -6   7  12        518.42        602.97        59.30 o                         
  -5   7  12         76.34         81.70        16.63 o                         
  -4   7  12          0.01         -1.07         8.83 o                         
  -3   7  12       1207.21       1344.88       141.85 o                         
  -2   7  12        998.80       1075.61        87.61 o                         
  -1   7  12        152.77        170.24        18.51 o                         
   0   7  12        357.79        350.54        29.96 o                         
   1   7  12         49.08         34.32         8.69 o                         
   2   7  12          8.98         10.03         8.55 o                         
   3   7  12         20.10         28.92        10.56 o                         
   4   7  12        345.48        462.89        44.22 o                         
   5   7  12        123.94         90.22        46.60 o                         
   6   7  12         69.73         33.12        24.43 o                         
  -8   8  12         74.12         92.53        43.72 o                         
  -7   8  12        113.57         38.74        38.21 o                         
  -6   8  12         12.77          8.51        11.58 o                         
  -5   8  12         78.10         65.78        14.06 o                         
  -4   8  12        130.54        151.14        47.27 o                         
  -3   8  12        530.78        500.16        86.71 o                         
  -2   8  12        163.56        144.43        18.94 o                         
  -1   8  12        436.39        361.98        72.24 o                         
   0   8  12          0.66          8.09        14.09 o                         
   1   8  12          2.86        -12.71        16.06 o                         
   2   8  12         19.71         10.79        17.73 o                         
   3   8  12        250.35        275.31        38.31 o                         
   4   8  12          2.42        -11.56        21.59 o                         
   5   8  12          0.00          5.61        21.23 o                         
  -7   9  12        171.96        291.47       112.28 o                         
  -6   9  12        154.24         68.30        50.60 o                         
  -5   9  12          5.90          8.29        12.36 o                         
  -4   9  12          0.04          7.67        10.72 o                         
  -3   9  12         10.71         14.63        12.56 o                         
  -2   9  12          9.79          7.75        14.83 o                         
  -1   9  12          6.86         11.10        11.27 o                         
   0   9  12        226.03        202.41        56.15 o                         
   1   9  12        247.87        180.04        57.81 o                         
   2   9  12         38.54         30.15        21.16 o                         
   3   9  12        157.01        112.60        46.94 o                         
   4   9  12          0.46         11.90        25.46 o                         
  -6  10  12          0.05          8.69        20.67 o                         
  -5  10  12         82.93         27.14        37.56 o                         
  -4  10  12        104.37         58.09        34.47 o                         
  -3  10  12          2.02          7.80        14.05 o                         
  -2  10  12        270.65        228.83        54.83 o                         
  -1  10  12          2.32         -0.06        17.38 o                         
   0  10  12         10.89         21.49        15.65 o                         
   1  10  12          0.00          3.86        29.04 o                         
   2  10  12         29.13         11.56        27.98 o                         
   3  10  12         14.13          0.30        37.31 o                         
  -4  11  12        139.07        106.20        49.99 o                         
  -3  11  12        114.18        132.68        57.54 o                         
  -2  11  12          3.25          9.06        19.22 o                         
  -1  11  12         42.75         36.29        28.03 o                         
   0  11  12          4.13         23.73        39.89 o                         
   1  11  12         28.61         19.39        48.48 o                         
 -10   1  13          3.54         18.14        18.42 o                         
  -8   1  13        358.21        364.97        37.42 o                         
  -7   1  13          4.14          4.64         6.86 o                         
  -6   1  13         20.00         15.29         6.91 o                         
  -5   1  13         63.38         53.35         8.17 o                         
  -4   1  13        412.74        340.19        30.31 o                         
  -3   1  13         19.77         18.92         4.60 o                         
  -2   1  13         47.40         39.25         5.16 o                         
  -1   1  13        113.52        103.46         6.94 o                         
   0   1  13         51.74         52.06         5.31 o                         
   1   1  13         48.11         60.27         7.03 o                         
   2   1  13        187.11        167.52        11.79 o                         
   3   1  13         18.86         16.39         4.79 o                         
   4   1  13         35.42         38.35        12.20 o                         
   5   1  13        349.00        457.15        25.61 o                         
   6   1  13         74.79        109.02        20.56 o                         
   7   1  13         87.48        105.65        21.50 o                         
   8   1  13         16.04         14.30        11.88 o                         
 -10   2  13         89.32         55.53        29.02 o                         
  -9   2  13         31.93         14.17         7.94 o                         
  -8   2  13        230.67        224.94        28.73 o                         
  -7   2  13       1468.14       1357.85       135.56 o                         
  -6   2  13          3.25          4.01         7.20 o                         
  -5   2  13       1061.34       1114.27        39.99 o                         
  -4   2  13       1010.26        918.54        52.93 o                         
  -3   2  13          0.63          0.55         3.36 o                         
  -2   2  13        675.97        686.62        36.45 o                         
  -1   2  13        500.93        570.43        18.32 o                         
   0   2  13          4.73          1.92         3.91 o                         
   1   2  13         28.95         21.86         4.81 o                         
   2   2  13        420.06        428.77        20.26 o                         
   3   2  13        104.34         92.07        10.10 o                         
   4   2  13          2.54         -0.66         7.69 o                         
   5   2  13        419.45        502.48        46.12 o                         
   6   2  13        184.65        171.35        27.45 o                         
   7   2  13          0.69          4.84         9.71 o                         
   8   2  13         59.83         33.95        14.62 o                         
  -9   3  13         22.77         16.14         9.78 o                         
  -8   3  13          1.52         10.82         9.88 o                         
  -7   3  13          4.81          1.55         7.93 o                         
  -6   3  13        231.55        281.04        24.55 o                         
  -5   3  13          2.18          3.86         6.41 o                         
  -4   3  13          9.33          6.95         4.29 o                         
  -3   3  13         41.71         41.37         6.33 o                         
  -2   3  13         34.67         39.13         5.75 o                         
  -1   3  13       1485.60       1489.99        79.20 o                         
   0   3  13          2.31          2.29         3.86 o                         
   1   3  13       1194.16       1110.35        43.84 o                         
   2   3  13        614.13        584.26        27.69 o                         
   3   3  13        142.58        106.06        13.27 o                         
   4   3  13        140.51        194.24        26.56 o                         
   5   3  13          5.81          0.78         8.57 o                         
   6   3  13          0.38          5.47        10.39 o                         
   7   3  13         85.28         95.33        19.64 o                         
   8   3  13         74.51         53.77        30.80 o                         
  -9   4  13         87.73         68.73        16.10 o                         
  -8   4  13         20.29         13.70         8.66 o                         
  -7   4  13         14.24         10.42         8.10 o                         
  -6   4  13          0.04          3.71         7.28 o                         
  -5   4  13         24.01         13.01         5.32 o                         
  -4   4  13         18.20         12.58         4.88 o                         
  -3   4  13        939.94       1006.27        49.67 o                         
  -2   4  13        351.85        338.74        28.65 o                         
  -1   4  13        220.98        234.10        16.57 o                         
   0   4  13        178.52        186.15        11.43 o                         
   1   4  13        855.15        826.48        44.03 o                         
   2   4  13        545.98        533.45        31.00 o                         
   3   4  13         22.76         25.24         8.39 o                         
   4   4  13        401.25        512.77        44.81 o                         
   5   4  13          9.95         20.16         9.46 o                         
   6   4  13        146.95        149.20        25.83 o                         
   7   4  13          3.26          2.86         8.84 o                         
  -9   5  13          0.94         13.41        12.95 o                         
  -8   5  13          4.65         14.18         9.44 o                         
  -7   5  13          7.57         15.61         9.68 o                         
  -6   5  13          9.74         15.56        10.12 o                         
  -5   5  13        390.41        495.63        44.85 o                         
  -4   5  13         65.82         72.89         9.89 o                         
  -3   5  13         35.81         37.93         6.28 o                         
  -2   5  13        305.74        304.53        27.72 o                         
  -1   5  13          0.48          2.42         8.57 o                         
   0   5  13        197.47        189.08        16.56 o                         
   1   5  13        175.51        149.43        11.84 o                         
   2   5  13       2784.84       2855.62       163.40 o                         
   3   5  13          0.50         -2.16         5.68 o                         
   4   5  13         21.86         42.06        12.03 o                         
   5   5  13        633.39        848.17        61.04 o                         
   6   5  13        251.51        294.69        32.98 o                         
   7   5  13          9.28          4.58        19.99 o                         
  -8   6  13         53.07         40.17        12.83 o                         
  -7   6  13          1.76          1.76         7.64 o                         
  -6   6  13        113.19        127.03        18.82 o                         
  -5   6  13        125.93        153.17        12.85 o                         
  -4   6  13         86.29        116.91        17.92 o                         
  -3   6  13          1.11          3.81         7.80 o                         
  -2   6  13        215.27        218.66        27.80 o                         
  -1   6  13          0.03          1.10         6.71 o                         
   0   6  13         91.35         94.08        15.21 o                         
   1   6  13        165.09        157.54        21.27 o                         
   2   6  13         72.91         82.93        16.93 o                         
   3   6  13        234.30        383.05        35.05 o                         
   4   6  13        161.43        238.44        27.33 o                         
   5   6  13          0.00         -1.26        11.04 o                         
   6   6  13        242.51         91.35        59.50 o                         
  -8   7  13          0.06          1.92        12.26 o                         
  -7   7  13          0.71          0.01         9.49 o                         
  -6   7  13          1.99          4.52         8.95 o                         
  -5   7  13         32.51         35.94        12.31 o                         
  -4   7  13        332.59        388.60        48.40 o                         
  -3   7  13         14.09         17.75        10.41 o                         
  -2   7  13          2.83          3.68        11.08 o                         
  -1   7  13        189.25        199.55        33.68 o                         
   0   7  13         13.32         13.61         8.07 o                         
   1   7  13        144.94        178.29        25.38 o                         
   2   7  13          7.73          6.99         8.69 o                         
   3   7  13        147.13        193.59        28.43 o                         
   4   7  13        120.67        118.81        53.81 o                         
   5   7  13          0.08         17.06        20.67 o                         
   6   7  13         10.79         -1.94        25.99 o                         
  -7   8  13          4.26          6.64        14.23 o                         
  -6   8  13         53.07         45.35        25.52 o                         
  -5   8  13          9.82         -0.64         8.85 o                         
  -4   8  13        115.97        125.00        30.50 o                         
  -3   8  13          1.49        -12.08        12.08 o                         
  -2   8  13         34.21         19.64        11.05 o                         
  -1   8  13          5.17          4.64        12.13 o                         
   0   8  13          7.18          6.19        12.33 o                         
   1   8  13         34.17         40.97        15.74 o                         
   2   8  13         11.62         14.33        18.09 o                         
   3   8  13          7.20          7.98        20.26 o                         
   4   8  13        113.18         68.44        29.61 o                         
   5   8  13        186.22        115.10        38.92 o                         
  -7   9  13         24.59         36.97        25.71 o                         
  -6   9  13          0.07         -2.35        10.11 o                         
  -5   9  13         30.60          4.77        13.74 o                         
  -4   9  13          0.05         12.17        11.24 o                         
  -3   9  13        146.77        161.87        30.55 o                         
  -2   9  13          0.53          6.90        12.59 o                         
  -1   9  13          8.13         23.88        20.45 o                         
   0   9  13          3.19         -2.94        20.79 o                         
   1   9  13         18.37         14.77        12.32 o                         
   2   9  13         35.15         38.81        26.25 o                         
   3   9  13         81.43          4.74        38.59 o                         
   4   9  13        105.11         53.19        41.23 o                         
  -6  10  13         38.84         39.98        26.46 o                         
  -5  10  13        125.30        138.34        54.84 o                         
  -4  10  13          0.59          8.40        15.78 o                         
  -3  10  13         36.58         33.61        18.86 o                         
  -2  10  13          5.03          4.43        15.81 o                         
  -1  10  13        245.87         54.44        85.03 o                         
   0  10  13         93.03         38.30        33.34 o                         
   1  10  13         52.55         50.97        28.50 o                         
   3  10  13          0.02          2.70        40.88 o                         
  -4  11  13         43.67         23.24        26.82 o                         
  -3  11  13        158.08         95.82        42.76 o                         
  -2  11  13        249.84        214.72        85.88 o                         
  -1  11  13        166.63        175.59        74.10 o                         
   0  11  13        187.94        209.52        90.68 o                         
   1  11  13         22.58         50.70        54.29 o                         
  -9   0  14        119.28         55.91        27.37 o                         
  -8   0  14       1083.69       1161.91        32.85 o                         
  -7   0  14        285.82        331.83        44.50 o                         
  -6   0  14        187.73        213.17        31.59 o                         
  -5   0  14        425.94        458.85        19.64 o                         
  -4   0  14         49.16         58.91        10.75 o                         
  -3   0  14          6.68          2.49         5.50 o                         
  -2   0  14        266.90        236.14        24.01 o                         
  -1   0  14       1636.45       1607.00       115.73 o                         
   0   0  14         37.26         25.04         7.01 o                         
   1   0  14       1052.63        931.01        61.50 o                         
   2   0  14         57.89         62.95        10.11 o                         
   3   0  14       3816.25       4099.82       411.79 o                         
   4   0  14       2047.04       2626.89       229.06 o                         
   5   0  14        212.08        274.56        45.91 o                         
   6   0  14        424.00        535.47        66.53 o                         
   7   0  14        129.44        146.83        34.33 o                         
   8   0  14        345.62        230.10        56.86 o                         
  -9   1  14        119.72         75.71        23.93 o                         
  -8   1  14         14.06         20.03         7.97 o                         
  -7   1  14        222.82        230.52        24.74 o                         
  -6   1  14        109.08        131.87        15.93 o                         
  -5   1  14         68.53         71.69         9.87 o                         
  -4   1  14          0.78          1.33         3.73 o                         
  -3   1  14        126.01        123.69         9.15 o                         
  -2   1  14         25.00         29.80         4.72 o                         
  -1   1  14         12.96          9.70         4.00 o                         
   0   1  14       2011.62       1904.19       101.80 o                         
   1   1  14         26.91         19.55         4.58 o                         
   2   1  14         26.86         19.59         4.99 o                         
   3   1  14         94.68        123.89        15.40 o                         
   4   1  14         40.62         49.91        13.10 o                         
   5   1  14         70.19         73.69        15.47 o                         
   6   1  14         73.18         96.81        22.19 o                         
   7   1  14         58.42         45.29        14.15 o                         
   8   1  14          8.53         15.01        26.10 o                         
  -9   2  14         46.18         35.82        10.24 o                         
  -8   2  14         39.12         35.58         9.71 o                         
  -7   2  14        315.13        322.11        30.63 o                         
  -6   2  14          7.24          8.36         8.12 o                         
  -5   2  14        607.54        638.93        53.39 o                         
  -4   2  14          4.20          1.42         3.92 o                         
  -3   2  14         33.49         28.80         5.38 o                         
  -2   2  14       2731.56       2708.35       170.40 o                         
  -1   2  14         38.98         30.89         5.66 o                         
   0   2  14         18.11         12.53         4.32 o                         
   1   2  14          0.99         -0.18         3.95 o                         
   2   2  14        144.35        125.79         9.59 o                         
   3   2  14         26.62         18.13         8.32 o                         
   4   2  14       1078.99       1370.61        94.76 o                         
   5   2  14        380.83        514.42        43.71 o                         
   6   2  14         28.23         39.17        19.16 o                         
   7   2  14        311.67        268.33        34.34 o                         
  -9   3  14          1.38          0.68         9.01 o                         
  -8   3  14          6.29          2.05         7.53 o                         
  -7   3  14        142.79        165.66        17.99 o                         
  -6   3  14        233.93        302.43        25.88 o                         
  -5   3  14          3.90         -0.16         6.57 o                         
  -4   3  14        142.62        124.36        10.36 o                         
  -3   3  14        108.46        105.53         9.11 o                         
  -2   3  14          3.45          6.86         3.93 o                         
  -1   3  14         81.83         76.49         6.83 o                         
   0   3  14        382.97        345.10        26.35 o                         
   1   3  14        588.31        532.36        31.39 o                         
   2   3  14         60.61         46.88         6.51 o                         
   3   3  14        328.01        342.61        21.38 o                         
   4   3  14        149.59        175.28        27.25 o                         
   5   3  14        160.24        241.56        29.41 o                         
   6   3  14        637.34        782.27        61.45 o                         
   7   3  14         23.44         17.59        10.50 o                         
  -9   4  14         90.59         57.71        23.99 o                         
  -8   4  14         13.29         11.70         8.83 o                         
  -7   4  14         52.54         50.79        10.87 o                         
  -6   4  14          1.98          0.88         7.71 o                         
  -5   4  14        630.99        700.63        66.59 o                         
  -4   4  14        843.49        876.56        51.16 o                         
  -3   4  14          9.65          3.96         4.51 o                         
  -2   4  14         19.29         23.98         5.81 o                         
  -1   4  14         89.44         87.34         9.89 o                         
   0   4  14        291.56        265.76        17.28 o                         
   1   4  14        111.56        108.66        10.03 o                         
   2   4  14          0.86          3.03         5.73 o                         
   3   4  14        319.54        433.50        24.05 o                         
   4   4  14          5.76          6.11         9.71 o                         
   5   4  14          2.77          9.21         9.65 o                         
   6   4  14        185.38        156.47        30.85 o                         
   7   4  14        218.32        198.21        33.59 o                         
  -9   5  14          2.88          1.53        14.67 o                         
  -8   5  14          1.82          5.66         7.10 o                         
  -7   5  14        283.04        248.10        46.32 o                         
  -6   5  14        264.40        296.29        28.31 o                         
  -5   5  14        137.83        195.00        22.65 o                         
  -4   5  14        323.65        436.69        39.08 o                         
  -3   5  14        559.52        544.91        64.02 o                         
  -2   5  14        273.79        253.35        27.15 o                         
  -1   5  14        159.18        145.51        14.62 o                         
   0   5  14        214.95        200.65        21.00 o                         
   1   5  14         30.43         25.40         7.65 o                         
   2   5  14          0.11         -1.60         6.71 o                         
   3   5  14         39.40         44.25        12.69 o                         
   4   5  14         35.06         63.84        13.98 o                         
   5   5  14          0.08          4.06        11.61 o                         
   6   5  14         29.58         27.73        10.10 o                         
   7   5  14        140.67         49.03        48.51 o                         
  -8   6  14          7.01         11.94         8.68 o                         
  -7   6  14          6.08          5.89         8.81 o                         
  -6   6  14        179.31        192.90        23.32 o                         
  -5   6  14        237.59        288.08        28.44 o                         
  -4   6  14        434.45        557.57        54.57 o                         
  -3   6  14       1333.91       1466.73       141.90 o                         
  -2   6  14       1872.42       1607.67       296.43 o                         
  -1   6  14        204.50        176.69        20.24 o                         
   0   6  14         51.61         57.40         9.98 o                         
   1   6  14         55.33         62.39        14.81 o                         
   2   6  14        295.07        308.84        35.83 o                         
   3   6  14         98.87        131.29        22.73 o                         
   4   6  14         96.90        134.21        21.88 o                         
   5   6  14        265.53        152.29        71.93 o                         
   6   6  14         72.43         49.74        25.03 o                         
  -8   7  14        201.26        267.30       103.43 o                         
  -7   7  14        163.67        101.83        64.24 o                         
  -6   7  14          5.91          8.54         9.25 o                         
  -5   7  14         60.80         90.01        18.49 o                         
  -4   7  14         68.53         76.03        16.36 o                         
  -3   7  14          6.05         15.70        11.06 o                         
  -2   7  14         42.79         38.09        17.04 o                         
  -1   7  14        243.93        154.32        32.43 o                         
   0   7  14        495.18        544.66        60.57 o                         
   1   7  14         15.28         10.63         9.56 o                         
   2   7  14        322.05        447.50        56.06 o                         
   3   7  14        126.67        161.74        25.98 o                         
   4   7  14        142.93        108.46        41.00 o                         
   5   7  14        107.12         88.04        36.46 o                         
  -7   8  14        118.09         81.50        53.59 o                         
  -6   8  14          3.37         -5.14         9.79 o                         
  -5   8  14         36.97         28.46        11.85 o                         
  -4   8  14        586.72        684.34       125.88 o                         
  -3   8  14        104.15        122.39        36.56 o                         
  -2   8  14         15.91         35.65        12.03 o                         
  -1   8  14         92.15         99.79        25.22 o                         
   0   8  14         92.30         82.19        23.84 o                         
   1   8  14        383.70        408.66        63.60 o                         
   2   8  14         39.89         52.79        22.27 o                         
   3   8  14         21.17         36.34        33.39 o                         
   4   8  14         85.24        116.56        40.88 o                         
  -6   9  14         35.17         54.28        32.22 o                         
  -5   9  14          0.46          4.29        29.03 o                         
  -4   9  14         30.12         22.92        14.29 o                         
  -3   9  14         65.61         28.39        18.10 o                         
  -2   9  14          1.63         -1.46        12.54 o                         
  -1   9  14        232.41        173.99        44.07 o                         
   0   9  14          5.12          9.09        22.59 o                         
   1   9  14         28.82         33.23        19.59 o                         
   2   9  14          1.35          3.26        28.20 o                         
   3   9  14         74.91        131.59        62.13 o                         
  -5  10  14          1.81          3.62        20.71 o                         
  -4  10  14          4.20          2.31        22.13 o                         
  -3  10  14         10.32         16.32        16.78 o                         
  -2  10  14         92.06         35.49        23.04 o                         
  -1  10  14        208.78         72.88        70.52 o                         
   0  10  14          0.07        -12.38        21.12 o                         
   1  10  14          1.03         -2.29        35.70 o                         
   2  10  14         68.26         92.98        50.12 o                         
  -3  11  14          1.68          3.19        20.00 o                         
  -2  11  14         21.60         39.41        32.65 o                         
  -1  11  14         11.81         10.89        35.52 o                         
   0  11  14         17.29         12.36        37.03 o                         
  -9   1  15         18.99         14.15         7.41 o                         
  -8   1  15        547.38        549.94        23.43 o                         
  -7   1  15        604.08        716.32        55.99 o                         
  -6   1  15        263.67        299.46        15.37 o                         
  -5   1  15        914.64       1144.85        82.20 o                         
  -4   1  15        330.41        298.25        31.52 o                         
  -3   1  15         50.25         38.16         6.82 o                         
  -2   1  15         74.94         86.72         7.52 o                         
  -1   1  15        305.74        260.92        18.06 o                         
   0   1  15         73.63         78.09         7.46 o                         
   1   1  15        194.87        173.77         9.93 o                         
   2   1  15         27.00         24.07         6.46 o                         
   3   1  15          8.55          8.54         9.42 o                         
   4   1  15         26.18         31.57        19.12 o                         
   5   1  15        257.11        264.97        24.81 o                         
   6   1  15          0.40          7.19        10.25 o                         
   7   1  15          0.00         12.85        17.57 o                         
  -9   2  15         18.50          8.30         8.03 o                         
  -8   2  15         10.47         14.55         7.85 o                         
  -7   2  15         55.78         72.49         9.64 o                         
  -6   2  15          4.06          4.10         7.54 o                         
  -5   2  15          2.32          6.74         7.28 o                         
  -4   2  15        293.05        247.77        18.72 o                         
  -3   2  15         14.81         14.78         4.99 o                         
  -2   2  15        432.43        421.30        30.06 o                         
  -1   2  15        269.95        269.97        17.16 o                         
   0   2  15        112.04         97.85        11.59 o                         
   1   2  15        383.74        371.89        24.72 o                         
   2   2  15        146.33        161.70        18.48 o                         
   3   2  15        182.95        198.94        20.02 o                         
   4   2  15        679.93        976.49        69.11 o                         
   5   2  15         55.35         86.76        18.84 o                         
   6   2  15        187.69        204.32        24.77 o                         
   7   2  15          0.13          4.99        12.68 o                         
  -9   3  15         19.19          6.02        11.32 o                         
  -8   3  15          1.72         -4.66         6.98 o                         
  -7   3  15         82.12         92.17        12.11 o                         
  -6   3  15        249.95        289.44        23.77 o                         
  -5   3  15        532.62        626.19        45.36 o                         
  -4   3  15        210.05        252.69        27.19 o                         
  -3   3  15         26.14         15.13         4.67 o                         
  -2   3  15        803.78        867.49        55.20 o                         
  -1   3  15         15.98         18.85         5.24 o                         
   0   3  15        133.34         96.08         9.57 o                         
   1   3  15        572.61        551.44        38.56 o                         
   2   3  15         46.16         81.08        12.86 o                         
   3   3  15        401.52        537.30        43.30 o                         
   4   3  15         11.91         17.33        10.38 o                         
   5   3  15        125.93        155.19        27.54 o                         
   6   3  15        258.67        283.71        37.40 o                         
   7   3  15          0.04          3.83        11.68 o                         
  -9   4  15        173.67        149.37        31.15 o                         
  -8   4  15         23.44         19.92         8.17 o                         
  -7   4  15        204.40        201.57        19.39 o                         
  -6   4  15          4.09         -2.30         7.61 o                         
  -5   4  15         89.99        109.61        15.42 o                         
  -4   4  15          0.10          4.17         7.73 o                         
  -3   4  15        460.84        402.58        43.16 o                         
  -2   4  15        902.45        845.26        61.31 o                         
  -1   4  15        294.84        273.94        26.49 o                         
   0   4  15        369.19        363.90        25.70 o                         
   1   4  15        165.60        159.00        16.97 o                         
   2   4  15        455.08        508.41        36.97 o                         
   3   4  15        223.24        326.85        31.59 o                         
   4   4  15        312.98        434.87        40.50 o                         
   5   4  15        393.86        433.38        42.64 o                         
   6   4  15         29.64         12.26        19.09 o                         
   7   4  15        147.83         95.44        30.61 o                         
  -8   5  15         14.74         11.71         8.68 o                         
  -7   5  15         35.27         42.87        11.82 o                         
  -6   5  15         88.71         99.06        15.16 o                         
  -5   5  15        178.49        221.62        25.93 o                         
  -4   5  15         25.50         27.50         8.73 o                         
  -3   5  15        384.14        469.55        61.68 o                         
  -2   5  15        259.94        222.34        53.90 o                         
  -1   5  15        212.55        167.61        23.14 o                         
   0   5  15        235.25        224.20        34.29 o                         
   1   5  15        937.18       1114.58       127.96 o                         
   2   5  15        331.77        411.35        43.06 o                         
   3   5  15        443.23        529.65        47.12 o                         
   4   5  15          3.93          6.66         9.07 o                         
   5   5  15         22.67         34.23        12.13 o                         
   6   5  15        162.46        111.06        34.14 o                         
  -8   6  15          6.35          0.09        13.46 o                         
  -7   6  15         17.59         18.83        10.04 o                         
  -6   6  15          9.65         16.10         9.69 o                         
  -5   6  15         21.77          7.65        11.24 o                         
  -4   6  15         25.80         28.86        13.06 o                         
  -3   6  15         24.88         31.46        12.10 o                         
  -2   6  15        115.47        112.33        23.32 o                         
  -1   6  15        642.57        687.55        77.03 o                         
   0   6  15         26.16         25.04        10.84 o                         
   1   6  15        278.63        349.95        50.22 o                         
   2   6  15          8.61         18.80         9.60 o                         
   3   6  15        361.86        522.40        50.62 o                         
   4   6  15          4.43         -2.76        18.46 o                         
   5   6  15        345.60        298.20       106.46 o                         
   6   6  15          4.82         18.09        32.86 o                         
  -8   7  15          8.25          3.47        26.21 o                         
  -7   7  15          1.54          2.12         9.71 o                         
  -6   7  15        148.69        116.00        35.70 o                         
  -5   7  15          7.43          8.16        11.53 o                         
  -4   7  15          3.67          8.16        11.94 o                         
  -3   7  15          5.59         13.39        11.46 o                         
  -2   7  15         46.40         84.43        28.08 o                         
  -1   7  15        104.62         83.46        33.28 o                         
   0   7  15        260.40        259.09        45.81 o                         
   1   7  15        754.22        883.43        95.96 o                         
   2   7  15         30.35         36.38        13.05 o                         
   3   7  15        199.28        171.90        83.11 o                         
   4   7  15        449.02        420.55       127.20 o                         
   5   7  15          2.94        -14.70        25.93 o                         
  -6   8  15          9.31         13.71        10.53 o                         
  -5   8  15          3.32         -1.90        10.34 o                         
  -4   8  15        125.89         87.22        61.23 o                         
  -3   8  15        124.94        120.35        20.91 o                         
  -2   8  15          0.78          6.33        12.32 o                         
  -1   8  15         24.54         35.54        31.84 o                         
   0   8  15        117.83        130.93        32.00 o                         
   1   8  15          6.48         -7.96        19.17 o                         
   2   8  15         29.62         35.04        23.53 o                         
   3   8  15         72.44         51.56        26.98 o                         
   4   8  15         34.89         51.00        30.93 o                         
  -6   9  15         12.69          5.72        20.10 o                         
  -5   9  15         10.34          9.25        11.15 o                         
  -4   9  15         42.50         23.36        17.44 o                         
  -3   9  15        292.30        211.64       131.77 o                         
  -2   9  15          2.10          1.87        15.26 o                         
  -1   9  15        655.74        188.28       132.27 o                         
   0   9  15        120.33        120.53        56.01 o                         
   1   9  15         12.25         11.23        25.42 o                         
   2   9  15          0.02          2.07        28.03 o                         
   3   9  15         33.29         25.30        33.45 o                         
  -5  10  15         36.68         48.63        33.62 o                         
  -4  10  15          4.38          1.12        22.31 o                         
  -3  10  15          6.15          6.80        19.46 o                         
  -2  10  15        109.47        108.63        37.82 o                         
  -1  10  15          1.60         26.39        19.61 o                         
   0  10  15         46.19         51.00        44.22 o                         
   1  10  15          4.89         -6.80        48.00 o                         
   2  10  15         13.86         19.95        48.96 o                         
  -9   0  16         93.45         57.26        20.91 o                         
  -8   0  16          0.00         -7.51        11.32 o                         
  -7   0  16        469.36        541.96        61.32 o                         
  -6   0  16        204.85        216.46        17.03 o                         
  -5   0  16          3.26          7.13        12.35 o                         
  -4   0  16        284.05        269.80        60.64 o                         
  -3   0  16        994.50        725.67       125.33 o                         
  -2   0  16        599.64        575.90        51.76 o                         
  -1   0  16         27.09         19.69         7.85 o                         
   0   0  16          0.56          8.30         5.87 o                         
   1   0  16         22.63         11.47         6.93 o                         
   2   0  16        532.39        642.59        65.47 o                         
   3   0  16        513.31        639.02        81.16 o                         
   4   0  16        901.10       1084.02        40.90 o                         
   5   0  16          0.00          5.29        14.58 o                         
   6   0  16        153.91        179.55        39.62 o                         
   7   0  16         31.21         62.20        22.94 o                         
  -9   1  16        115.83         61.77        14.21 o                         
  -8   1  16        109.14         64.95        18.75 o                         
  -7   1  16         59.51         59.44        11.22 o                         
  -6   1  16         27.33         32.06         9.12 o                         
  -5   1  16         23.47         51.07        11.02 o                         
  -4   1  16         38.84         35.84         8.80 o                         
  -3   1  16         28.08         14.26         5.14 o                         
  -2   1  16        164.34        156.16        12.50 o                         
  -1   1  16        175.11        149.61        11.82 o                         
   0   1  16       3949.40       3753.41       256.33 o                         
   1   1  16        116.19         99.12        12.45 o                         
   2   1  16          0.08         -4.40         9.22 o                         
   3   1  16        415.02        548.76        27.73 o                         
   4   1  16         35.71         39.48        14.11 o                         
   5   1  16        347.43        366.58        29.06 o                         
   6   1  16         94.91         93.84        20.37 o                         
   7   1  16         16.34         17.21        12.63 o                         
  -8   2  16        141.17        150.41        17.43 o                         
  -7   2  16        255.01        287.45        31.40 o                         
  -6   2  16         80.88         82.98        13.27 o                         
  -5   2  16        114.14        127.49        16.24 o                         
  -4   2  16          3.72          7.65         7.42 o                         
  -3   2  16        189.37        169.98        26.04 o                         
  -2   2  16        141.58        140.09        14.37 o                         
  -1   2  16        330.95        269.40        23.86 o                         
   0   2  16        195.65        192.06        20.29 o                         
   1   2  16         12.48          9.04         6.55 o                         
   2   2  16         21.13         21.48         9.79 o                         
   3   2  16        218.46        266.23        22.23 o                         
   4   2  16         82.11        101.41        22.09 o                         
   5   2  16         54.83         76.40        19.14 o                         
   6   2  16         99.93        115.27        23.56 o                         
   7   2  16        161.09        107.58        24.72 o                         
  -9   3  16         15.93         18.15        12.63 o                         
  -8   3  16          0.66          3.64         8.81 o                         
  -7   3  16         65.48         50.48         9.92 o                         
  -6   3  16         73.29         66.92        12.89 o                         
  -5   3  16        582.07        673.70        48.79 o                         
  -4   3  16          6.29          4.55         5.83 o                         
  -3   3  16          0.00          3.56         5.42 o                         
  -2   3  16       1012.25        854.62        83.56 o                         
  -1   3  16       1416.49       1267.43       160.73 o                         
   0   3  16         11.13         12.27         6.17 o                         
   1   3  16       1235.06       1291.10        79.94 o                         
   2   3  16        425.34        477.79        37.21 o                         
   3   3  16        566.84        699.25        51.60 o                         
   4   3  16          0.43          2.22         9.04 o                         
   5   3  16         75.93        134.71        25.70 o                         
   6   3  16        144.31        144.22        31.30 o                         
   7   3  16         76.03         69.54        31.62 o                         
  -8   4  16          2.82         -0.67         8.68 o                         
  -7   4  16          9.73          3.48         8.15 o                         
  -6   4  16        145.74        184.04        22.00 o                         
  -5   4  16         22.28         35.22        10.60 o                         
  -4   4  16        413.32        368.09        44.78 o                         
  -3   4  16       2230.46       2601.29       373.44 o                         
  -2   4  16         45.90         32.20         9.73 o                         
  -1   4  16         26.47         23.75         8.10 o                         
   0   4  16         55.40         56.03        11.86 o                         
   1   4  16         16.21         12.96         8.68 o                         
   2   4  16        373.26        468.61        41.96 o                         
   3   4  16         21.57         45.62        12.68 o                         
   4   4  16        351.24        454.14        44.21 o                         
   5   4  16          0.64         -8.27        10.18 o                         
   6   4  16        397.72        353.86        40.83 o                         
  -8   5  16         24.12         33.39        15.62 o                         
  -7   5  16        332.56        371.04        59.99 o                         
  -6   5  16         13.85         10.35        10.76 o                         
  -5   5  16        188.60        255.21        27.19 o                         
  -4   5  16         24.11         18.74         8.84 o                         
  -3   5  16        179.77        220.28        35.09 o                         
  -2   5  16         89.53         85.11        23.24 o                         
  -1   5  16        263.81        302.51        39.53 o                         
   0   5  16        269.89        288.34        34.80 o                         
   1   5  16        342.62        379.08        47.82 o                         
   2   5  16         74.88        101.72        19.10 o                         
   3   5  16        215.49        256.33        31.85 o                         
   4   5  16          0.15          4.79        10.61 o                         
   5   5  16        153.92        135.42        29.46 o                         
   6   5  16         43.10         16.19        12.69 o                         
  -8   6  16          1.95         -7.30        13.39 o                         
  -7   6  16          0.88          1.84         8.89 o                         
  -6   6  16         15.39          9.68        10.60 o                         
  -5   6  16        284.53        339.93        18.75 o                         
  -4   6  16          2.18         -1.93        11.32 o                         
  -3   6  16        342.12        479.43        40.13 o                         
  -2   6  16        104.12         93.40        24.00 o                         
  -1   6  16         65.46         81.99        16.38 o                         
   0   6  16         15.10         10.58        10.84 o                         
   1   6  16         63.12         75.07        17.65 o                         
   2   6  16          0.41          1.78        10.19 o                         
   3   6  16         38.17         23.32        13.20 o                         
   4   6  16         53.51         28.90        19.37 o                         
   5   6  16        252.30        145.69        53.72 o                         
  -7   7  16         13.88          6.42        15.69 o                         
  -6   7  16        194.79        120.61        58.44 o                         
  -5   7  16        210.92        256.06        67.46 o                         
  -4   7  16         84.30         91.13        19.50 o                         
  -3   7  16          0.75          0.27        13.33 o                         
  -2   7  16        191.77        221.39        42.72 o                         
  -1   7  16          0.04         -1.08         8.40 o                         
   0   7  16         13.27          6.60        11.44 o                         
   1   7  16         35.76         34.31        15.14 o                         
   2   7  16        147.81         88.01        42.81 o                         
   3   7  16          0.27         -1.07        11.38 o                         
   4   7  16        106.15         66.33        26.67 o                         
   5   7  16        128.83        175.07        81.36 o                         
  -7   8  16         80.92        120.22        50.23 o                         
  -6   8  16          1.13         -0.69        11.39 o                         
  -5   8  16        375.02        353.41       180.10 o                         
  -4   8  16         41.11         32.06        16.12 o                         
  -3   8  16        165.25         95.61        31.45 o                         
  -2   8  16        439.39        452.45        54.81 o                         
  -1   8  16         18.27         31.83        15.23 o                         
   0   8  16          4.00          9.24        17.09 o                         
   1   8  16         92.18         46.57        33.55 o                         
   2   8  16         16.74          2.56        25.31 o                         
   3   8  16         30.68          5.74        43.85 o                         
   4   8  16         34.11         44.23        43.73 o                         
  -6   9  16          0.07         -0.58        25.46 o                         
  -5   9  16        100.88        168.88        69.59 o                         
  -4   9  16         67.54         48.62        20.16 o                         
  -3   9  16          3.92         13.31        14.95 o                         
  -2   9  16         12.67          3.98        17.83 o                         
  -1   9  16        305.99        272.05        66.03 o                         
   0   9  16         35.17          4.14        38.67 o                         
   1   9  16         59.60         71.99        41.35 o                         
   2   9  16        166.84        199.43        86.85 o                         
  -4  10  16          0.52          3.02        22.72 o                         
  -3  10  16         75.86         68.85        33.29 o                         
  -2  10  16         33.38         27.28        26.03 o                         
  -1  10  16         87.01         58.18        38.20 o                         
   0  10  16        171.30        200.07        84.37 o                         
   1  10  16          6.73         15.32        50.11 o                         
  -9   1  17          1.86          8.72        10.01 o                         
  -8   1  17         14.67         15.40         7.95 o                         
  -7   1  17        123.48        117.79        14.68 o                         
  -6   1  17        201.67        226.67        15.28 o                         
  -5   1  17          2.33          0.38         7.55 o                         
  -4   1  17         78.26         69.99        15.93 o                         
  -3   1  17         81.93         44.18        34.23 o                         
  -2   1  17        462.40        386.32        49.89 o                         
  -1   1  17        179.35        158.91        20.10 o                         
   0   1  17        469.23        470.74        51.44 o                         
   1   1  17         93.18        129.40        22.12 o                         
   2   1  17        756.15        975.96        67.13 o                         
   3   1  17        341.01        422.94        37.84 o                         
   4   1  17        105.70        100.78        22.20 o                         
   5   1  17         87.69         91.26        20.88 o                         
   6   1  17         27.80         25.04        13.27 o                         
  -9   2  17        209.74        174.66        63.31 o                         
  -8   2  17         28.06         19.23         7.21 o                         
  -7   2  17        131.62        140.18        17.33 o                         
  -6   2  17          0.26         -3.07         7.88 o                         
  -5   2  17        236.08        264.32        23.51 o                         
  -4   2  17        451.45        545.31        64.92 o                         
  -3   2  17        685.46        774.04        96.23 o                         
  -2   2  17         85.48        100.34        17.73 o                         
  -1   2  17        167.22        149.05        19.17 o                         
   0   2  17          3.71         10.90         9.77 o                         
   1   2  17        824.02       1052.07       111.14 o                         
   2   2  17          8.03          2.97         9.77 o                         
   3   2  17          4.07         13.82        10.15 o                         
   4   2  17        105.05        148.19        21.58 o                         
   5   2  17         85.78         92.46        21.89 o                         
   6   2  17          0.18         -9.83        20.93 o                         
  -8   3  17         33.30         24.81        11.01 o                         
  -7   3  17         60.19         56.63        10.95 o                         
  -6   3  17        110.08        117.28        13.88 o                         
  -5   3  17        355.11        460.76        41.20 o                         
  -4   3  17          6.14          8.48         7.65 o                         
  -3   3  17        289.46        371.42        44.85 o                         
  -2   3  17        360.57        337.25        37.45 o                         
  -1   3  17         28.17         25.66         9.31 o                         
   0   3  17          2.76          0.19         8.87 o                         
   1   3  17         50.18         46.79        14.14 o                         
   2   3  17          3.62         11.75         9.54 o                         
   3   3  17        253.06        300.11        22.77 o                         
   4   3  17        255.35        334.23        38.02 o                         
   5   3  17         84.01        109.66        19.51 o                         
   6   3  17         14.58         11.26        14.40 o                         
  -8   4  17          3.94         11.06        11.10 o                         
  -7   4  17          5.35          3.95         8.29 o                         
  -6   4  17         30.50         44.18        10.71 o                         
  -5   4  17         10.37         14.72         9.78 o                         
  -4   4  17         86.99         90.53        14.19 o                         
  -3   4  17        912.73       1169.74       142.22 o                         
  -2   4  17         40.35         45.04        12.80 o                         
  -1   4  17          0.09         -3.58        10.46 o                         
   0   4  17         48.42         51.97        12.33 o                         
   1   4  17        125.66        207.10        28.56 o                         
   2   4  17        359.74        468.91        45.77 o                         
   3   4  17         30.14         31.51        12.22 o                         
   4   4  17          0.02          0.20        11.17 o                         
   5   4  17          0.01         -3.78        10.01 o                         
   6   4  17        105.59         70.40        20.27 o                         
  -8   5  17          7.87         13.85        13.85 o                         
  -7   5  17        358.38        319.38        59.72 o                         
  -6   5  17         47.16         52.23        13.61 o                         
  -5   5  17         50.31         60.65        12.72 o                         
  -4   5  17          1.24         -5.47         8.35 o                         
  -3   5  17        112.69        117.99        24.81 o                         
  -2   5  17         85.68         86.62        19.64 o                         
  -1   5  17        437.23        459.07        51.82 o                         
   0   5  17        818.63       1023.44       101.75 o                         
   1   5  17        470.72        544.19        64.84 o                         
   2   5  17        542.84        677.81        65.01 o                         
   3   5  17         17.51          9.06        11.37 o                         
   4   5  17         75.62        104.86        22.30 o                         
   5   5  17         19.59          8.76        32.65 o                         
  -7   6  17          9.81          3.78        11.90 o                         
  -6   6  17         84.34         86.37        15.51 o                         
  -5   6  17        280.39        357.60        58.14 o                         
  -4   6  17        633.97        776.83        59.76 o                         
  -3   6  17         15.04         24.16        13.33 o                         
  -2   6  17          1.03          3.83         9.85 o                         
  -1   6  17         14.46         18.39        15.35 o                         
   0   6  17         16.13         22.92        11.54 o                         
   1   6  17          5.29          7.28        11.87 o                         
   2   6  17          0.39          1.62        15.37 o                         
   3   6  17        255.55        204.28        71.48 o                         
   4   6  17        191.97        155.46        59.30 o                         
   5   6  17          8.73          2.81        11.63 o                         
  -7   7  17          5.42          9.13        20.04 o                         
  -6   7  17         94.72         53.80        44.29 o                         
  -5   7  17          7.53          6.25        12.39 o                         
  -4   7  17          3.96         12.21        13.07 o                         
  -3   7  17        104.95        105.00        19.91 o                         
  -2   7  17         51.39         67.86        21.11 o                         
  -1   7  17          7.56         12.94        11.15 o                         
   0   7  17        459.49        423.64        66.60 o                         
   1   7  17        136.30         97.15        70.28 o                         
   2   7  17        136.07        101.23        44.67 o                         
   3   7  17        188.34        138.19        49.00 o                         
   4   7  17          1.08         -0.87        11.12 o                         
  -6   8  17         81.51        119.31        50.10 o                         
  -5   8  17          2.82         12.61        13.25 o                         
  -4   8  17         54.98         44.88        22.31 o                         
  -3   8  17          2.14         -0.87        13.15 o                         
  -2   8  17        624.76        364.97       127.83 o                         
  -1   8  17        231.22        213.87        63.08 o                         
   0   8  17          0.02        -10.20        18.50 o                         
   1   8  17         38.54         35.82        22.52 o                         
   2   8  17        186.95        115.55       130.82 o                         
   3   8  17         34.84         14.43        27.76 o                         
  -5   9  17         12.41          6.71        22.82 o                         
  -4   9  17          6.17          2.59        13.92 o                         
  -3   9  17         26.94         23.75        16.40 o                         
  -2   9  17          8.79          4.74        15.00 o                         
  -1   9  17          0.16         -3.16        20.20 o                         
   0   9  17          1.92         22.09        26.73 o                         
   1   9  17         47.15         34.28        30.78 o                         
   2   9  17          2.27         19.97        47.07 o                         
  -3  10  17          9.79         18.03        32.89 o                         
  -2  10  17          5.88         -4.81        32.34 o                         
  -1  10  17         51.69         48.17        39.69 o                         
   0  10  17         30.25         64.76        54.46 o                         
  -8   0  18         76.96         52.01        27.35 o                         
  -7   0  18         66.76         63.01        28.24 o                         
  -6   0  18          2.61          3.80        14.10 o                         
  -5   0  18        214.82        244.65        33.35 o                         
  -4   0  18         20.09          7.59        13.15 o                         
  -3   0  18        114.21         58.45        51.64 o                         
  -2   0  18        735.57        940.46       151.52 o                         
  -1   0  18       2380.73       2798.44       406.61 o                         
   0   0  18       1202.41       1363.09       208.66 o                         
   1   0  18        269.84        346.07        63.87 o                         
   2   0  18        122.77        166.83        21.85 o                         
   3   0  18        823.21       1107.12       117.68 o                         
   4   0  18          0.35        -14.59        16.32 o                         
   5   0  18        118.87        145.42        28.84 o                         
   6   0  18         11.92         32.14        23.10 o                         
  -8   1  18          0.07          6.45         6.84 o                         
  -7   1  18          0.95          4.21         8.81 o                         
  -6   1  18          5.58          8.48         8.55 o                         
  -5   1  18        102.65        101.02        14.78 o                         
  -4   1  18         25.34         24.05        12.20 o                         
  -3   1  18          3.03          4.29         8.60 o                         
  -2   1  18         39.83         37.16        11.05 o                         
  -1   1  18        944.77       1221.36       122.74 o                         
   0   1  18        114.96        132.43        18.11 o                         
   1   1  18       1103.42       1401.19       138.51 o                         
   2   1  18        199.32        266.29        27.11 o                         
   3   1  18         37.82         25.70        12.07 o                         
   4   1  18         34.34         63.29        17.32 o                         
   5   1  18          5.04         19.11        13.44 o                         
   6   1  18        230.86        218.05        28.67 o                         
  -8   2  18         33.77         26.37        10.27 o                         
  -7   2  18         28.42         21.47         7.71 o                         
  -6   2  18         11.73          8.45         8.49 o                         
  -5   2  18        142.43        141.84        10.46 o                         
  -4   2  18        342.51        407.24        45.62 o                         
  -3   2  18       1035.87       1059.14       126.51 o                         
  -2   2  18        167.69        161.77        21.47 o                         
  -1   2  18        907.44       1145.92       149.71 o                         
   0   2  18        250.22        317.79        24.07 o                         
   1   2  18        285.80        388.95        27.46 o                         
   2   2  18        115.70        158.01        22.20 o                         
   3   2  18        215.38        238.16        28.26 o                         
   4   2  18         87.62        109.54        22.42 o                         
   5   2  18         56.42         44.62        17.12 o                         
   6   2  18          2.72         -4.50        13.27 o                         
  -8   3  18         51.82         36.70        17.04 o                         
  -7   3  18         18.47         10.48         8.77 o                         
  -6   3  18         10.10          9.42         9.80 o                         
  -5   3  18        303.01        378.73        30.57 o                         
  -4   3  18        144.39        157.38        19.72 o                         
  -3   3  18         47.31         59.51        18.10 o                         
  -2   3  18        261.15        298.16        27.80 o                         
  -1   3  18        267.69        317.11        48.61 o                         
   0   3  18        235.17        217.45        30.62 o                         
   1   3  18        118.58        134.17        23.72 o                         
   2   3  18        129.35        134.65        23.16 o                         
   3   3  18         15.33         25.30        12.63 o                         
   4   3  18         40.87         55.86        14.89 o                         
   5   3  18         47.55         59.03        17.79 o                         
   6   3  18          2.84          9.27        15.62 o                         
  -8   4  18          1.88          4.26        16.73 o                         
  -7   4  18          0.03          3.94         8.27 o                         
  -6   4  18        117.70        102.27        18.83 o                         
  -5   4  18         87.76         95.37        15.73 o                         
  -4   4  18         83.95         79.70        14.79 o                         
  -3   4  18        176.79        200.90        31.32 o                         
  -2   4  18          0.92          3.79        10.55 o                         
  -1   4  18        126.47        192.90        31.72 o                         
   0   4  18         87.99         97.35        18.01 o                         
   1   4  18         29.28         36.68        16.17 o                         
   2   4  18        430.57        654.53        63.50 o                         
   3   4  18         40.68         30.91        14.76 o                         
   4   4  18        160.81        202.31        28.61 o                         
   5   4  18        240.52        210.53        25.94 o                         
  -7   5  18         42.58         34.77        11.55 o                         
  -6   5  18          6.81          6.07        10.48 o                         
  -5   5  18         33.04         16.38        10.42 o                         
  -4   5  18         27.98         32.95        10.80 o                         
  -3   5  18         84.12        114.11        22.60 o                         
  -2   5  18        240.76        203.68        49.32 o                         
  -1   5  18         85.39         97.45        18.65 o                         
   0   5  18        100.22        113.46        23.17 o                         
   1   5  18         29.32         59.59        15.94 o                         
   2   5  18         10.40         14.50        12.84 o                         
   3   5  18        149.37        155.94        32.92 o                         
   4   5  18          1.84         16.43        14.41 o                         
   5   5  18         31.82          6.15        20.19 o                         
  -7   6  18          5.62          5.76         9.34 o                         
  -6   6  18         63.40         78.63        16.25 o                         
  -5   6  18         38.65         38.82        14.25 o                         
  -4   6  18          0.08          1.08        10.71 o                         
  -3   6  18          0.01          3.98        11.07 o                         
  -2   6  18         20.66         16.75        12.60 o                         
  -1   6  18          1.74         -2.07        10.80 o                         
   0   6  18          3.06         -1.06        11.47 o                         
   1   6  18          7.24          4.57        12.62 o                         
   2   6  18        143.06        134.27        60.28 o                         
   3   6  18         66.69         30.91        23.14 o                         
   4   6  18        144.91         82.42        30.61 o                         
  -6   7  18        100.57         51.49        41.31 o                         
  -5   7  18         11.78         10.69        12.72 o                         
  -4   7  18        202.02        220.05        43.63 o                         
  -3   7  18         23.19         17.66        12.11 o                         
  -2   7  18        203.60        175.63        90.42 o                         
  -1   7  18        137.67         65.22        36.39 o                         
   0   7  18         18.42         18.28        11.23 o                         
   1   7  18        196.98        192.63        93.74 o                         
   2   7  18        148.92         92.31        41.82 o                         
   3   7  18          6.50         19.14        14.33 o                         
   4   7  18        222.75        309.94       123.81 o                         
  -6   8  18        140.43        225.73        88.72 o                         
  -5   8  18         20.41         18.01        17.83 o                         
  -4   8  18         42.83         41.03        18.89 o                         
  -3   8  18          7.23         13.33        13.67 o                         
  -2   8  18          6.50         14.30        13.56 o                         
  -1   8  18          0.17         -2.50        17.45 o                         
   0   8  18         64.72         45.72        23.42 o                         
   1   8  18          4.12         18.22        31.49 o                         
   2   8  18        263.33        257.95       116.60 o                         
   3   8  18          0.30          7.98        44.33 o                         
  -4   9  18        132.36        174.50        69.23 o                         
  -3   9  18        119.64        126.26        52.52 o                         
  -2   9  18          5.75         -6.69        16.10 o                         
  -1   9  18         38.54         76.05        35.56 o                         
   0   9  18         35.33         14.26        43.89 o                         
   1   9  18          0.37         -5.54        47.01 o                         
  -8   1  19          0.11         13.71        11.24 o                         
  -7   1  19         31.31         24.08         8.11 o                         
  -6   1  19          0.00          0.60         9.71 o                         
  -5   1  19        121.39        131.46        14.74 o                         
  -4   1  19         48.02         63.97        19.59 o                         
  -3   1  19        475.94        262.38       113.43 o                         
  -2   1  19        328.72        343.88        41.44 o                         
  -1   1  19        468.13        596.21        86.00 o                         
   0   1  19        231.00        281.57        35.90 o                         
   1   1  19        180.37        257.50        36.49 o                         
   2   1  19          9.23          6.89        12.02 o                         
   3   1  19         62.35         67.46        15.66 o                         
   4   1  19         12.48         17.45        12.72 o                         
   5   1  19         62.30         58.49        18.05 o                         
   6   1  19         11.37          2.92        16.61 o                         
  -8   2  19        374.01        102.67        78.31 o                         
  -7   2  19         44.86         30.05        10.38 o                         
  -6   2  19          7.85         21.16        10.83 o                         
  -5   2  19          0.24          1.68         9.78 o                         
  -4   2  19         68.09         73.01        15.74 o                         
  -3   2  19          0.11         -6.27         8.29 o                         
  -2   2  19          2.74          2.04         9.77 o                         
  -1   2  19        187.27        176.17        31.91 o                         
   0   2  19          3.37         -2.83         9.67 o                         
   1   2  19         25.80         58.57        15.56 o                         
   2   2  19        189.82        230.29        22.24 o                         
   3   2  19        260.23        360.38        37.73 o                         
   4   2  19        553.99        767.71        58.87 o                         
   5   2  19          1.80          0.15        11.95 o                         
  -8   3  19         22.44         13.06        11.87 o                         
  -7   3  19          8.24         13.84         9.47 o                         
  -6   3  19        223.00        241.69        27.44 o                         
  -5   3  19          9.49          5.00         8.68 o                         
  -4   3  19         54.19         51.54        10.21 o                         
  -3   3  19         25.33         30.48        12.46 o                         
  -2   3  19        217.16        306.78        43.19 o                         
  -1   3  19        103.93        117.31        27.69 o                         
   0   3  19        532.72        680.48        79.93 o                         
   1   3  19          7.94         12.70        11.96 o                         
   2   3  19          0.12          1.41        12.35 o                         
   3   3  19        335.40        467.90        42.05 o                         
   4   3  19         43.56         47.02        15.10 o                         
   5   3  19          3.27         15.59        14.48 o                         
  -8   4  19        228.60        141.64        39.10 o                         
  -7   4  19         13.11         14.52        10.06 o                         
  -6   4  19        217.40        213.11        31.37 o                         
  -5   4  19         55.92         63.90        15.39 o                         
  -4   4  19         59.29         54.57        11.01 o                         
  -3   4  19         31.03         17.08        12.08 o                         
  -2   4  19         29.61         36.08        12.99 o                         
  -1   4  19         13.13         14.07        13.35 o                         
   0   4  19         12.97          7.37         9.51 o                         
   1   4  19        141.54        170.89        29.04 o                         
   2   4  19          0.08          5.95        14.34 o                         
   3   4  19         20.12         22.05        14.03 o                         
   4   4  19          0.01          5.75        12.10 o                         
   5   4  19          0.17         -0.03        15.83 o                         
  -7   5  19          0.11         14.92        15.20 o                         
  -6   5  19         86.16         72.10        16.67 o                         
  -5   5  19         35.78         29.87        14.60 o                         
  -4   5  19        281.20        298.25        56.71 o                         
  -3   5  19         78.46         88.85        23.07 o                         
  -2   5  19         45.11         36.55        15.47 o                         
  -1   5  19         18.35         14.18        10.65 o                         
   0   5  19         81.67         91.91        18.35 o                         
   1   5  19         91.88        106.22        31.58 o                         
   2   5  19        177.37        182.71        53.44 o                         
   3   5  19          2.53          0.73        12.88 o                         
   4   5  19         38.91          4.60        13.17 o                         
  -7   6  19         51.47         56.28        30.55 o                         
  -6   6  19         84.69        109.17        22.31 o                         
  -5   6  19         27.22         24.24        12.71 o                         
  -4   6  19         36.86         31.44        10.10 o                         
  -3   6  19        162.59        109.06        38.99 o                         
  -2   6  19          5.49         13.10        12.29 o                         
  -1   6  19         11.51         10.31        18.80 o                         
   0   6  19          4.81          5.60        13.42 o                         
   1   6  19          1.74          4.59        13.59 o                         
   2   6  19         16.34          7.32        21.79 o                         
   3   6  19         83.91         47.20        29.56 o                         
   4   6  19          0.10         -1.49        35.31 o                         
  -6   7  19         40.93         44.10        28.31 o                         
  -5   7  19          0.41          7.31        16.41 o                         
  -4   7  19         84.45         43.25        28.59 o                         
  -3   7  19        133.66         76.34        32.18 o                         
  -2   7  19         59.93         50.86        24.71 o                         
  -1   7  19        126.56         86.55        30.54 o                         
   0   7  19         16.98         20.43        12.47 o                         
   1   7  19         84.13         64.33        37.38 o                         
   2   7  19         79.10         50.01        21.44 o                         
   3   7  19         55.05         79.35        52.93 o                         
  -5   8  19         71.58        102.44        44.84 o                         
  -4   8  19          1.28        -11.42        16.24 o                         
  -3   8  19         71.05         35.93        20.15 o                         
  -2   8  19          2.10         -3.89        17.49 o                         
  -1   8  19         66.06         85.32        29.66 o                         
   0   8  19         44.71         46.07        23.22 o                         
   1   8  19          1.59         18.77        30.53 o                         
   2   8  19          0.22          3.45        50.54 o                         
  -3   9  19          0.99         11.84        23.81 o                         
  -2   9  19          1.06          3.69        25.84 o                         
  -1   9  19         69.10        143.88        67.80 o                         
   0   9  19          1.19          6.28        44.61 o                         
  -8   0  20         57.80         50.05        24.41 o                         
  -7   0  20        366.53        290.06        21.98 o                         
  -6   0  20         52.45         46.28        28.79 o                         
  -5   0  20        201.31        232.12        32.64 o                         
  -4   0  20        462.61        455.61        79.04 o                         
  -3   0  20        399.36        239.24        57.24 o                         
  -2   0  20        270.38        290.77        34.21 o                         
  -1   0  20          0.49          8.20        16.20 o                         
   0   0  20         40.48         88.90        26.32 o                         
   1   0  20          0.39         25.65        30.27 o                         
   2   0  20        161.12        280.38        57.43 o                         
   3   0  20        310.14        412.88        57.16 o                         
   4   0  20          5.57         11.54        18.57 o                         
   5   0  20        186.77        155.52        45.13 o                         
  -8   1  20        107.45         90.47        20.01 o                         
  -7   1  20         13.21         10.15         9.13 o                         
  -6   1  20        366.27        378.23        17.06 o                         
  -5   1  20         74.60         91.36        13.02 o                         
  -4   1  20        105.01        100.80        19.19 o                         
  -3   1  20         47.40         58.15        15.16 o                         
  -2   1  20          0.12         -3.98        10.91 o                         
  -1   1  20         56.35         48.73        17.62 o                         
   0   1  20          0.04         -2.82         9.49 o                         
   2   1  20         80.89         74.62        19.15 o                         
   3   1  20        290.34        421.89        28.19 o                         
   4   1  20         76.70         73.38        17.10 o                         
   5   1  20         14.41          5.63        17.71 o                         
  -8   2  20         25.55          9.94        22.20 o                         
  -7   2  20          5.12          5.49        10.63 o                         
  -6   2  20         35.31         33.43         9.53 o                         
  -5   2  20          4.24         -2.41        10.58 o                         
  -4   2  20          4.51          6.31        10.50 o                         
  -3   2  20        119.96        140.30        23.48 o                         
  -2   2  20        376.96        426.69        62.04 o                         
  -1   2  20        717.62        980.42       142.37 o                         
   0   2  20        301.52        322.60        43.25 o                         
   1   2  20        104.16        173.48        28.72 o                         
   2   2  20         42.60         63.77        18.44 o                         
   3   2  20         28.71         22.21        13.58 o                         
   4   2  20          7.98          5.98        14.02 o                         
   5   2  20         48.59         51.91        20.15 o                         
  -7   3  20        158.80        124.03        27.66 o                         
  -6   3  20          0.10          0.52        10.62 o                         
  -5   3  20          0.05          4.08         9.47 o                         
  -4   3  20         68.28         49.73        13.40 o                         
  -3   3  20        132.47        138.39        25.06 o                         
  -2   3  20         35.60         42.10        11.97 o                         
  -1   3  20         62.51        104.72        21.68 o                         
   0   3  20         24.01         39.36        13.09 o                         
   1   3  20        736.76       1074.02       110.92 o                         
   2   3  20        164.09        212.02        33.26 o                         
   3   3  20          6.11          7.54        13.17 o                         
   4   3  20         53.22         39.65        16.86 o                         
   5   3  20        218.18        136.67        35.54 o                         
  -7   4  20         28.42         27.41        14.30 o                         
  -6   4  20         10.43         12.54        10.00 o                         
  -5   4  20          8.07         15.13        10.43 o                         
  -4   4  20         57.67         57.67         9.77 o                         
  -3   4  20          0.63         -7.92        11.22 o                         
  -2   4  20        176.62        179.60        29.63 o                         
  -1   4  20         45.55         53.19        16.00 o                         
   0   4  20         42.14         47.28        15.26 o                         
   1   4  20          1.65          4.12        10.97 o                         
   2   4  20         55.06         50.48        15.00 o                         
   3   4  20         78.87         67.82        24.54 o                         
   4   4  20         24.41         23.35        16.93 o                         
  -7   5  20         20.87          8.88        15.52 o                         
  -6   5  20         54.43         48.09        12.79 o                         
  -5   5  20        220.49        222.50        40.99 o                         
  -4   5  20          6.44          8.56         9.37 o                         
  -3   5  20          1.26         12.48        12.99 o                         
  -2   5  20         88.87         79.88        19.25 o                         
  -1   5  20         29.64         33.96        15.43 o                         
   0   5  20          0.01         -8.37        11.89 o                         
   1   5  20          0.59          2.23        12.80 o                         
   2   5  20          3.39         -3.13        13.33 o                         
   3   5  20         13.55         17.15        16.76 o                         
   4   5  20          1.03        -12.05        29.13 o                         
  -6   6  20         30.99         26.74        17.26 o                         
  -5   6  20         64.24         63.28        17.22 o                         
  -4   6  20          7.40         13.05        10.62 o                         
  -3   6  20         32.96         37.95        17.42 o                         
  -2   6  20         11.21         18.41        13.07 o                         
  -1   6  20         92.27         89.06        34.86 o                         
   0   6  20          0.02         12.44        15.16 o                         
   1   6  20         17.59          9.24        15.13 o                         
   2   6  20          1.24          7.50        15.13 o                         
   3   6  20         91.83        121.31        57.85 o                         
  -5   7  20          0.07         -4.88        18.12 o                         
  -4   7  20         31.99         24.60        16.97 o                         
  -3   7  20          3.82         -4.85        14.70 o                         
  -2   7  20         43.82         43.21        20.95 o                         
  -1   7  20         20.46         11.44        19.89 o                         
   0   7  20          3.01         17.03        20.31 o                         
   1   7  20         78.44         26.99        31.30 o                         
   2   7  20         96.02        176.57        78.22 o                         
  -4   8  20         22.47         17.73        21.20 o                         
  -3   8  20          7.70         -0.63        17.20 o                         
  -2   8  20          4.58         17.69        19.35 o                         
  -1   8  20        147.37        132.19        76.95 o                         
   0   8  20         15.76         14.09        49.67 o                         
   1   8  20          0.17          0.82        38.31 o                         
  -7   1  21          0.15          3.34         9.02 o                         
  -6   1  21         83.70         69.73        21.73 o                         
  -5   1  21         59.13         44.33        10.33 o                         
  -4   1  21         50.44         58.86        15.49 o                         
  -3   1  21         15.67         32.31        12.34 o                         
  -2   1  21         49.53         80.75        18.73 o                         
  -1   1  21         22.53         27.64        12.00 o                         
   0   1  21         12.72         12.84        11.20 o                         
   1   1  21          1.54          7.11        11.95 o                         
   2   1  21         99.31        109.04        24.25 o                         
   3   1  21        154.31        168.85        30.02 o                         
   4   1  21         53.70         73.64        21.00 o                         
  -7   2  21         17.61          7.10        11.68 o                         
  -6   2  21         10.27          0.98         9.55 o                         
  -5   2  21         92.20         66.86        10.92 o                         
  -4   2  21         11.27          2.96        14.12 o                         
  -3   2  21        109.14         90.86        19.83 o                         
  -2   2  21         50.28         50.40        17.68 o                         
  -1   2  21          0.21          8.01        12.64 o                         
   0   2  21         11.91         26.44        12.91 o                         
   1   2  21         25.45         40.23        13.99 o                         
   2   2  21          5.88          4.84        13.15 o                         
   3   2  21          1.44          6.69        13.28 o                         
   4   2  21          2.71          1.77        14.59 o                         
  -7   3  21         15.19         12.75        12.98 o                         
  -6   3  21          0.01          1.47        11.19 o                         
  -5   3  21        109.67        100.26        19.80 o                         
  -4   3  21         46.08         30.45        12.17 o                         
  -3   3  21         15.59         16.43        12.24 o                         
  -2   3  21          2.66         -4.40        11.57 o                         
  -1   3  21         58.56        112.25        21.91 o                         
   0   3  21          9.92         12.20        12.76 o                         
   1   3  21          8.09         21.85        12.12 o                         
   2   3  21        127.04        194.45        28.89 o                         
   3   3  21        302.35        284.74        62.92 o                         
   4   3  21          6.35          7.03        16.57 o                         
  -7   4  21         15.64        -12.04        17.51 o                         
  -6   4  21         19.19         34.45        13.01 o                         
  -5   4  21          0.01          6.26         9.05 o                         
  -4   4  21         73.98         62.77        18.80 o                         
  -3   4  21        284.08        321.10        64.30 o                         
  -2   4  21         87.34         66.48        20.89 o                         
  -1   4  21          0.31         -0.69        10.21 o                         
   0   4  21         47.65         55.37        28.33 o                         
   1   4  21         30.45         14.85        12.90 o                         
   2   4  21          2.57         -1.42        14.30 o                         
   3   4  21        119.19         64.00        30.43 o                         
   4   4  21        206.88        243.23        95.58 o                         
  -6   5  21         13.77          2.82        13.66 o                         
  -5   5  21         14.18         12.42        10.04 o                         
  -4   5  21        178.86        115.10        27.13 o                         
  -3   5  21          2.30         15.01        13.46 o                         
  -2   5  21         95.47         30.97        30.04 o                         
  -1   5  21         21.63          6.74        11.40 o                         
   0   5  21          6.11         10.26        15.03 o                         
   1   5  21         53.00         15.65        14.00 o                         
   2   5  21         10.44         -1.33        17.90 o                         
   3   5  21          3.09         -2.05        26.45 o                         
  -5   6  21         17.88         11.28        17.28 o                         
  -4   6  21         21.57         16.48        11.84 o                         
  -3   6  21          3.63          2.03        15.43 o                         
  -2   6  21        107.66         84.66        42.85 o                         
  -1   6  21         89.28         72.22        36.08 o                         
   0   6  21         37.04         37.95        15.84 o                         
   1   6  21         46.06         26.25        17.46 o                         
   2   6  21         19.72         20.62        24.63 o                         
  -5   7  21         49.94         46.53        26.57 o                         
  -4   7  21          6.58         -7.11        14.40 o                         
  -3   7  21         77.33         52.50        25.34 o                         
  -2   7  21          3.22        -10.32        20.52 o                         
  -1   7  21         34.07         33.96        24.64 o                         
   0   7  21          8.37         15.46        31.74 o                         
   1   7  21          4.80         -9.79        34.38 o                         
  -3   8  21         35.75         29.98        28.01 o                         
  -2   8  21         23.40         42.72        36.08 o                         
  -1   8  21         14.63         35.26        40.25 o                         
   0   8  21          0.13         22.30        45.91 o                         
  -7   0  22         59.95         26.13        13.02 o                         
  -6   0  22        180.35        177.29        46.99 o                         
  -5   0  22         87.54         42.77        23.13 o                         
  -4   0  22          4.16        -10.32        15.56 o                         
  -3   0  22        122.36        171.06        40.29 o                         
  -2   0  22        151.49        157.63        39.25 o                         
  -1   0  22         92.77         98.05        30.09 o                         
   0   0  22         74.29         89.32        26.49 o                         
   1   0  22         20.25         22.84        19.86 o                         
   2   0  22          2.38         19.06        19.64 o                         
   3   0  22          9.32         19.11        18.61 o                         
   4   0  22         38.33         30.92        26.18 o                         
  -7   1  22         55.45         23.75        13.52 o                         
  -6   1  22        135.37         87.05        22.41 o                         
  -5   1  22        133.59        105.51        16.08 o                         
  -4   1  22          3.42         19.55        11.27 o                         
  -3   1  22          9.32          4.60        11.49 o                         
  -2   1  22         32.86         31.85        14.26 o                         
  -1   1  22         70.25         96.47        19.97 o                         
   0   1  22        155.81        156.19        26.78 o                         
   1   1  22        213.67        252.58        20.76 o                         
   2   1  22        157.35        192.54        34.78 o                         
   3   1  22          0.00         -3.29        13.75 o                         
   4   1  22        113.59         91.85        22.80 o                         
  -7   2  22         93.58         33.81        19.38 o                         
  -6   2  22         25.47         13.25        11.29 o                         
  -5   2  22         30.37         14.58         9.52 o                         
  -4   2  22         19.12          5.02        11.51 o                         
  -3   2  22         20.34         14.27        13.07 o                         
  -2   2  22          2.43         -0.84        12.29 o                         
  -1   2  22          1.52          3.83        11.46 o                         
   0   2  22         35.16         59.63        18.61 o                         
   1   2  22          5.55          6.09        13.08 o                         
   2   2  22         11.10          6.74        14.78 o                         
   3   2  22          7.41         -2.34        14.35 o                         
   4   2  22        103.35         10.20        32.89 o                         
  -6   3  22        126.42         98.25        19.05 o                         
  -5   3  22         17.08          3.65         9.95 o                         
  -4   3  22         94.61         98.58        13.23 o                         
  -3   3  22          0.66          6.26        12.06 o                         
  -2   3  22         15.10         18.47        13.87 o                         
  -1   3  22         64.25         53.49        16.94 o                         
   0   3  22        127.15        141.51        63.91 o                         
   1   3  22         88.23         76.71        19.23 o                         
   2   3  22         76.83         47.44        18.82 o                         
   3   3  22         93.47         68.67        22.11 o                         
  -6   4  22          9.20         11.72        13.47 o                         
  -5   4  22         25.04          8.31         9.43 o                         
  -4   4  22          2.00         -0.73        10.80 o                         
  -3   4  22          0.27          3.47        13.64 o                         
  -2   4  22        182.45         77.69        45.03 o                         
  -1   4  22          8.51         14.98        13.44 o                         
   0   4  22          2.72          2.23        10.28 o                         
   1   4  22          1.76          4.57        11.97 o                         
   2   4  22         16.52         10.04        17.86 o                         
   3   4  22         62.92         22.79        29.16 o                         
  -5   5  22        111.09         91.43        17.88 o                         
  -4   5  22         40.09         33.03        13.10 o                         
  -3   5  22          8.99          2.44        14.76 o                         
  -2   5  22         31.23         27.92        15.57 o                         
  -1   5  22          0.18          1.83        12.18 o                         
   0   5  22         96.43         66.82        41.10 o                         
   1   5  22          3.51          8.28        21.63 o                         
   2   5  22         36.47         39.91        26.44 o                         
  -5   6  22         24.19         36.06        24.50 o                         
  -4   6  22          0.29          8.95        11.13 o                         
  -3   6  22          3.15          4.65        20.98 o                         
  -2   6  22        284.27        138.54        88.41 o                         
  -1   6  22          0.01         -2.23        14.75 o                         
   0   6  22         34.21         30.41        34.33 o                         
   1   6  22          7.43          3.00        25.88 o                         
   2   6  22          4.47          0.76        45.52 o                         
  -3   7  22         67.41         67.76        40.64 o                         
  -2   7  22         41.06         75.37        45.43 o                         
  -1   7  22          2.38          1.21        45.15 o                         
   0   7  22         89.38        140.13        69.34 o                         
  -6   1  23        119.35        100.45        12.94 o                         
  -5   1  23          0.39         -1.96         9.45 o                         
  -4   1  23          0.10          6.42        12.70 o                         
  -3   1  23         31.54         23.62        16.72 o                         
  -2   1  23         57.99         42.18        26.39 o                         
  -1   1  23         47.03         58.84        17.41 o                         
   0   1  23         16.61         24.10        12.61 o                         
   1   1  23        182.42        212.27        34.58 o                         
   2   1  23        133.06        161.83        35.21 o                         
   3   1  23          5.25         10.67        15.57 o                         
  -6   2  23          4.49          4.42        11.23 o                         
  -5   2  23          7.01          3.13        10.43 o                         
  -4   2  23        180.34        127.42        29.47 o                         
  -3   2  23         75.09         61.61        17.04 o                         
  -2   2  23          1.43          1.70        13.19 o                         
  -1   2  23          7.12          5.26        12.66 o                         
   0   2  23         87.00         67.51        28.99 o                         
   1   2  23          3.58          4.96        13.12 o                         
   2   2  23         96.26        123.16        49.76 o                         
   3   2  23         10.75         -0.89        17.71 o                         
  -6   3  23         53.11         44.68        21.32 o                         
  -5   3  23         27.67         11.87        10.80 o                         
  -4   3  23        276.68        228.95        48.72 o                         
  -3   3  23        288.54        270.85        62.49 o                         
  -2   3  23         25.32         15.34        13.85 o                         
  -1   3  23         65.24         64.68        17.90 o                         
   0   3  23          0.93         -5.03        13.46 o                         
   1   3  23         21.62          3.59        11.53 o                         
   2   3  23         85.17         85.38        27.02 o                         
   3   3  23         65.82         50.94        34.28 o                         
  -5   4  23          3.27         -8.05        13.86 o                         
  -4   4  23          7.67         17.73        11.66 o                         
  -3   4  23          0.34          4.91        16.10 o                         
  -2   4  23         26.30         27.46        16.33 o                         
  -1   4  23         81.95         52.25        28.95 o                         
   0   4  23         27.80          2.31        15.12 o                         
   1   4  23         84.71         59.87        27.87 o                         
   2   4  23         62.51         36.94        30.10 o                         
  -5   5  23         27.47         31.27        30.26 o                         
  -4   5  23          4.64         13.61        13.35 o                         
  -3   5  23          9.31          4.58        18.48 o                         
  -2   5  23          0.88        107.54        75.13 o                         
  -1   5  23         70.11         68.07        46.37 o                         
   0   5  23         22.33         21.06        18.00 o                         
   1   5  23          1.20         22.02        27.49 o                         
  -4   6  23         41.98         59.45        33.96 o                         
  -3   6  23         76.39         33.98        21.16 o                         
  -2   6  23          0.40          4.52        25.18 o                         
  -1   6  23         24.27         19.00        20.02 o                         
   0   6  23         20.86         33.36        41.28 o                         
  -5   0  24         83.41         27.76        14.18 o                         
  -4   0  24         21.53         22.58        31.53 o                         
  -3   0  24        292.06        163.63       135.11 o                         
  -2   0  24          5.16          0.87        16.88 o                         
  -1   0  24        400.34        338.16       135.18 o                         
   0   0  24         11.90         22.73        23.60 o                         
   1   0  24         37.12         24.67        18.71 o                         
   2   0  24          6.12         -3.26        22.84 o                         
  -5   1  24          4.98         -0.94        10.00 o                         
  -4   1  24          0.32          2.92        12.65 o                         
  -3   1  24         51.13         18.24        15.12 o                         
  -2   1  24         78.53         69.10        17.61 o                         
  -1   1  24         39.46         30.61        13.44 o                         
   0   1  24         78.83         58.40        53.40 o                         
   1   1  24         87.47         55.31        18.15 o                         
   2   1  24        116.89        103.66        28.18 o                         
  -5   2  24         16.59          8.57         8.66 o                         
  -4   2  24         12.22          0.73         9.60 o                         
  -3   2  24          0.17          4.50        13.54 o                         
  -2   2  24         17.45         12.91        14.92 o                         
  -1   2  24          0.79         -4.38        14.30 o                         
   0   2  24         97.61         54.67        26.20 o                         
   1   2  24          0.29          1.28        15.33 o                         
   2   2  24          1.01        -11.25        24.00 o                         
  -5   3  24         19.50          7.52        10.00 o                         
  -4   3  24          3.63          5.22        10.81 o                         
  -3   3  24        106.18         68.89        33.11 o                         
  -2   3  24         14.19          3.20        14.59 o                         
  -1   3  24          0.94         -8.06        13.27 o                         
   0   3  24          1.78          1.28        12.98 o                         
   1   3  24         40.77         24.79        18.47 o                         
   2   3  24         67.82        159.28        79.32 o                         
  -4   4  24          1.10          9.11        13.50 o                         
  -3   4  24          6.36         13.66        19.63 o                         
  -2   4  24          4.88         25.90        20.38 o                         
  -1   4  24         35.71         29.90        20.40 o                         
   0   4  24         34.84         19.03        19.36 o                         
   1   4  24        178.90        260.84       112.00 o                         
  -3   5  24        126.64         48.69        78.77 o                         
  -2   5  24        179.13        139.86        88.22 o                         
  -1   5  24         53.61         56.23        30.81 o                         
   0   5  24        250.76        339.29       134.78 o                         
  -4   1  25         14.90         14.59        11.17 o                         
  -3   1  25          9.37          0.61        18.09 o                         
  -2   1  25          0.19          6.34        16.24 o                         
  -1   1  25        152.69        101.82        26.12 o                         
   0   1  25          3.60         -5.24        14.79 o                         
   1   1  25         16.33         16.41        21.07 o                         
  -4   2  25         35.14          9.45        11.19 o                         
  -3   2  25         67.01         63.16        21.21 o                         
  -2   2  25          4.00         24.92        19.68 o                         
  -1   2  25         49.03         29.73        14.41 o                         
   0   2  25         34.66         31.89        18.08 o                         
   1   2  25         45.87         15.40        26.20 o                         
  -3   3  25         33.70         31.87        24.37 o                         
  -2   3  25          6.22         -5.97        21.72 o                         
  -1   3  25        275.92        151.72        84.95 o                         
   0   3  25          1.43         22.83        23.83 o                         
  -2   4  25          4.03          4.85        27.14 o                         
  -1   4  25         14.62         22.34        42.75 o                         
  -2   0  26          2.48         22.24        30.95 o                         
  -1   0  26         29.33        -10.37        31.59 o                         
  -3   1  26         43.55         27.71        33.44 o                         
  -2   1  26         50.53         10.43        21.60 o                         
  -1   1  26         10.50          5.11        32.66 o                         
                                                                                
